# Supplementary material for: Novel insights into the pathogenesis of follicular lymphoma by molecular profiling of localized and systemic disease forms
Source: Leukemia. 2023 Aug 10;37(10):2058–65. doi: 10.1038/s41375-023-01995-w (PMC10539171; doi:10.1038/s41375-023-01995-w)
Supplement: Supplementary file 2 — Supplementary Table S1 [file 41375_2023_1995_MOESM2_ESM.xlsx]

## Sheet: clinical data
subject	Subject ID	Cell source	Exclusion reasons	samples	WES	Germline	Germline samples	Source material	# aligned reads	HISAT2 alignment ratio	Tumor, initial	Initial tumor samples	Source material	# aligned reads	HISAT2 alignment ratio	SNP	Tumor, initial	Initial tumor samples	Source material	Clinical data	Diagnosis	Measured gender	Stage	t(14;18) translocation	t(14;18) translocation measurement origin	Def.subcohorts	FL patients having a tumor sample (179)	Analysis cohort for mutations (164)	Analysis cohort for SNCAs (147)	Analysis cohort for GE (52)
	E003	patient	NA									E003.TI.FFPE.WES [E003_TI_FFPE_WES_R*.fq.gz]	FFPE	68804690	0.9887			E003.TI.FFPE.SNP [E003_TI_FFPE_SNP.zip]	FFPE		FL	male	I	NEGATIVE	FISH		true	true	true	true
	E004	patient	NA									E004.TI.FFPE.WES [E004_TI_FFPE_WES_R*.fq.gz]	FFPE	102355200	0.9931			E004.TI.FFPE.SNP [E004_TI_FFPE_SNP.zip]	FFPE		FL	male	I	NEGATIVE	PCR		true	true	true	true
	E006	patient	NA									E006.TI.FFPE.WES [E006_TI_FFPE_WES_R*.fq.gz]	FFPE	82718760	0.9922			E006.TI.FFPE.SNP [E006_TI_FFPE_SNP.zip]	FFPE		FL	female	I	NA	NA		true	true	true	false
	E013	patient	NA									E013.TI.FFPE.WES [E013_TI_FFPE_WES_R*.fq.gz]	FFPE	97593850	0.9941			E013.TI.FFPE.SNP [E013_TI_FFPE_SNP.zip]	FFPE		FL	male	II	POSITIVE	FISH		true	true	true	true
	E014	patient	NA									E014.TI.FFPE.WES [E014_TI_FFPE_WES_R*.fq.gz]	FFPE	101777700	0.985			E014.TI.FFPE.SNP [E014_TI_FFPE_SNP.zip]	FFPE		FL	female	I	NA	NA		true	true	true	false
	E016	patient	NA									E016.TI.FFPE.WES [E016_TI_FFPE_WES_R*.fq.gz]	FFPE	100042200	0.993			E016.TI.FFPE.SNP [E016_TI_FFPE_SNP.zip]	FFPE		FL	male	I	POSITIVE	FISH		true	true	true	true
	E017	patient	NA									E017.TI.FFPE.WES [E017_TI_FFPE_WES_R*.fq.gz]	FFPE	100888900	0.9897			E017.TI.FFPE.SNP [E017_TI_FFPE_SNP.zip]	FFPE		FL	male	II	POSITIVE	FISH		true	true	true	true
	E019	patient	NA									E019.TI.FFPE.WES [E019_TI_FFPE_WES_R*.fq.gz]	FFPE	99410840	0.9933			E019.TI.FFPE.SNP [E019_TI_FFPE_SNP.zip]	FFPE		FL	male	II	POSITIVE	FISH		true	true	true	true
	E020	patient	NA									E020.TI.FFPE.WES [E020_TI_FFPE_WES_R*.fq.gz]	FFPE	98823940	0.9919			E020.TI.FFPE.SNP [E020_TI_FFPE_SNP.zip]	FFPE		FL	male	I	NEGATIVE	FISH		true	true	true	true
	E024	patient	NA									E024.TI.FFPE.WES [E024_TI_FFPE_WES_R*.fq.gz]	FFPE	61130090	0.9894			E024.TI.FFPE.SNP [E024_TI_FFPE_SNP.zip]	FFPE		FL	male	EARLY III	POSITIVE	FISH		true	true	true	true
	E025	patient	NA									E025.TI.FFPE.WES [E025_TI_FFPE_WES_R*.fq.gz]	FFPE	75794790	0.991			E025.TI.FFPE.SNP [E025_TI_FFPE_SNP.zip]	FFPE		FL	female	I	NEGATIVE	FISH		true	true	true	true
	E026	patient	NA									E026.TI.FFPE.WES [E026_TI_FFPE_WES_R*.fq.gz]	FFPE	130625900	0.9896			E026.TI.FFPE.SNP [E026_TI_FFPE_SNP.zip]	FFPE		FL	male	I	NEGATIVE	PCR		true	true	true	true
	E027	patient	NA									E027.TI.FFPE.WES [E027_TI_FFPE_WES_R*.fq.gz]	FFPE	67103340	0.9897			E027.TI.FFPE.SNP [E027_TI_FFPE_SNP.zip]	FFPE		FL	male	I	NA	NA		true	true	true	false
	E029	patient	NA									E029.TI.FFPE.WES [E029_TI_FFPE_WES_R*.fq.gz]	FFPE	85180780	0.989			E029.TI.FFPE.SNP [E029_TI_FFPE_SNP.zip]	FFPE		FL	male	I	NA	NA		true	true	true	false
	E031	patient	NA															E031.TI.FFPE.SNP [E031_TI_FFPE_SNP.zip]	FFPE		FL	female	II	NA	NA		true	false	true	true
	E033	patient	NA									E033.TI.FFPE.WES [E033_TI_FFPE_WES_R*.fq.gz]	FFPE	97226100	0.9938			E033.TI.FFPE.SNP [E033_TI_FFPE_SNP.zip]	FFPE		FL	male	I	NEGATIVE	PCR		true	true	true	true
	E034	patient	NA									E034.TI.FFPE.WES [E034_TI_FFPE_WES_R*.fq.gz]	FFPE	75593470	0.9948			E034.TI.FFPE.SNP [E034_TI_FFPE_SNP.zip]	FFPE		FL	female	I	POSITIVE	FISH		true	true	true	true
	E035	patient	NA									E035.TI.FFPE.WES [E035_TI_FFPE_WES_R*.fq.gz]	FFPE	94689500	0.9945			E035.TI.FFPE.SNP [E035_TI_FFPE_SNP.zip]	FFPE		FL	male	II	POSITIVE	PCR		true	true	true	true
	E037	patient	NA									E037.TI.FFPE.WES [E037_TI_FFPE_WES_R*.fq.gz]	FFPE	90912110	0.9905			E037.TI.FFPE.SNP [E037_TI_FFPE_SNP.zip]	FFPE		FL	female	I	NEGATIVE	PCR		true	true	true	true
	E045	patient	NA									E045.TI.FFPE.WES [E045_TI_FFPE_WES_R*.fq.gz]	FFPE	107799000	0.9923			E045.TI.FFPE.SNP [E045_TI_FFPE_SNP.zip]	FFPE		FL	female	I	POSITIVE	FISH		true	true	true	true
	E047	patient	NA									E047.TI.FFPE.WES [E047_TI_FFPE_WES_R*.fq.gz]	FFPE	88105420	0.9933			E047.TI.FFPE.SNP [E047_TI_FFPE_SNP.zip]	FFPE		FL	female	I	NA	NA		true	true	true	false
	E048	patient	NA															E048.TI.FFPE.SNP [E048_TI_FFPE_SNP.zip]	FFPE		FL	male	I	NA	NA		true	false	true	false
	E049	patient	NA									E049.TI.FFPE.WES [E049_TI_FFPE_WES_R*.fq.gz]	FFPE	84868200	0.9913			E049.TI.FFPE.SNP [E049_TI_FFPE_SNP.zip]	FFPE		FL	male	II	NEGATIVE	FISH		true	true	true	true
	E050	patient	NA									E050.TI.FFPE.WES [E050_TI_FFPE_WES_R*.fq.gz]	FFPE	77165510	0.9932			E050.TI.FFPE.SNP [E050_TI_FFPE_SNP.zip]	FFPE		FL	female	II	NA	NA		true	true	true	false
	E052	patient	NA									E052.TI.FFPE.WES [E052_TI_FFPE_WES_R*.fq.gz]	FFPE	96988070	0.9938			E052.TI.FFPE.SNP [E052_TI_FFPE_SNP.zip]	FFPE		FL	male	EARLY III	POSITIVE	FISH		true	true	true	true
	E054	patient	NA									E054.TI.FFPE.WES [E054_TI_FFPE_WES_R*.fq.gz]	FFPE	84498180	0.9937			E054.TI.FFPE.SNP [E054_TI_FFPE_SNP.zip]	FFPE		FL	female	II	NEGATIVE	FISH		true	true	true	true
	E055	patient	NA									E055.TI.FFPE.WES [E055_TI_FFPE_WES_R*.fq.gz]	FFPE	88775490	0.9923			E055.TI.FFPE.SNP [E055_TI_FFPE_SNP.zip]	FFPE		FL	male	I	NA	NA		true	true	true	false
	E057	patient	NA									E057.TI.FFPE.WES [E057_TI_FFPE_WES_R*.fq.gz]	FFPE	97604120	0.9926			E057.TI.FFPE.SNP [E057_TI_FFPE_SNP.zip]	FFPE		FL	female	II	NEGATIVE	FISH		true	true	true	true
	E058	patient	NA									E058.TI.FFPE.WES [E058_TI_FFPE_WES_R*.fq.gz]	FFPE	75217780	0.9891			E058.TI.FFPE.SNP [E058_TI_FFPE_SNP.zip]	FFPE		FL	male	I	POSITIVE	FISH		true	true	true	true
	E059	patient	NA									E059.TI.FFPE.WES [E059_TI_FFPE_WES_R*.fq.gz]	FFPE	80935150	0.9919			E059.TI.FFPE.SNP [E059_TI_FFPE_SNP.zip]	FFPE		FL	male	I	NEGATIVE	FISH		true	true	true	true
	E062	patient	NA									E062.TI.FFPE.WES [E062_TI_FFPE_WES_R*.fq.gz]	FFPE	79788510	0.9763			E062.TI.FFPE.SNP [E062_TI_FFPE_SNP.zip]	FFPE		FL	male	II	NEGATIVE	FISH		true	true	true	true
	E068	patient	NA									E068.TI.FFPE.WES [E068_TI_FFPE_WES_R*.fq.gz]	FFPE	105372600	0.991			E068.TI.FFPE.SNP [E068_TI_FFPE_SNP.zip]	FFPE		FL	male	II	POSITIVE	FISH		true	true	true	true
	E070	patient	NA															E070.TI.FFPE.SNP [E070_TI_FFPE_SNP.zip]	FFPE		FL	male	EARLY III	NA	NA		true	false	true	false
	E072	patient	NA									E072.TI.FFPE.WES [E072_TI_FFPE_WES_R*.fq.gz]	FFPE	106641300	0.9909			E072.TI.FFPE.SNP [E072_TI_FFPE_SNP.zip]	FFPE		FL	male	I	NEGATIVE	FISH		true	true	true	true
	E076	patient	NA									E076.TI.FFPE.WES [E076_TI_FFPE_WES_R*.fq.gz]	FFPE	75594910	0.9934			E076.TI.FFPE.SNP [E076_TI_FFPE_SNP.zip]	FFPE		FL	female	I	POSITIVE	FISH		true	true	true	true
	E078	patient	NA															E078.TI.FFPE.SNP [E078_TI_FFPE_SNP.zip]	FFPE		FL	female	EARLY III	NA	NA		true	false	true	false
	E081	patient	NA									E081.TI.FFPE.WES [E081_TI_FFPE_WES_R*.fq.gz]	FFPE	99919260	0.9922			E081.TI.FFPE.SNP [E081_TI_FFPE_SNP.zip]	FFPE		FL	male	II	NA	NA		true	true	true	false
	E086	patient	NA									E086.TI.FFPE.WES [E086_TI_FFPE_WES_R*.fq.gz]	FFPE	98343770	0.9931			E086.TI.FFPE.SNP [E086_TI_FFPE_SNP.zip]	FFPE		FL	female	I	NEGATIVE	FISH		true	true	true	true
	E095	patient	NA									E095.TI.FFPE.WES [E095_TI_FFPE_WES_R*.fq.gz]	FFPE	101810500	0.9779			E095.TI.FFPE.SNP [E095_TI_FFPE_SNP.zip]	FFPE		FL	female	II	NEGATIVE	PCR		true	true	true	true
	E100	patient	NA									E100.TI.FFPE.WES [E100_TI_FFPE_WES_R*.fq.gz]	FFPE	100052300	0.9889			E100.TI.FFPE.SNP [E100_TI_FFPE_SNP.zip]	FFPE		FL	female	I	NA	NA		true	true	true	false
	E204	patient	NA									E204.TI.FFPE.WES [E204_TI_FFPE_WES_R*.fq.gz]	FFPE	76029510	0.9912			E204.TI.FFPE.SNP [E204_TI_FFPE_SNP.zip]	FFPE		FL	female	I	POSITIVE	FISH		true	true	true	true
	E206	patient	NA									E206.TI.FFPE.WES [E206_TI_FFPE_WES_R*.fq.gz]	FFPE	100750600	0.9872			E206.TI.FFPE.SNP [E206_TI_FFPE_SNP.zip]	FFPE		FL	male	I	NA	NA		true	true	true	false
	E212	patient	info: excluded from SCNA analysis because of failed ASCAT QC									E212.TI.FFPE.WES [E212_TI_FFPE_WES_R*.fq.gz]	FFPE	79905250	0.9888			E212.TI.FFPE.SNP [E212_TI_FFPE_SNP.zip]	FFPE		FL	female	I	NA	NA		true	true	false	false
	E214	patient	NA									E214.TI.FFPE.WES [E214_TI_FFPE_WES_R*.fq.gz]	FFPE	98606250	0.9915			E214.TI.FFPE.SNP [E214_TI_FFPE_SNP.zip]	FFPE		FL	female	II	NEGATIVE	FISH		true	true	true	true
	E215	patient	NA									E215.TI.FFPE.WES [E215_TI_FFPE_WES_R*.fq.gz]	FFPE	75320920	0.9902			E215.TI.FFPE.SNP [E215_TI_FFPE_SNP.zip]	FFPE		FL	male	I	NA	NA		true	true	true	false
	E216	patient	NA									E216.TI.FFPE.WES [E216_TI_FFPE_WES_R*.fq.gz]	FFPE	67918110	0.9882			E216.TI.FFPE.SNP [E216_TI_FFPE_SNP.zip]	FFPE		FL	female	I	NA	NA		true	true	true	false
	E217	patient	NA									E217.TI.FFPE.WES [E217_TI_FFPE_WES_R*.fq.gz]	FFPE	72412770	0.9863			E217.TI.FFPE.SNP [E217_TI_FFPE_SNP.zip]	FFPE		FL	male	I	NA	NA		true	true	true	false
	E219	patient	NA									E219.TI.FFPE.WES [E219_TI_FFPE_WES_R*.fq.gz]	FFPE	89616680	0.9871			E219.TI.FFPE.SNP [E219_TI_FFPE_SNP.zip]	FFPE		FL	female	II	NEGATIVE	PCR		true	true	true	true
	E223	patient	NA									E223.TI.FFPE.WES [E223_TI_FFPE_WES_R*.fq.gz]	FFPE	67013560	0.9888			E223.TI.FFPE.SNP [E223_TI_FFPE_SNP.zip]	FFPE		FL	male	EARLY III	POSITIVE	FISH		true	true	true	true
	E302	patient	NA									E302.TI.FFPE.WES [E302_TI_FFPE_WES_R*.fq.gz]	FFPE	82315170	0.9899			E302.TI.FFPE.SNP [E302_TI_FFPE_SNP.zip]	FFPE		FL	female	I	NEGATIVE	PCR		true	true	true	true
	E305	patient	NA									E305.TI.FFPE.WES [E305_TI_FFPE_WES_R*.fq.gz]	FFPE	70903000	0.9898			E305.TI.FFPE.SNP [E305_TI_FFPE_SNP.zip]	FFPE		FL	male	I	NA	NA		true	true	true	false
	E306	patient	NA									E306.TI.FFPE.WES [E306_TI_FFPE_WES_R*.fq.gz]	FFPE	95619210	0.9906			E306.TI.FFPE.SNP [E306_TI_FFPE_SNP.zip]	FFPE		FL	female	EARLY III	POSITIVE	PCR		true	true	true	true
	E307	patient	NA									E307.TI.FFPE.WES [E307_TI_FFPE_WES_R*.fq.gz]	FFPE	70673080	0.9912			E307.TI.FFPE.SNP [E307_TI_FFPE_SNP.zip]	FFPE		FL	female	I	NEGATIVE	PCR		true	true	true	true
	E310	patient	NA									E310.TI.FFPE.WES [E310_TI_FFPE_WES_R*.fq.gz]	FFPE	93750630	0.9873			E310.TI.FFPE.SNP [E310_TI_FFPE_SNP.zip]	FFPE		FL	male	EARLY III	NEGATIVE	PCR		true	true	true	true
	E311	patient	NA									E311.TI.FFPE.WES [E311_TI_FFPE_WES_R*.fq.gz]	FFPE	89567740	0.9886			E311.TI.FFPE.SNP [E311_TI_FFPE_SNP.zip]	FFPE		FL	male	I	NEGATIVE	PCR		true	true	true	true
	E312	patient	NA									E312.TI.FFPE.WES [E312_TI_FFPE_WES_R*.fq.gz]	FFPE	78317300	0.9918			E312.TI.FFPE.SNP [E312_TI_FFPE_SNP.zip]	FFPE		FL	female	II	NEGATIVE	PCR		true	true	true	true
	E317	patient	NA									E317.TI.FFPE.WES [E317_TI_FFPE_WES_R*.fq.gz]	FFPE	103920800	0.9886			E317.TI.FFPE.SNP [E317_TI_FFPE_SNP.zip]	FFPE		FL	female	II	NEGATIVE	PCR		true	true	true	true
	E319	patient	NA									E319.TI.FFPE.WES [E319_TI_FFPE_WES_R*.fq.gz]	FFPE	93534640	0.992			E319.TI.FFPE.SNP [E319_TI_FFPE_SNP.zip]	FFPE		FL	male	II	NEGATIVE	PCR		true	true	true	true
	E322	patient	NA									E322.TI.FFPE.WES [E322_TI_FFPE_WES_R*.fq.gz]	FFPE	88938160	0.9905			E322.TI.FFPE.SNP [E322_TI_FFPE_SNP.zip]	FFPE		FL	female	I	NEGATIVE	PCR		true	true	true	true
	E323	patient	NA									E323.TI.FFPE.WES [E323_TI_FFPE_WES_R*.fq.gz]	FFPE	106490800	0.9929			E323.TI.FFPE.SNP [E323_TI_FFPE_SNP.zip]	FFPE		FL	male	I	POSITIVE	PCR		true	true	true	true
	E324	patient	NA									E324.TI.FFPE.WES [E324_TI_FFPE_WES_R*.fq.gz]	FFPE	96124450	0.9937			E324.TI.FFPE.SNP [E324_TI_FFPE_SNP.zip]	FFPE		FL	male	I	NEGATIVE	PCR		true	true	true	true
	E326	patient	NA									E326.TI.FFPE.WES [E326_TI_FFPE_WES_R*.fq.gz]	FFPE	94007460	0.9933			E326.TI.FFPE.SNP [E326_TI_FFPE_SNP.zip]	FFPE		FL	female	I	NEGATIVE	PCR		true	true	true	true
	E331	patient	NA									E331.TI.FFPE.WES [E331_TI_FFPE_WES_R*.fq.gz]	FFPE	87459980	0.9907			E331.TI.FFPE.SNP [E331_TI_FFPE_SNP.zip]	FFPE		FL	female	II	POSITIVE	PCR		true	true	true	true
	E334	patient	NA									E334.TI.FFPE.WES [E334_TI_FFPE_WES_R*.fq.gz]	FFPE	88917290	0.9947			E334.TI.FFPE.SNP [E334_TI_FFPE_SNP.zip]	FFPE		FL	male	I	NEGATIVE	PCR		true	true	true	true
	E337	patient	NA									E337.TI.FFPE.WES [E337_TI_FFPE_WES_R*.fq.gz]	FFPE	130131600	0.9923			E337.TI.FFPE.SNP [E337_TI_FFPE_SNP.zip]	FFPE		FL	male	EARLY III	NA	NA		true	true	true	false
	E338	patient	NA									E338.TI.FFPE.WES [E338_TI_FFPE_WES_R*.fq.gz]	FFPE	81412330	0.992			E338.TI.FFPE.SNP [E338_TI_FFPE_SNP.zip]	FFPE		FL	female	I	NEGATIVE	PCR		true	true	true	true
	E340	patient	NA									E340.TI.FFPE.WES [E340_TI_FFPE_WES_R*.fq.gz]	FFPE	98668470	0.9932			E340.TI.FFPE.SNP [E340_TI_FFPE_SNP.zip]	FFPE		FL	female	I	POSITIVE	PCR		true	true	true	true
	E401	patient	NA									E401.TI.FFPE.WES [E401_TI_FFPE_WES_R*.fq.gz]	FFPE	106555100	0.9928			E401.TI.FFPE.SNP [E401_TI_FFPE_SNP.zip]	FFPE		FL	female	I	NEGATIVE	PCR		true	true	true	true
	E402	patient	NA									E402.TI.FFPE.WES [E402_TI_FFPE_WES_R*.fq.gz]	FFPE	97944280	0.9939			E402.TI.FFPE.SNP [E402_TI_FFPE_SNP.zip]	FFPE		FL	female	EARLY III	NA	NA		true	true	true	false
	E403	patient	NA									E403.TI.FFPE.WES [E403_TI_FFPE_WES_R*.fq.gz]	FFPE	88789180	0.9924			E403.TI.r1.FFPE.SNP [E403_TI_r1_FFPE_SNP.zip]	FFPE		FL	male	EARLY III	NA	NA		true	true	true	false
	E408	patient	NA									E408.TI.FFPE.WES [E408_TI_FFPE_WES_R*.fq.gz]	FFPE	75314140	0.9896			E408.TI.FFPE.SNP [E408_TI_FFPE_SNP.zip]	FFPE		FL	male	I	NEGATIVE	PCR		true	true	true	true
	E409	patient	NA									E409.TI.FFPE.WES [E409_TI_FFPE_WES_R*.fq.gz]	FFPE	109954800	0.9932			E409.TI.FFPE.SNP [E409_TI_FFPE_SNP.zip]	FFPE		FL	male	EARLY III	NEGATIVE	PCR		true	true	true	true
	E410	patient	NA									E410.TI.FFPE.WES [E410_TI_FFPE_WES_R*.fq.gz]	FFPE	69728310	0.9945			E410.TI.FFPE.SNP [E410_TI_FFPE_SNP.zip]	FFPE		FL	female	I	NEGATIVE	PCR		true	true	true	true
	HE01	patient	NA									HE01.TI.FFPE.WES [HE01_TI_FFPE_WES_R*.fq.gz]	FFPE	101243200	0.9882			HE01.TI.FFPE.SNP [HE01_TI_FFPE_SNP.zip]	FFPE		FL	male	I	NEGATIVE	FISH		true	true	true	false
	HE02	patient	NA															HE02.TI.FFPE.SNP [HE02_TI_FFPE_SNP.zip]	FFPE		FL	female	I	NA	NA		true	false	true	false
	HE03	patient	NA									HE03.TI.FFPE.WES [HE03_TI_FFPE_WES_R*.fq.gz]	FFPE	99768510	0.9925			HE03.TI.FFPE.SNP [HE03_TI_FFPE_SNP.zip]	FFPE		FL	female	I	POSITIVE	FISH		true	true	true	false
	HE05	patient	NA									HE05.TI.FFPE.WES [HE05_TI_FFPE_WES_R*.fq.gz]	FFPE	91527820	0.9922			HE05.TI.FFPE.SNP [HE05_TI_FFPE_SNP.zip]	FFPE		FL	female	I	NEGATIVE	FISH		true	true	true	false
	HE06	patient	NA									HE06.TI.FFPE.WES [HE06_TI_FFPE_WES_R*.fq.gz]	FFPE	99780900	0.9927			HE06.TI.FFPE.SNP [HE06_TI_FFPE_SNP.zip]	FFPE		FL	male	I	POSITIVE	FISH		true	true	true	false
	HE07	patient	NA									HE07.TI.FFPE.WES [HE07_TI_FFPE_WES_R*.fq.gz]	FFPE	102342100	0.9916			HE07.TI.FFPE.SNP [HE07_TI_FFPE_SNP.zip]	FFPE		FL	male	I	POSITIVE	FISH		true	true	true	false
	HE08	patient	NA									HE08.TI.FFPE.WES [HE08_TI_FFPE_WES_R*.fq.gz]	FFPE	99813760	0.9825			HE08.TI.FFPE.SNP [HE08_TI_FFPE_SNP.zip]	FFPE		FL	female	I	NEGATIVE	FISH		true	true	true	false
	HE10	patient	NA									HE10.TI.FFPE.WES [HE10_TI_FFPE_WES_R*.fq.gz]	FFPE	102477500	0.9924			HE10.TI.FFPE.SNP [HE10_TI_FFPE_SNP.zip]	FFPE		FL	female	II	NEGATIVE	FISH		true	true	true	false
	HE11	patient	NA									HE11.TI.FFPE.WES [HE11_TI_FFPE_WES_R*.fq.gz]	FFPE	97458050	0.9764			HE11.TI.FFPE.SNP [HE11_TI_FFPE_SNP.zip]	FFPE		FL	female	I	NEGATIVE	FISH		true	true	true	false
	HE14	patient	NA									HE14.TI.FFPE.WES [HE14_TI_FFPE_WES_R*.fq.gz]	FFPE	101634800	0.9917			HE14.TI.FFPE.SNP [HE14_TI_FFPE_SNP.zip]	FFPE		FL	female	II	NEGATIVE	FISH		true	true	true	false
	HE16	patient	NA									HE16.TI.FFPE.WES [HE16_TI_FFPE_WES_R*.fq.gz]	FFPE	95467160	0.9943			HE16.TI.FFPE.SNP [HE16_TI_FFPE_SNP.zip]	FFPE		FL	female	I	POSITIVE	FISH		true	true	true	false
	HE17	patient	NA									HE17.TI.FFPE.WES [HE17_TI_FFPE_WES_R*.fq.gz]	FFPE	96608420	0.9887			HE17.TI.FFPE.SNP [HE17_TI_FFPE_SNP.zip]	FFPE		FL	male	I	POSITIVE	FISH		true	true	true	false
	HE18	patient	NA									HE18.TI.FFPE.WES [HE18_TI_FFPE_WES_R*.fq.gz]	FFPE	112374600	0.9943			HE18.TI.FFPE.SNP [HE18_TI_FFPE_SNP.zip]	FFPE		FL	male	I	NEGATIVE	PCR		true	true	true	false
	HE20	patient	NA									HE20.TI.FFPE.WES [HE20_TI_FFPE_WES_R*.fq.gz]	FFPE	98321910	0.989			HE20.TI.FFPE.SNP [HE20_TI_FFPE_SNP.zip]	FFPE		FL	male	I	NEGATIVE	PCR		true	true	true	false
	HE21	patient	NA									HE21.TI.FFPE.WES [HE21_TI_FFPE_WES_R*.fq.gz]	FFPE	99647460	0.9703			HE21.TI.FFPE.SNP [HE21_TI_FFPE_SNP.zip]	FFPE		FL	female	I	NEGATIVE	FISH		true	true	true	false
	HE24	patient	NA									HE24.TI.FFPE.WES [HE24_TI_FFPE_WES_R*.fq.gz]	FFPE	97878390	0.9938			HE24.TI.FFPE.SNP [HE24_TI_FFPE_SNP.zip]	FFPE		FL	male	II	NEGATIVE	FISH		true	true	true	false
	HE26	patient	NA									HE26.TI.FFPE.WES [HE26_TI_FFPE_WES_R*.fq.gz]	FFPE	100911000	0.9887			HE26.TI.FFPE.SNP [HE26_TI_FFPE_SNP.zip]	FFPE		FL	male	I	POSITIVE	FISH		true	true	true	false
	HE27	patient	NA									HE27.TI.FFPE.WES [HE27_TI_FFPE_WES_R*.fq.gz]	FFPE	96932080	0.9933			HE27.TI.FFPE.SNP [HE27_TI_FFPE_SNP.zip]	FFPE		FL	male	II	POSITIVE	PCR		true	true	true	false
	HE29	patient	NA									HE29.TI.FFPE.WES [HE29_TI_FFPE_WES_R*.fq.gz]	FFPE	99135210	0.9897			HE29.TI.FFPE.SNP [HE29_TI_FFPE_SNP.zip]	FFPE		FL	male	I	POSITIVE	FISH		true	true	true	false
	HE30	patient	NA									HE30.TI.FFPE.WES [HE30_TI_FFPE_WES_R*.fq.gz]	FFPE	99313290	0.9935			HE30.TI.FFPE.SNP [HE30_TI_FFPE_SNP.zip]	FFPE		FL	male	II	POSITIVE	FISH		true	true	true	false
	HE32	patient	NA									HE32.TI.FFPE.WES [HE32_TI_FFPE_WES_R*.fq.gz]	FFPE	93021480	0.9937			HE32.TI.FFPE.SNP [HE32_TI_FFPE_SNP.zip]	FFPE		FL	male	II	POSITIVE	FISH		true	true	true	false
	HE35	patient	NA									HE35.TI.FFPE.WES [HE35_TI_FFPE_WES_R*.fq.gz]	FFPE	98745880	0.9936			HE35.TI.FFPE.SNP [HE35_TI_FFPE_SNP.zip]	FFPE		FL	female	II	POSITIVE	FISH		true	true	true	false
	HE36	patient	NA									HE36.TI.FFPE.WES [HE36_TI_FFPE_WES_R*.fq.gz]	FFPE	99106820	0.9939			HE36.TI.FFPE.SNP [HE36_TI_FFPE_SNP.zip]	FFPE		FL	male	I	POSITIVE	FISH		true	true	true	false
	HE37	patient	NA									HE37.TI.FFPE.WES [HE37_TI_FFPE_WES_R*.fq.gz]	FFPE	99044090	0.9909			HE37.TI.FFPE.SNP [HE37_TI_FFPE_SNP.zip]	FFPE		FL	male	II	NEGATIVE	FISH		true	true	true	false
	HE39	patient	NA															HE39.TI.FFPE.SNP [HE39_TI_FFPE_SNP.zip]	FFPE		FL	female	II	NA	NA		true	false	true	false
	HE41	patient	NA									HE41.TI.FFPE.WES [HE41_TI_FFPE_WES_R*.fq.gz]	FFPE	91988130	0.9916			HE41.TI.FFPE.SNP [HE41_TI_FFPE_SNP.zip]	FFPE		FL	male	I	NEGATIVE	FISH		true	true	true	false
	HE42	patient	NA															HE42.TI.FFPE.SNP [HE42_TI_FFPE_SNP.zip]	FFPE		FL	male	II	NA	NA		true	false	true	false
	HE43	patient	NA									HE43.TI.FFPE.WES [HE43_TI_FFPE_WES_R*.fq.gz]	FFPE	99695160	0.9911			HE43.TI.FFPE.SNP [HE43_TI_FFPE_SNP.zip]	FFPE		FL	female	I	NEGATIVE	FISH		true	true	true	false
	HE44	patient	NA															HE44.TI.FFPE.SNP [HE44_TI_FFPE_SNP.zip]	FFPE		FL	male	II	NA	NA		true	false	true	false
	HE46	patient	NA									HE46.TI.FFPE.WES [HE46_TI_FFPE_WES_R*.fq.gz]	FFPE	66332720	0.9889			HE46.TI.FFPE.SNP [HE46_TI_FFPE_SNP.zip]	FFPE		FL	male	I	NEGATIVE	FISH		true	true	true	false
	HE47	patient	NA									HE47.TI.FFPE.WES [HE47_TI_FFPE_WES_R*.fq.gz]	FFPE	74705770	0.9912			HE47.TI.FFPE.SNP [HE47_TI_FFPE_SNP.zip]	FFPE		FL	female	I	NEGATIVE	FISH		true	true	true	false
	LK001	patient	NA				LK001.GL.FFPE.WES [LK001_GL_FFPE_WES_R*.fq.gz]	FFPE	31394110	0.9758											NA	female	NA	NA	NA		false	false	false	false
	LK002	patient	NA				LK002.GL.FFPE.WES [LK002_GL_FFPE_WES_R*.fq.gz]	FFPE	22440850	0.9705											NA	male	NA	NA	NA		false	false	false	false
	LK003	patient	NA				LK003.GL.FFPE.WES [LK003_GL_FFPE_WES_R*.fq.gz]	FFPE	25686710	0.9784											NA	male	NA	NA	NA		false	false	false	false
	LK004	patient	NA				LK004.GL.FFPE.WES [LK004_GL_FFPE_WES_R*.fq.gz]	FFPE	19870600	0.9702											NA	female	NA	NA	NA		false	false	false	false
	LK005	patient	NA				LK005.GL.FFPE.WES [LK005_GL_FFPE_WES_R*.fq.gz]	FFPE	35907050	0.9749											NA	female	NA	NA	NA		false	false	false	false
	LK006	patient	NA				LK006.GL.FFPE.WES [LK006_GL_FFPE_WES_R*.fq.gz]	FFPE	23869970	0.9301											NA	male	NA	NA	NA		false	false	false	false
	LK008	patient	NA				LK008.GL.FFPE.WES [LK008_GL_FFPE_WES_R*.fq.gz]	FFPE	18989470	0.9502											NA	male	NA	NA	NA		false	false	false	false
	LK009	patient	NA				LK009.GL.FFPE.WES [LK009_GL_FFPE_WES_R*.fq.gz]	FFPE	56389960	0.9664											NA	female	NA	NA	NA		false	false	false	false
	LK010	patient	NA				LK010.GL.FFPE.WES [LK010_GL_FFPE_WES_R*.fq.gz]	FFPE	19027960	0.9126											NA	male	NA	NA	NA		false	false	false	false
	N004	patient	NA				N004.GL.frozen.WES [N004_GL_frozen_WES_R*.fq.gz]	frozen	31388370	0.9816											NA	male	NA	NA	NA		false	false	false	false
	N006	patient	NA				N006.GL.FFPE.WES [N006_GL_FFPE_WES_R*.fq.gz]	FFPE	32057410	0.9478											NA	female	NA	NA	NA		false	false	false	false
	N009	patient	NA				N009.GL.FFPE.WES [N009_GL_FFPE_WES_R*.fq.gz]	FFPE	28542340	0.9519											NA	male	NA	NA	NA		false	false	false	false
	N010	patient	NA				N010.GL.FFPE.WES [N010_GL_FFPE_WES_R*.fq.gz]	FFPE	22483940	0.9319											NA	female	NA	NA	NA		false	false	false	false
	N025	patient	NA				N025.GL.FFPE.WES [N025_GL_FFPE_WES_R*.fq.gz]	FFPE	39461780	0.9651											NA	male	NA	NA	NA		false	false	false	false
	N026	patient	NA				N026.GL.FFPE.WES [N026_GL_FFPE_WES_R*.fq.gz]	FFPE	18091610	0.9123											NA	female	NA	NA	NA		false	false	false	false
	N029	patient	NA				N029.GL.FFPE.WES [N029_GL_FFPE_WES_R*.fq.gz]	FFPE	52416680	0.969											NA	male	NA	NA	NA		false	false	false	false
	N030	patient	NA				N030.GL.FFPE.WES [N030_GL_FFPE_WES_R*.fq.gz]	FFPE	40763160	0.9747											NA	male	NA	NA	NA		false	false	false	false
	N033	patient	NA				N033.GL.FFPE.WES [N033_GL_FFPE_WES_R*.fq.gz]	FFPE	21548890	0.9842											NA	male	NA	NA	NA		false	false	false	false
	N034	patient	NA				N034.GL.FFPE.WES [N034_GL_FFPE_WES_R*.fq.gz]	FFPE	11701680	0.9218											NA	male	NA	NA	NA		false	false	false	false
	N037	patient	NA				N037.GL.FFPE.WES [N037_GL_FFPE_WES_R*.fq.gz]	FFPE	16521860	0.9549											NA	female	NA	NA	NA		false	false	false	false
	N062	patient	NA				N062.GL.FFPE.WES [N062_GL_FFPE_WES_R*.fq.gz]	FFPE	18331770	0.966											NA	male	NA	NA	NA		false	false	false	false
	N063	patient	NA				N063.GL.FFPE.WES [N063_GL_FFPE_WES_R*.fq.gz]	FFPE	23888580	0.9296											NA	female	NA	NA	NA		false	false	false	false
	N074	patient	NA				N074.GL.FFPE.WES [N074_GL_FFPE_WES_R*.fq.gz]	FFPE	24881530	0.9678											NA	male	NA	NA	NA		false	false	false	false
	N093	patient	NA				N093.GL.FFPE.WES [N093_GL_FFPE_WES_R*.fq.gz]	FFPE	25629290	0.984											NA	male	NA	NA	NA		false	false	false	false
	N097	patient	NA				N097.GL.FFPE.WES [N097_GL_FFPE_WES_R*.fq.gz]	FFPE	35230680	0.9536											NA	female	NA	NA	NA		false	false	false	false
	N099	patient	NA				N099.GL.FFPE.WES [N099_GL_FFPE_WES_R*.fq.gz]	FFPE	35983430	0.9583											NA	female	NA	NA	NA		false	false	false	false
	N100	patient	NA				N100.GL.FFPE.WES [N100_GL_FFPE_WES_R*.fq.gz]	FFPE	20201150	0.9462											NA	male	NA	NA	NA		false	false	false	false
	N101	patient	NA				N101.GL.FFPE.WES [N101_GL_FFPE_WES_R*.fq.gz]	FFPE	89900390	0.9594											NA	male	NA	NA	NA		false	false	false	false
	N102	patient	NA				N102.GL.FFPE.WES [N102_GL_FFPE_WES_R*.fq.gz]	FFPE	35239200	0.9538											NA	male	NA	NA	NA		false	false	false	false
	N104	patient	NA				N104.GL.FFPE.WES [N104_GL_FFPE_WES_R*.fq.gz]	FFPE	14901480	0.9591											NA	female	NA	NA	NA		false	false	false	false
	N105	patient	NA				N105.GL.FFPE.WES [N105_GL_FFPE_WES_R*.fq.gz]	FFPE	46842800	0.9772											NA	female	NA	NA	NA		false	false	false	false
	N115	patient	NA				N115.GL.FFPE.WES [N115_GL_FFPE_WES_R*.fq.gz]	FFPE	27332000	0.9646											NA	male	NA	NA	NA		false	false	false	false
	N116	patient	NA				N116.GL.FFPE.WES [N116_GL_FFPE_WES_R*.fq.gz]	FFPE	19549190	0.9755											NA	male	NA	NA	NA		false	false	false	false
	N140	patient	NA				N140.GL.FFPE.WES [N140_GL_FFPE_WES_R*.fq.gz]	FFPE	70070210	0.9897											NA	female	NA	NA	NA		false	false	false	false
	N141	patient	NA				N141.GL.FFPE.WES [N141_GL_FFPE_WES_R*.fq.gz]	FFPE	84752040	0.9773											NA	male	NA	NA	NA		false	false	false	false
	P001	patient	NA				P001.GL.frozen.WES [P001_GL_frozen_WES_R*.fq.gz]	frozen	19721040	0.9907		P001.TI.frozen.WES [P001_TI_frozen_WES_R*.fq.gz]	frozen	82807080	0.9894			P001.TI.FFPE.SNP [P001_TI_FFPE_SNP.zip]	FFPE		FL	male	I	NEGATIVE	NA		true	true	true	false
	P002	patient	NA				P002.GL.frozen.WES [P002_GL_frozen_WES_R*.fq.gz]	frozen	23270610	0.9904		P002.TI.frozen.WES [P002_TI_frozen_WES_R*.fq.gz]	frozen	75496630	0.9898			P002.TI.FFPE.SNP [P002_TI_FFPE_SNP.zip]	FFPE		FL	female	I	NEGATIVE	NA		true	true	true	false
	P003	patient	NA									P003.TI.frozen.WES [P003_TI_frozen_WES_R*.fq.gz]	frozen	105054100	0.9597			P003.TI.FFPE.SNP [P003_TI_FFPE_SNP.zip]	FFPE		FL	male	II	POSITIVE	NA		true	true	true	false
	P004	patient	NA				P004.GL.frozen.WES [P004_GL_frozen_WES_R*.fq.gz]	frozen	24369830	0.9887		P004.TI.frozen.WES [P004_TI_frozen_WES_R*.fq.gz]	frozen	80257440	0.9897			P004.TI.FFPE.SNP [P004_TI_FFPE_SNP.zip]	FFPE		FL	male	II	POSITIVE	NA		true	true	true	false
	P005	patient	NA									P005.TI.frozen.WES [P005_TI_frozen_WES_R*.fq.gz]	frozen	95882210	0.9682			P005.TI.FFPE.SNP [P005_TI_FFPE_SNP.zip]	FFPE		FL	male	I	POSITIVE	NA		true	true	true	false
	P006	patient	NA				P006.GL.frozen.WES [P006_GL_frozen_WES_R*.fq.gz]	frozen	19220530	0.9901		P006.TI.frozen.WES [P006_TI_frozen_WES_R*.fq.gz]	frozen	36212360	0.9906			P006.TI.FFPE.SNP [P006_TI_FFPE_SNP.zip]	FFPE		FL	male	I	POSITIVE	NA		true	true	true	false
	P007	patient	NA															P007.TI.FFPE.SNP [P007_TI_FFPE_SNP.zip]	FFPE		FL	male	I	NA	NA		true	false	true	false
	P008	patient	NA				P008.GL.frozen.WES [P008_GL_frozen_WES_R*.fq.gz]	frozen	23256800	0.9952		P008.TI.frozen.WES.tr1 [P008_TI_frozen_WES_tr1_R*.fq.gz]	frozen	98401920	0.9699			P008.TI.FFPE.SNP [P008_TI_FFPE_SNP.zip]	FFPE		FL	male	II	POSITIVE	NA		true	true	true	false
	P009	patient	NA				P009.GL.frozen.WES [P009_GL_frozen_WES_R*.fq.gz]	frozen	24961850	0.9954		P009.TI.frozen.WES [P009_TI_frozen_WES_R*.fq.gz]	frozen	112916500	0.9947			P009.TI.FFPE.SNP [P009_TI_FFPE_SNP.zip]	FFPE		FL	female	I	NEGATIVE	NA		true	true	true	false
	P010	patient	NA				P010.GL.frozen.WES [P010_GL_frozen_WES_R*.fq.gz]	frozen	21210760	0.995		P010.TI.frozen.WES.tr2 [P010_TI_frozen_WES_tr2_R*.fq.gz]	frozen	107638900	0.9942			P010.TI.FFPE.SNP [P010_TI_FFPE_SNP.zip]	FFPE		FL	male	I	NEGATIVE	NA		true	true	true	false
	P011	patient	NA				P011.GL.frozen.WES [P011_GL_frozen_WES_R*.fq.gz]	frozen	20769400	0.9951		P011.TI.frozen.WES.tr2 [P011_TI_frozen_WES_tr2_R*.fq.gz]	frozen	120757400	0.995			P011.TI.FFPE.SNP [P011_TI_FFPE_SNP.zip]	FFPE		FL	female	I	NEGATIVE	NA		true	true	true	false
	P012	patient	NA									P012.TI.frozen.WES [P012_TI_frozen_WES_R*.fq.gz]	frozen	140250100	0.9308						FL	male	II	NA	NA		true	true	false	false
	P013	patient	NA				P013.GL.frozen.WES [P013_GL_frozen_WES_R*.fq.gz]	frozen	21541290	0.9904		P013.TI.frozen.WES [P013_TI_frozen_WES_R*.fq.gz]	frozen	50333640	0.9894			P013.TI.FFPE.SNP [P013_TI_FFPE_SNP.zip]	FFPE		FL	female	I	NEGATIVE	NA		true	true	true	false
	P014	patient	NA				P014.GL.frozen.WES [P014_GL_frozen_WES_R*.fq.gz]	frozen	23938780	0.9956		P014.TI.frozen.WES.tr1 [P014_TI_frozen_WES_tr1_R*.fq.gz]	frozen	104129900	0.9899			P014.TI.FFPE.SNP [P014_TI_FFPE_SNP.zip]	FFPE		FL	female	I	NEGATIVE	NA		true	true	true	false
	P015	patient	NA									P015.TI.FFPE.WES [P015_TI_FFPE_WES_R*.fq.gz]	FFPE	102489900	0.9894			P015.TI.FFPE.SNP [P015_TI_FFPE_SNP.zip]	FFPE		FL	female	I	POSITIVE	NA		true	true	true	false
	P016	patient	NA									P016.TI.FFPE.WES [P016_TI_FFPE_WES_R*.fq.gz]	FFPE	123253800	0.991			P016.TI.FFPE.SNP [P016_TI_FFPE_SNP.zip]	FFPE		FL	female	I	POSITIVE	NA		true	true	true	false
	P017	patient	info: excluded from SCNA analysis because of failed ASCAT QC									P017.TI.FFPE.WES [P017_TI_FFPE_WES_R*.fq.gz]	FFPE	100089300	0.9929			P017.TI.FFPE.SNP [P017_TI_FFPE_SNP.zip]	FFPE		FL	male	II	NEGATIVE	NA		true	true	false	false
	P018	patient	NA									P018.TI.FFPE.WES [P018_TI_FFPE_WES_R*.fq.gz]	FFPE	99882340	0.9898			P018.TI.FFPE.SNP [P018_TI_FFPE_SNP.zip]	FFPE		FL	male	I	POSITIVE	NA		true	true	true	false
	P019	patient	NA															P019.TI.FFPE.SNP [P019_TI_FFPE_SNP.zip]	FFPE		FL	male	II	NA	NA		true	false	true	false
	P020	patient	NA															P020.TI.FFPE.SNP [P020_TI_FFPE_SNP.zip]	FFPE		FL	female	I	NA	NA		true	false	true	false
	P021	patient	NA									P021.TI.FFPE.WES [P021_TI_FFPE_WES_R*.fq.gz]	FFPE	96949570	0.9828			P021.TI.FFPE.SNP [P021_TI_FFPE_SNP.zip]	FFPE		FL	male	I	POSITIVE	NA		true	true	true	false
	P022	patient	NA									P022.TI.FFPE.WES [P022_TI_FFPE_WES_R*.fq.gz]	FFPE	115782500	0.988			P022.TI.FFPE.SNP [P022_TI_FFPE_SNP.zip]	FFPE		FL	male	I	NA	NA		true	true	true	false
	P023	patient	NA									P023.TI.FFPE.WES [P023_TI_FFPE_WES_R*.fq.gz]	FFPE	100122800	0.9805			P023.TI.FFPE.SNP [P023_TI_FFPE_SNP.zip]	FFPE		FL	female	I	NA	NA		true	true	true	false
	P028	patient	NA									P028.TI.FFPE.WES [P028_TI_FFPE_WES_R*.fq.gz]	FFPE	99672020	0.9703			P028.TI.FFPE.SNP [P028_TI_FFPE_SNP.zip]	FFPE		FL	female	I	NEGATIVE	NA		true	true	true	false
	P030	patient	NA									P030.TI.FFPE.WES [P030_TI_FFPE_WES_R*.fq.gz]	FFPE	100298400	0.9805						FL	male	I	NEGATIVE	NA		true	true	false	false
	P032	patient	NA															P032.TI.FFPE.SNP [P032_TI_FFPE_SNP.zip]	FFPE		FL	male	I	NA	NA		true	false	true	false
	P033	patient	NA									P033.TI.FFPE.WES [P033_TI_FFPE_WES_R*.fq.gz]	FFPE	99140520	0.9805			P033.TI.FFPE.SNP [P033_TI_FFPE_SNP.zip]	FFPE		FL	female	I	NA	NA		true	true	true	false
	P034	patient	NA															P034.TI.FFPE.SNP [P034_TI_FFPE_SNP.zip]	FFPE		FL	female	I	NA	NA		true	false	true	false
	P035	patient	NA									P035.TI.FFPE.WES [P035_TI_FFPE_WES_R*.fq.gz]	FFPE	99811260	0.9885						FL	male	I	NEGATIVE	NA		true	true	false	false
	P036	patient	NA															P036.TI.FFPE.SNP [P036_TI_FFPE_SNP.zip]	FFPE		FL	female	I	NA	NA		true	false	true	false
	P038	patient	NA															P038.TI.FFPE.SNP [P038_TI_FFPE_SNP.zip]	FFPE		FL	male	II	NA	NA		true	false	true	false
	P039	patient	NA									P039.TI.FFPE.WES [P039_TI_FFPE_WES_R*.fq.gz]	FFPE	100082500	0.9868			P039.TI.FFPE.SNP [P039_TI_FFPE_SNP.zip]	FFPE		FL	male	II	NEGATIVE	NA		true	true	true	false
	P040	patient	NA									P040.TI.FFPE.WES [P040_TI_FFPE_WES_R*.fq.gz]	FFPE	100162900	0.9794						FL	male	II	POSITIVE	NA		true	true	false	false
	P042	patient	NA									P042.TI.FFPE.WES [P042_TI_FFPE_WES_R*.fq.gz]	FFPE	95932890	0.9561						FL	male	I	POSITIVE	NA		true	true	false	false
	P046	patient	NA									P046.TI.FFPE.WES [P046_TI_FFPE_WES_R*.fq.gz]	FFPE	111499700	0.9902						FL	male	I	NA	NA		true	true	false	false
	S002	patient	NA									S002.TI.frozen.WES [S002_TI_frozen_WES_R*.fq.gz]	frozen	112078900	0.9939			S002.TI.frozen.SNP [S002_TI_frozen_SNP.zip]	frozen		FL	female	II	POSITIVE	FISH		true	true	true	false
	S003	patient	NA									S003.TI.frozen.WES [S003_TI_frozen_WES_R*.fq.gz]	frozen	102255900	0.9939			S003.TI.frozen.SNP [S003_TI_frozen_SNP.zip]	frozen		FL	female	II	NEGATIVE	FISH		true	true	true	false
	S004	patient	NA									S004.TI.frozen.WES [S004_TI_frozen_WES_R*.fq.gz]	frozen	132197700	0.9937			S004.TI.frozen.SNP [S004_TI_frozen_SNP.zip]	frozen		FL	female	I	POSITIVE	FISH		true	true	true	false
	S005	patient	NA									S005.TI.frozen.WES [S005_TI_frozen_WES_R*.fq.gz]	frozen	118369800	0.9934			S005.TI.frozen.SNP [S005_TI_frozen_SNP.zip]	frozen		FL	male	I	POSITIVE	FISH		true	true	true	false
	S006	patient	NA									S006.TI.frozen.WES [S006_TI_frozen_WES_R*.fq.gz]	frozen	115373200	0.9942			S006.TI.frozen.SNP [S006_TI_frozen_SNP.zip]	frozen		FL	female	II	POSITIVE	FISH		true	true	true	false
	S007	patient	NA									S007.TI.frozen.WES [S007_TI_frozen_WES_R*.fq.gz]	frozen	114856800	0.9944			S007.TI.frozen.SNP [S007_TI_frozen_SNP.zip]	frozen		FL	male	II	POSITIVE	FISH		true	true	true	false
	S008	patient	NA									S008.TI.frozen.WES [S008_TI_frozen_WES_R*.fq.gz]	frozen	129374100	0.9939			S008.TI.frozen.SNP [S008_TI_frozen_SNP.zip]	frozen		FL	male	II	NEGATIVE	PCR		true	true	true	false
	S009	patient	NA									S009.TI.frozen.WES [S009_TI_frozen_WES_R*.fq.gz]	frozen	99440330	0.9943						FL	male	III	POSITIVE	FISH		true	true	false	false
	S010	patient	NA									S010.TI.frozen.WES [S010_TI_frozen_WES_R*.fq.gz]	frozen	106636500	0.994						FL	female	IV	POSITIVE	FISH		true	true	false	false
	S011	patient	NA									S011.TI.frozen.WES.tr1 [S011_TI_frozen_WES_tr1_R*.fq.gz]	frozen	108597900	0.9941						FL	female	IV	NEGATIVE	PCR		true	true	false	false
	S012	patient	NA									S012.TI.frozen.WES [S012_TI_frozen_WES_R*.fq.gz]	frozen	84637370	0.9945						FL	male	III	NEGATIVE	FISH		true	true	false	false
	S013	patient	NA									S013.TI.frozen.WES [S013_TI_frozen_WES_R*.fq.gz]	frozen	107011400	0.9939						FL	male	IV	POSITIVE	FISH		true	true	false	false
	S014	patient	NA									S014.TI.frozen.WES [S014_TI_frozen_WES_R*.fq.gz]	frozen	112720100	0.9938						FL	female	IV	POSITIVE	FISH		true	true	false	false
	S015	patient	NA									S015.TI.frozen.WES [S015_TI_frozen_WES_R*.fq.gz]	frozen	86951430	0.9932						FL	male	IV	POSITIVE	PCR		true	true	false	false
	S016	patient	NA									S016.TI.frozen.WES [S016_TI_frozen_WES_R*.fq.gz]	frozen	109639700	0.9931						FL	female	IV	POSITIVE	PCR		true	true	false	false
	S017	patient	NA									S017.TI.frozen.WES [S017_TI_frozen_WES_R*.fq.gz]	frozen	168646500	0.9941						FL	female	IV	POSITIVE	FISH		true	true	false	false
	S018	patient	NA									S018.TI.frozen.WES [S018_TI_frozen_WES_R*.fq.gz]	frozen	126706500	0.9934						FL	male	IV	POSITIVE	FISH		true	true	false	false
	S019	patient	NA				S019.GL.frozen.WES [S019_GL_frozen_WES_R*.fq.gz]	frozen	39092490	0.9891		S019.TI.frozen.WES.tr1 [S019_TI_frozen_WES_tr1_R*.fq.gz]	frozen	128006900	0.9944						FL	unknown	III	POSITIVE	FISH		true	true	false	false
	S020	patient	NA									S020.TI.frozen.WES [S020_TI_frozen_WES_R*.fq.gz]	frozen	110059500	0.994						FL	female	III	POSITIVE	PCR		true	true	false	false
	S021	patient	NA									S021.TI.frozen.WES [S021_TI_frozen_WES_R*.fq.gz]	frozen	144392900	0.9939						FL	unknown	III	POSITIVE	FISH		true	true	false	false
	S024	patient	NA									S024.TI.frozen.WES [S024_TI_frozen_WES_R*.fq.gz]	frozen	68966760	0.9853			S024.TI.frozen.SNP [S024_TI_frozen_SNP.zip]	frozen		FL	male	I	POSITIVE	PCR		true	true	true	false
	S025	patient	NA				S025.GL.frozen.WES [S025_GL_frozen_WES_R*.fq.gz]	frozen	20820740	0.9842		S025.TI.frozen.WES [S025_TI_frozen_WES_R*.fq.gz]	frozen	61281090	0.9828			S025.TI.frozen.SNP [S025_TI_frozen_SNP.zip]	frozen		FL	female	I	NEGATIVE	FISH		true	true	true	false
	S027	patient	NA									S027.TI.frozen.WES [S027_TI_frozen_WES_R*.fq.gz]	frozen	47353840	0.9834			S027.TI.frozen.SNP [S027_TI_frozen_SNP.zip]	frozen		FL	female	I	NEGATIVE	FISH		true	true	true	false
	S028	patient	NA									S028.TI.frozen.WES [S028_TI_frozen_WES_R*.fq.gz]	frozen	83977270	0.9829			S028.TI.frozen.SNP [S028_TI_frozen_SNP.zip]	frozen		FL	male	I	NEGATIVE	FISH		true	true	true	false
	S031	patient	NA				S031.GL.frozen.WES [S031_GL_frozen_WES_R*.fq.gz]	frozen	20135300	0.9837		S031.TI.frozen.WES [S031_TI_frozen_WES_R*.fq.gz]	frozen	75800050	0.9836			S031.TI.frozen.SNP [S031_TI_frozen_SNP.zip]	frozen		FL	female	II	POSITIVE	FISH		true	true	true	false
	S033	patient	NA				S033.GL.frozen.WES [S033_GL_frozen_WES_R*.fq.gz]	frozen	19256000	0.986		S033.TI.frozen.WES [S033_TI_frozen_WES_R*.fq.gz]	frozen	56366620	0.9819			S033.TI.frozen.SNP [S033_TI_frozen_SNP.zip]	frozen		FL	female	II	POSITIVE	PCR		true	true	true	false
	S035	patient	NA									S035.TI.frozen.WES [S035_TI_frozen_WES_R*.fq.gz]	frozen	68920040	0.9834			S035.TI.frozen.SNP [S035_TI_frozen_SNP.zip]	frozen		FL	female	II	NEGATIVE	PCR		true	true	true	false
	S036	patient	NA				S036.GL.frozen.WES [S036_GL_frozen_WES_R*.fq.gz]	frozen	21129520	0.9841		S036.TI.frozen.WES [S036_TI_frozen_WES_R*.fq.gz]	frozen	79191210	0.9838			S036.TI.frozen.SNP [S036_TI_frozen_SNP.zip]	frozen		FL	female	II	POSITIVE	PCR		true	true	true	false
	S038	patient	NA				S038.GL.frozen.WES [S038_GL_frozen_WES_R*.fq.gz]	frozen	22009120	0.9847		S038.TI.frozen.WES [S038_TI_frozen_WES_R*.fq.gz]	frozen	34487310	0.9898			S038.TI.frozen.SNP [S038_TI_frozen_SNP.zip]	frozen		FL	male	II	NA	NA		true	true	true	false
	S039	patient	NA				S039.GL.frozen.WES [S039_GL_frozen_WES_R*.fq.gz]	frozen	24040810	0.9887		S039.TI.frozen.WES [S039_TI_frozen_WES_R*.fq.gz]	frozen	42800750	0.989						FL	female	III	POSITIVE	FISH		true	true	false	false
	S040	patient	NA				S040.GL.frozen.WES [S040_GL_frozen_WES_R*.fq.gz]	frozen	24478860	0.9891		S040.TI.frozen.WES [S040_TI_frozen_WES_R*.fq.gz]	frozen	97397840	0.9887						FL	female	III	NEGATIVE	FISH		true	true	false	false
	S041	patient	NA									S041.TI.frozen.WES [S041_TI_frozen_WES_R*.fq.gz]	frozen	58061060	0.99						FL	female	III	POSITIVE	FISH		true	true	false	false
	S042	patient	NA									S042.TI.frozen.WES [S042_TI_frozen_WES_R*.fq.gz]	frozen	62838060	0.9893						FL	female	III	NEGATIVE	FISH		true	true	false	false
	S043	patient	NA									S043.TI.frozen.WES [S043_TI_frozen_WES_R*.fq.gz]	frozen	67329480	0.9875						FL	female	IV	POSITIVE	PCR		true	true	false	false
	S044	patient	NA									S044.TI.frozen.WES [S044_TI_frozen_WES_R*.fq.gz]	frozen	86288210	0.9892						FL	male	IV	POSITIVE	FISH		true	true	false	false
	S045	patient	NA				S045.GL.frozen.WES [S045_GL_frozen_WES_R*.fq.gz]	frozen	20669480	0.9891		S045.TI.frozen.WES [S045_TI_frozen_WES_R*.fq.gz]	frozen	93847720	0.9888						FL	female	IV	NEGATIVE	PCR		true	true	false	false
	S046	patient	NA				S046.GL.frozen.WES [S046_GL_frozen_WES_R*.fq.gz]	frozen	33886070	0.9889		S046.TI.frozen.WES [S046_TI_frozen_WES_R*.fq.gz]	frozen	65548480	0.9897						FL	female	IV	POSITIVE	FISH		true	true	false	false
	S047	patient	NA				S047.GL.frozen.WES [S047_GL_frozen_WES_R*.fq.gz]	frozen	36345850	0.9886		S047.TI.frozen.WES [S047_TI_frozen_WES_R*.fq.gz]	frozen	73471030	0.9898						FL	male	IV	NEGATIVE	PCR		true	true	false	false
	S048	patient	NA									S048.TI.frozen.WES [S048_TI_frozen_WES_R*.fq.gz]	frozen	38470680	0.9887						FL	female	IV	POSITIVE	FISH		true	true	false	false
	S049	patient	NA				S049.GL.frozen.WES [S049_GL_frozen_WES_R*.fq.gz]	frozen	41088750	0.9886		S049.TI.frozen.WES [S049_TI_frozen_WES_R*.fq.gz]	frozen	57148290	0.9889						FL	female	IV	NEGATIVE	PCR		true	true	false	false

## Sheet: GE data
subject	Subject ID	GE data	Reference genes (for normalization)	Aktin beta/ACTB	CTCF	FLJ20604	KPNA4	Lamin B1	PGK1	POLR2B	Genes	8D6	ACTN1	AKAP12	ATP8B2	BCL2	BCLXL	BIN2	BLIMP1/PRDM1	BLVRA	C17orf31	C1QA	C1QB	C1RL	C3AR1	C4A	C6orf145	C6orf37	C9orf52	CASP3	CCL19	CCL2	CCL20	CCL3	CCL5	CCL8	CCNB1	CCND1	CCR1	CCR2	CD101	CD138	CD2	CD21	CD23	CD34	CD3D	CD3E	CD3G
	E003			97855.4	3561.46	722.78	991.233	8341.44	13859.7	3419.37		850.215	920.294	500.949	781.02	1920.42	5195.59	3219.91	2908.62	1930.47	1572.7	436.176	10711.3	1484.31	856.101	1134.94	371.333	410.447	284.443	1482.59	21100.9	1015.7	209.883	1463.79	16216.3	176.499	2898.37	1773.95	422.459	154.413	256.81	233.022	3159.59	1189.25	640.188	210.798	6053.14	1322.94	4164.12
	E004			86766.7	3091.22	1692.58	1736.82	4216.5	8703.11	3411.29		925.073	1052.27	1294.9	657.906	2738.57	1992.64	4622.16	2600.59	1390.04	1669.69	463.924	3023.44	2060.65	1056.35	2654.9	447.24	1150.98	389.644	1819.92	23680.3	1797.25	698.356	2503.88	3656.72	665.775	1723.42	1105.74	583.915	625.465	541.386	482.588	3612.37	2210.56	10623.1	425.353	5315.21	1076.92	3028.33
	E013			108140	2804.72	1469.24	1975.46	3905.83	7283.59	3941.3		909.781	1017.14	942.539	627.483	7123.01	2263.3	4250.31	4009.5	1718.53	1387.83	462.037	4577.78	2094.34	1009.96	1258.66	323.824	1101.39	219.132	2146.63	18620.9	658.882	754.204	2107.84	6889.48	673.295	1289.75	1859.27	546.553	594.357	451.289	342.799	3636.49	4431.68	2703.88	491.988	6267.57	1362.65	3228.35
	E016			115066	3440.26	1239.71	1407.68	4215.31	8931.78	3794.97		456.577	698.929	603.939	328.88	13056.5	1906.17	3498.18	854.398	790.448	2046.38	245.462	1791.22	1319.45	600.032	679.258	170.47	418.246	82.7086	1566.61	7979.66	784.998	346.648	1079.55	1971.2	501.036	1302.8	1032.14	322.621	316.864	307.726	256.184	1370.52	1499.67	1110.86	260.504	1832.61	458.298	1035.77
	E017			98684.5	3625.78	1167.02	1526.71	5187.23	8174.83	3651.21		907.839	813.341	1095.9	583.916	2989.96	2137.24	3060.12	1448.43	1190.95	1710.19	380.617	3812.95	1498.01	745.233	1841.96	298.486	742.762	248.072	1793.93	17149.7	1950.71	606.545	1358.24	3616.7	424.416	1458.19	1315.5	495.381	294.633	462.632	463.945	2284.74	2891.44	6154.29	494.111	4051.9	866.745	2186.98
	E019			172135	2897.82	847.488	1427.35	5049.75	9338.73	3468.76		567.966	747.378	550.124	420.769	5970.09	1343.59	2707.01	1217.21	1114.62	1246.46	215.591	1907.59	1115.61	731.021	1539.85	335.033	632.891	180.897	2463.17	13178.7	730.031	399.957	1282.13	1728.18	360.804	2020.59	1100.25	420.769	294.889	302.323	284.975	1911.06	537.236	4382.66	189.815	3405.81	635.866	1663.26
	E020			146639	2921.79	1121.08	1351.16	5361.14	9212.15	3079.46		946.874	965.117	696.808	443.087	1822.77	3151.15	2828.98	1690.89	1291.87	892.984	270.927	2769.26	1301.95	666.833	1870.01	242.06	518.295	224.321	1374.48	41246	1330.23	483.514	1206.48	5712.91	344.79	1877.81	1119.39	359.742	312.307	307.004	275.541	3042.09	1014.32	15754.3	298.186	5968.32	1178.26	2842.48
	E024			107280	3113.63	1032.12	1254.38	6830.24	9878.8	3382.59		756.5	759.776	667.692	460.872	4003.45	1563.81	3617.08	1528.22	1117.86	1061.47	259.283	912.737	1013.9	553.141	974.248	359.985	633.391	276.265	1681.37	12115.6	1134.28	479.472	1371.98	2479.77	405.919	2571.53	1008.71	354.219	277.885	340.637	375.413	2624.07	1518.81	3534.35	253.817	4749.63	863.133	2297.15
	E025			122052	3296.41	978.928	1370.51	5109.22	8910.74	4016.49		980.193	1196.54	665.938	664.404	2397.03	1500.36	3557.9	1559.66	1250.27	1463.5	234.259	3082.01	1684.11	525.379	1562.05	389.11	476.719	307.365	2245.5	29899.2	1094.22	239.583	1331.42	2821.76	299.864	2209.91	1288.8	307.63	340.243	287.083	193.677	3971.35	4645.58	12255.7	311.319	7195.57	1378.83	3845.68
	E026			117386	3231.72	1019.99	1356.98	4531.06	11170	3714.19		790.288	797.189	519.451	502.675	10514.7	1767.69	3155.84	1410.58	1096.25	1460.61	239.199	2432.58	1341.52	561.995	1144.06	220.704	678.647	219.917	2136.75	13360.9	694.946	389.029	1153.67	2332.81	319.163	2004.12	1125.02	330.184	341.266	310.164	206.784	3577.31	2857.57	1539.44	256.153	6107.53	1068.57	3272.25
	E031			184844	3771.5	605.95	1137.95	5305.44	12904.1	2999.19		896.294	1379.04	1021.63	789.217	1149.57	2479.19	2328.28	1545.09	2120.21	991.792	203.209	3586.33	1585.49	871.428	1810.97	571.815	428.035	377.869	1438.73	84958	2353.95	162.429	2953.96	4424.26	208.269	2279.54	1568.11	376.74	111.39	328.873	205.323	3133.35	191.746	13767.1	375.542	7106.86	1367.76	3822.66
	E033			124847	3785.12	658.39	1208.66	6690.53	10345	3792.26		897.367	835.982	449.784	577.882	4347.26	1669.7	2368.36	881.02	1036.04	1384.84	142.351	1417.52	1037.68	375.13	555.522	252.743	345.582	152.988	2225.45	14741.3	683.412	117.523	548.359	1773.4	122.13	2290.32	938.429	269.735	123.657	152.279	139.541	2033.43	3344.16	2243.34	223.264	4777.76	944.065	2925.9
	E034			166165	3383.6	723.347	1221.32	4631.56	11550.6	3714.56		974.452	828.596	411.647	529.57	6208.54	1807.82	2761.63	2947.36	1306.32	1351.23	198.425	2011.09	1381.04	586.948	2049.38	301.996	441.341	222.91	2896.93	18473.7	417.574	176.198	1387.36	1255.14	157.929	2005.05	1081.1	304.431	153.488	288.011	147.404	2512.89	4423.18	3885.18	181.817	6407.13	1126.21	3304.04
	E035			135975	2666.47	1055.72	1528.76	4835.66	9732.27	3584.12		1175.1	951.851	335.002	871.891	4451.14	2367.88	3562.47	2776.21	2285.14	1193.01	197.063	2520.8	1392.28	550.41	2480.29	258.166	730.462	228.175	2453.24	19843.6	772.792	240.81	710.276	2864.88	259.584	2019.36	1362.31	322.048	371.559	198.445	120.015	3308.85	3006.19	2257.25	213.076	8083.56	1515.06	4378.33
	E037			98494.6	3170.89	983.36	1259.3	6500.39	11923.6	3292.72		916.846	847.809	618.438	683.378	2247.13	1923.99	3588.96	2226.4	1700.98	1098.45	250.991	2401.1	1269.87	862.788	1329.67	733.581	577.055	224.273	2206.22	23982.4	939.407	571.383	1477.1	5615.85	314.473	2568.67	1598.84	408.251	192.973	419.509	485.454	3648.08	1236.69	7536.69	265.838	8351.98	1378.8	4300.1
	E045			196959	3418.98	887.173	1382.03	3807.26	11356.4	2764.93		737.836	1367.11	1005.09	528.017	4240.87	1778.22	3192.09	727.238	1733.33	1528.36	283.251	5633.1	1836.24	928.349	1298.67	335.976	523.262	247.25	1545.24	9148.47	938.13	562.03	1566.2	3199.61	202.93	1709.24	1801.34	340.147	233.213	221.477	246.434	1739.83	2701.33	5818.54	337.412	3860.66	749.978	2464.02
	E049			100997	3731.09	1248.5	1395.1	5680.75	7462.79	3547.24		1133.75	320.839	493.872	593.01	4517.57	1676.29	2974.06	1684.7	1341.03	1612.6	426.583	2561.9	1518.27	775.059	1055.04	269.167	1282.75	112.355	2743.95	6363.29	844.155	580.995	2031.37	6479.24	434.995	1524.88	42197.4	631.465	316.633	641.074	411.559	2057.81	851.365	868.184	322.64	3442.09	492.071	1538.1
	E052			88448.6	2562.15	1592.65	2027.56	5499.32	7022.99	3492.33		686.839	866.93	1272.63	490.356	8801.26	1903.65	4049.48	1893.73	745.532	1315.74	497.324	2836.6	1753.7	910.915	1157.86	239.985	1208.64	189.896	2169.38	25312.1	1422.35	812.209	1572.39	3027.1	771.054	1850.02	1080.33	465.912	692.084	600.801	505.009	2773.47	859.002	3725.47	409.776	3753.36	725.903	1661.33
	E054			72042.2	2291.89	1501.07	1825.3	7834.14	9147.01	3044.74		941.514	339.249	895.557	314.17	3837.83	3552.86	2595.21	2565.98	1146.4	809.945	456.646	4142.4	1215.52	742.195	453.771	136.411	863.184	80.8958	1333.53	2194.61	1007.52	876.415	1245.73	1838.85	561.019	2783.2	786.573	624.269	619.466	455.35	372.556	1272.14	1031.12	630.17	262.422	1403.12	219.638	372.478
	E057			144349	3281.91	888.258	1383.84	5345.48	9730.23	3258.8		955.134	955.982	930.023	751.165	1768.94	1779.23	3304.39	1293.18	1328.07	1222.41	316.293	2066.35	1316.48	559.298	1168.26	274.183	722.088	258.528	1661.3	14675.3	730.305	418.537	1036.79	2320.39	262.368	1952.82	1231.69	424.058	259.334	496.647	281.875	2371.93	1831.1	11393.8	360.08	5611.47	1085.26	3088.02
	E058			112198	3389.45	1223.78	1684.96	3954.89	8815.31	3610.42		1125.07	858.983	1478.28	595.977	3987.9	1671.04	4241.6	1610.42	1252.23	1615.05	567.066	3918.22	1703.47	862.752	2096.21	436.365	1133.75	305.055	1609.04	17244.5	1471.61	710.782	1318.69	4620.63	584.473	1501.1	1841.88	692.01	364.874	804.562	528.964	2897.43	566.441	9543.07	559.695	4953.43	707.471	2869.77
	E059			142969	2848.83	695.386	1260.65	5417.15	15117.7	3375.57		1094.93	1086.43	764.028	548.922	1224.57	2574.63	2362.03	1356.98	1511.22	1161.24	228.664	1854.1	1006.83	589.54	1541.35	343.853	515.966	210.698	1115.11	45991.8	4289.62	222.36	1233.81	5348.42	304.323	2119.49	1178.49	415.713	195.188	389.136	193.205	2028.86	345.845	2303.59	204.429	6303.43	842.411	6198.37
	E062			92398.8	3848.9	1245.19	1521.21	4267.41	8717.81	3938.54		574.246	562.2	697.44	40.2933	842.861	1576.37	3170.83	1578.13	924.389	1270.34	307.971	813.781	1232.88	549.445	878.202	150.286	549.232	343.275	1309.11	2968.25	893.13	1215.22	1176.96	2522.48	392.068	1151.9	1106.09	451.364	242.839	456.185	386.643	1652.97	9139.62	8302.89	276.472	1783.8	367.847	1004.92
	E068			116940	3696.84	1092.02	1820.6	3251.65	9105.74	3878.65		1319.86	744.127	1084.35	854.527	6084.22	1542.59	4132.84	2050.03	1427.11	1950.46	524.687	7344.98	1829.99	881.685	2996.91	667.086	920.112	266.761	1395.06	19992.2	1225.47	757.668	2404.31	7773.33	402.382	836.253	1564.18	552.99	322.417	690.783	509.95	4006.29	5035.98	4190.64	396.55	7836.58	1116.12	4354.43
	E072			100842	3284.99	1355.19	1484.73	4716.6	8752.27	3587.26		837.024	1016.39	1009.74	651.016	3833.07	1787	4055.6	1408.34	1209.04	1624.23	388.613	1159.23	1733.85	694.188	2062.69	395.257	760.631	219.23	1667.4	7101.46	747.342	641.064	1218.99	1441.56	375.325	1697.32	1395.05	720.765	285.642	571.315	501.565	2364.93	2275.25	1727.2	607.843	5204.85	647.709	2594.11
	E076			128063	3678.54	896.021	1389.3	6201.29	9551.86	2841.55		1103.3	844.858	401.431	578.536	6029.44	1441.77	3325.64	1170.21	1294.84	1555.91	234.821	4745.1	1183.32	604.782	886.839	299.106	455.221	394.877	1621.49	14622.3	667.753	408	1402.4	6614.54	287.297	2432.23	1427.34	343.715	267.62	585.105	297.792	4868.41	6694.56	2613.28	249.258	5500.75	1464.06	5271.17
	E086			151309	3207.32	1011.41	1377.07	4827.52	9877.73	3062.42		891.791	956.948	449.298	444.44	2188.14	1661.03	3130.49	1061.01	1012.38	1299.27	213.95	1176.73	1286.62	518.35	1442.23	232.427	544.605	212.976	1129.08	16993.6	599.064	472.632	929.719	1879.85	379.272	1723.28	1376.1	396.787	368.584	375.388	325.787	2955.44	2488.64	14023.5	265.498	3554.51	837.333	2971.97
	E095			103399	3412.43	951.785	2295.05	5161.65	8686.63	2856.15		926.867	789.401	516.083	690.527	3701.83	3201.81	3054.71	1809.52	1516.1	1073.97	192.929	1414.01	1803.08	777.341	1359.35	377.818	762.877	344.061	2542.65	19162.7	713.839	696.952	1496.01	5352.17	190.515	1212.24	932.493	416.401	139.871	479.105	377.019	4815.19	4608.59	10120.7	463.025	7953.5	1362.56	3828.03
	E204			108511	3164.29	1277.46	1834.22	4242.04	7963.59	3631.65		906.125	982.742	818.781	618.557	4759.97	1482.8	4252.76	1629.9	1405.67	1597.21	363.166	4707.87	1621.22	777.919	1608.96	358.058	913.789	217.594	2052.32	25102.8	1531.83	491.372	1567.59	6004.74	572.075	1751.47	1115.03	590.975	508.739	535.299	448.976	3416.1	4021.89	3781.31	338.137	5481.7	1229.96	3188.8
	E214			117000	3114.41	1445.82	1689.84	3697.45	8595.21	3488.62		567.067	748.597	882.444	364.076	3815.93	2893.78	3779.42	6463.79	1326.82	1069.18	325.406	2826.65	1401.1	607.153	1430.55	274.036	915.614	161.848	1768.13	12132.3	1233.88	307.6	1697.41	2705.16	452.009	1556.17	1619.33	488.434	473.649	283.281	324.124	1956.98	4516.87	2530.55	216.953	4448.81	617.521	2434.46
	E219			145693	3281.7	1021.8	1489.4	4157.85	10452.5	3121.28		918.292	834.018	746.222	624.3	2987.66	1811.43	3714.35	1393.05	1608.73	1382	297.92	1215.14	1411.85	702.269	1508.06	300.282	740.01	258.454	1879.63	21876.1	944.886	468.114	1083.76	2249.96	344.008	1731.8	1045.21	529.511	246.616	409.887	381.256	2458.18	3808.68	24890	467.386	5575.11	867.328	3205.99
	E223			113177	3522.38	887.506	1424.01	4320.07	11664.5	3887.74		1004.2	1450.94	545.549	969.04	5715.97	1844.5	5029.01	1777.26	2010.57	1836.1	360.368	7894.95	1989.09	722.413	2466.52	609.611	584.086	332.449	1850.4	22667.3	1684.68	240.529	1061.96	7063.4	221.022	1068.9	2082.05	304.58	203.49	258.801	324.173	4836.18	4696.18	7310.11	375.272	9556.54	2080.21	6461.35
	E302			125758	2570.17	1025.3	1398.06	4424.77	13905.3	3462.5		823.783	1121.52	625.953	668.755	2526.32	1362.85	4586.04	1650.02	1274.02	1187.32	263.319	1707.97	1361.67	750.24	1484.1	329.822	894.231	317.061	1831.43	40041.2	1040.59	490.287	833.706	2490.71	438.203	2225.66	1439.76	443.769	329.15	496.129	393.286	2552.82	2882.02	3773.79	280.487	6680.24	1036.75	3000.48
	E306			121603	2961.13	829.39	1754.34	5351.04	10945.2	3216.63		928.503	676.061	344.797	693.853	3391.97	1334.62	3204.72	996.959	975.592	1249.69	231.912	2023.84	795.282	620.208	1469.01	373.107	525.307	131.295	1765.94	9126.61	703.145	419.88	854.548	1808.88	263.253	1965.38	890.327	290.138	202.783	367.561	303.067	2287	1502.14	5437.03	226.457	5342.07	898.117	2510.26
	E307			118631	3206.75	1177.19	1237.44	5087.26	10192.7	3435.01		631.569	1216.25	433.26	478.994	2214.86	1812.69	2963.49	1202.4	1283.82	1170.52	218.985	841.084	1161.16	515.715	1153.24	364.987	456.137	289.507	1394.31	18264.4	829.06	359.961	795.89	1812.2	277.279	2365.53	878.169	379.469	258.507	363.023	226.418	2639.26	268.833	10720.7	292.607	5785.16	974.729	3012.43
	E310			138567	2929.1	846.405	1372.74	5134.94	12407.1	3285.26		1071.95	755.942	412.549	652.824	2011.64	1309.36	3655.29	1211.1	1198.3	1345.5	188.983	956.403	1203.69	736.215	1214.17	419.061	735.891	274.426	1609.81	24424.5	779.382	483.683	1534.45	3132.44	310.456	1716.92	969.437	380.66	141.49	430.435	381.861	2607.89	2323.57	13589.2	298.557	7562.4	1088.3	3000.13
	E311			121553	3197.32	733.309	1089.44	8053.77	12962.5	3045.12		1155	988.977	413.879	886.104	2072.4	2350.32	3297.18	2463.41	3201.54	1065.97	253.862	1820.34	1685.59	760.377	1404.65	532.385	652.696	258.677	2287.76	25545.5	1606.78	511.329	1552.04	5217.38	239.426	2289.56	1112.3	526.373	130.542	386.203	458.391	4589.35	4221.19	491.476	410.87	9246.07	1478.05	3813.32
	E312			121533	3011.48	666.762	1113.4	7370.15	14642.1	3366.36		773.663	1145.73	534.067	519.28	8367.88	2568.39	2367.12	2774.78	1838.06	1181.04	357.67	8191.46	1406.5	993.3	2109.02	467.849	514.302	333.819	1887.58	38964.7	1772.34	279.22	1942.11	7499.29	191.666	2162.31	1527.02	391.686	202.014	224.587	201.788	3959.79	1710.59	652.908	227.773	7790.5	1795.01	3550.01
	E317			112054	3600.86	1156.15	1752.05	3296	9946.22	3683.81		1180.16	1102.31	883.301	1185.26	2431.62	1833.54	4445.6	2412.7	1904.12	1723.67	470.752	6076.87	2184.24	1195.44	3237.07	530.416	974.98	559.517	1933.95	24683.7	686.846	779.986	2796.87	3919.55	377.621	1057.93	1537.41	667.929	310.686	723.227	696.309	4170.57	5393.66	2964.95	585.713	9992.05	1746.22	4639.87
	E319			132534	3260.71	1004.95	889.474	6963.98	9783.08	3750.46		1168.38	467.135	233.076	392.432	4318.27	1099.99	3529.17	502.79	1209.93	1234.89	113.874	303.15	1584.43	288.597	756.991	168.99	260.396	55.3341	1527.25	2890.98	352.088	271.948	1191.96	1041.32	165.191	1749.36	47543.8	260.242	170.12	205.138	149.302	489.494	8888.77	7240.06	142.318	508.586	106.548	235.608
	E322			123830	2911.65	843.425	1173.15	7759.46	12456.8	2862.42		843.854	887.595	454.463	438.221	2910.83	4564.33	1952.54	1543.76	1397.86	843.645	313.731	2907.71	1125.99	714.704	1381.52	211.882	474.501	241.625	2099.32	19644.5	1178.94	396.806	1392.75	3500.48	230.191	2422.68	842.875	376.846	145.717	401.179	223.671	2894.65	190.218	8960.49	269.535	6980.54	1149.34	2701.77
	E323			120406	3687.74	1108.99	1831.51	3000.79	9415.53	3873.55		1219.69	1169.28	1113.93	1159.4	5730.76	2124.08	5211.85	2525.37	2074.66	2172.51	596.01	11380.5	2096.4	1198.93	2938.52	709.678	1017.07	562.405	2128.04	34753.3	1611.1	696.823	2100.36	10681.7	464.549	1116.89	1810.75	671.125	347.914	497.168	595.014	5299.82	4968.7	6839.75	750.202	10453.4	1745.52	4809.57
	E324			117766	2624.39	1469.32	1785.6	4666.26	7771.8	3356.56		985.079	996.712	984.443	664.74	2189.95	1686.01	4487.73	1949.78	1369.49	1346.68	418.209	2218.75	1711.88	848.488	2321.92	305.704	1206.61	174.12	1766.59	40356.5	1274.19	621.942	1508.82	4514.03	548.569	1928.14	1245.97	546.512	572.545	579.604	364.707	3416.28	635.767	5609.68	288.298	5379.91	962.695	3115.23
	E326			132060	3111.5	840.23	1109.52	7222.37	11184	3189.96		998.867	986.503	553.732	496.932	1304.35	2565.39	3325.99	1519.07	1733.45	1157.98	255.181	1763.66	1363.37	725.276	1405.69	320.256	601.912	151.839	2379.27	16321.9	707.253	308.65	782.209	2617.32	280.79	2836.71	1154.71	423.815	228.02	288.421	247.362	3065.97	2602.79	18858.2	241.881	5457.29	718.307	2793.89
	E331			100490	3546.71	788.921	1523.97	5402.89	11031.5	3864.7		1012.47	862.392	574.897	781.207	4410.66	3261.83	1868.92	7112.45	1425.39	1644.59	282.442	5056.02	1590.15	739.923	1104.06	407.686	451.596	413.638	3734.06	15361.6	1190.2	245.322	1309.3	4737.66	230.662	1631.95	1746.73	510.855	153.05	323.702	1036.05	4234.01	6134.02	774.529	248.051	7103.09	1522.13	4148.33
	E334			109637	3175.1	935.361	1442.55	5911.27	9094.06	3909.06		844.073	935.711	497.131	526.951	2384.53	1970.06	3306.18	1668.31	1391.54	1160.39	229.501	1587.87	1396.73	501.448	1488.46	257.81	636.183	210.258	1726.89	31899.4	845.969	295.99	1474.43	1906.59	278.181	2250.65	936.169	257.314	348.052	283.534	185.473	2612.92	870.45	12540	107.412	5298.9	828.309	2832.07
	E338			136405	4036.26	857.488	1627.42	3628.59	9705.97	3647.74		1055.03	1440.27	1565.59	1230.69	3649.93	2257.81	4104.67	1740.15	2053.15	1401.97	306.986	3498.9	2023.05	1125.62	1338.49	746.405	777.045	599.202	2040.57	56618.2	2164.79	382.506	1119.6	5195.81	352.954	1111.4	1752.73	495.78	283.456	458.02	281.817	3785.09	752.968	11696.7	572.934	9168.05	1334.66	4832.47
	E340			146525	3537.03	681.359	1199.95	4855.08	14632.6	3278.87		879.712	941.791	416.387	687.421	6203.43	1626.19	2814.78	2081.19	1432.37	1145.45	170.34	1221.91	1291.56	564.776	865.327	467.865	376.268	319.485	1888.13	17672.3	530.71	193.813	2371.89	5325.98	142.327	2223.51	1170.43	396.706	144.596	342.193	166.557	2853.4	6731.86	10775.4	319.485	6199.64	865.327	2957.87
	E401			139758	3255.19	896.297	1279.33	4842.7	11464.2	3408.12		1089.32	1605.3	735.062	923.348	2313.61	2289.11	4001.36	2462.15	2109.12	1522.13	318.835	3529.96	1767.23	818.478	2637.77	511.411	760.211	314.507	1744.1	31057.2	3048.51	373.809	2740.5	5934.68	353.702	1120.46	2733.79	542.14	211.137	317.505	206.34	4295.05	3309.1	10392.5	418.948	8857.29	1501.63	4567.89
	E408			121283	3451.42	1139.08	2430.44	3968.99	7902.17	2715.64		947.14	899.908	1172.23	232.576	2066.11	1902.22	4003.28	1643.05	1282.69	1045.99	435.798	3814.08	1832.33	883.417	2051.76	330.388	861.977	301.012	1607.38	18246.7	938.406	705.622	2059.69	4269.27	284.583	1298.83	1024.35	482.163	304.89	713.828	465.245	3510.34	2621.28	4928.79	588.647	7727.99	1472.83	4120.42
	E409			156998	2833.03	939.771	1236.58	5367.21	11725.2	3034.44		806.857	852.324	464.727	485.324	3499.23	1783.59	3201.46	1302.93	1549.72	1137.33	215.004	692.384	1148.86	519.399	1481.2	215.354	473.458	218.163	1512.86	23906.1	654.422	332.522	769.549	2135.16	262.322	1682.03	980.298	309.683	267.231	269.657	270.907	2395.5	947.107	9719.07	166.064	5542.42	980.765	2980.3
	E410			127126	2871.46	940.026	1483.76	5684.94	9885.94	3449.45		631.334	887.86	892.258	375.519	2616.07	1611.15	2717.55	1217.08	1328.29	1145.31	189.003	873.883	1286.52	472.69	1454.3	498.61	494.967	185.583	1615.22	33330.1	803.302	304.635	798.246	2585.89	280.913	2298.15	909.011	336.262	287.113	325.245	176.92	2778.85	300.027	7886.71	157.003	5792.66	910.953	2755.14
[truncated: 146 more columns]
