# Supplementary material for: Novel insights into the pathogenesis of follicular lymphoma by molecular profiling of localized and systemic disease forms
Source: Leukemia. 2023 Aug 10;37(10):2058–65. doi: 10.1038/s41375-023-01995-w (PMC10539171; doi:10.1038/s41375-023-01995-w)
Supplement: Supplementary file 3 — Supplementary Table S2 [file 41375_2023_1995_MOESM3_ESM.xlsx]

## Sheet: filter set overview
Variant filtering hierarchy for all FL patients having a WES tumor sample (164 in total)
	Filter description	Variant count before	Variant count after	Removed by this step versus last	Removed until here from initial count	Remaining until here from initial count	Remaining mean variant count/sample	Remaining mean variant count/sample/Mb	Info/strength of just this filter (in the computed set)	Info/short mnemonic of this step (identical to listed filter reasons in the variant details table)
i) Pre-annotation filters (QC thresholds, significance, no artefacts)
	- input quality thresholds: ratio of N:alt base reads exceeds the ratio allowed by Mutect QC	26739747	26739747	0	0	1	163047	2694.65	0	unrealiable input (base N ratio high)
	- input quality thresholds: allele fraction is below specified threshold allowed by Mutect QC	26739747	26739747	0	0	1	163047	2694.65	0	unrealiable input (allele fraction is below threshold)
	- input quality thresholds: median base quality for the alternate allele low according to Mutect QC	26739747	26187306	0.0206599	0.0206599	0.97934	159679	2638.97	0.0206599	unrealiable input (alt allele median base quality low)
	- input quality thresholds: abs(ref-alt) median fragment length too high according to Mutect QC	26187306	26182785	0.000172641	0.020829	0.979171	159651	2638.52	0.000173637	unrealiable input (high ref to alt fragment length difference)
	- input quality thresholds: low median read mapping quality by Mutect QC	26182785	26182785	0	0.020829	0.979171	159651	2638.52	0	unrealiable input (low median mapping quality)
	! evidence: Main statistical filter of Mutect for the tumor, requiring sufficient statistical evidence, i.e. filter out if there is no sufficient likelihood for the variant in the (initial or relapsed) tumor sample <- Details: only include if the evidence that this variant exists in the tumor sample is sufficient. Based on the log10-likelihood of odds (LOD) by MuTect's statistical model, i.e. as …	26182785	19643634	0.24975	0.265377	0.734623	119778	1979.55	0.261442	evidence insufficient (in tumor)
	<- no evidence bias: evidence must not be overrepresented by duplicate reads (that would indicate that only few/one unique molecule carries this variant). (Not suitable for amplicon designs without UMIs, as duplicate reads from independent molecules are typical in this case.)	19643634	19643634	0	0.265377	0.734623	119778	1979.55	0	evidence biased (overrepresented duplicate reads)
	<- no evidence bias: evidence for alt allele comes from one read direction only according to Mutect QC	19643634	19483593	0.00814722	0.271362	0.728638	118802	1963.42	0.0141427	evidence biased (only supported by one strand)
	- no artefact: median distance of alt variants from end of reads failed Mutect QC	19483593	19471986	0.000595732	0.271796	0.728204	118732	1962.25	0.00170013	artefact (median distance to read end)
	- no artefact: Exclude if alternate alleles in single tandem repeats are polymerase slippage errors (phred(not slippage errors)>=10.0).	19471986	18922737	0.0282071	0.292337	0.707663	115383	1906.9	0.0718114	artefact (strand bias)
	- no artefact: Exclude variants due to too many alignment artifact as determined by FilterAlignmentArtifacts (FAA) model in GATK4/Mutect2.1.	18922737	16104879	0.148914	0.397718	0.602282	98200.5	1622.94	0.169426	artefact (too many alignment artifact in FAA model)
	- no artefact: Exclude variants supported by significantly biased forward and reverse read counts, as determined by LearnReadOrientationModel (phred>=10.0).	16104879	16079190	0.00159511	0.398678	0.601322	98043.8	1620.35	0.0248544	artefact (strand bias)
	- no artefact: Exclude if alternate alleles are sequencing errors (phred>=10.0).	16079190	16066857	0.000767016	0.39914	0.60086	97968.6	1619.11	0.205552	artefact (strand bias)
	- no artefact: Exclude if alternate alleles are due to read orientation artifacts (phred>=10.0).	16066857	15969035	0.00608843	0.402798	0.597202	97372.2	1609.25	0.0771108	artefact (strand bias)
ii) Ressource DBs, germline models
	- not in dbSNP.common: must not be a known common variant in humans according to NCBI/dbSNP (version common_all_20180418.vcf). Note that the Mutect germline ressource filter based on gnomAD has already been applied here, i.e. not much additional filtering is expected by this step.	15969035	2016090	0.87375	0.924603	0.0753967	12293.2	203.168	0.775123	general germline (common in dbSNP)
	- rescue if in clinVar.pathogenic: if the variant has passed all pre-annotation filters and has known associations with pathogenicity according to NCBI/ClinVar (version clinvar_20180429.vcf), rescue it if it has been filtered out until now to enable further manual examination. Later filter steps might still filter it out again.	2016090	2045104	-0.0143912	0.923518	0.0764818	12470.1	206.091	0	rescued for review (clinVar/pathogenic)
	- rescue if in COSMIC.coding: if the variant has passed all pre-annotation filters and is a known somatic coding variant according to COSMIC (version v85_GRCh38_vMai2018) in at least 5 independent patient samples, rescue it if it has been filtered out until now to enable further manual examination. As COSMIC also contains germline variants (false positives from studies based on unpaired samples),…	2045104	2387832	-0.167585	0.910701	0.089299	14560	240.629	0	rescued for review (>=5x COSMIC/coding)
	- not in PON: filtered by the panel of normals (PON) that collects common variants of normal samples processed, measured and analyzed by the same pipeline (to also filter pipeline-specific common processing artefacts, if any). <- Details: exclude if >=2 distinct patients had this variant in their normal sample (at the same position with the same base change). Occurrence checks are computed for ge…	2387832	290484	0.878348	0.989137	0.0108634	1771.24	29.273	0.834854	project-specific germline or artefact (according to PON)
	! no high germline risk: Main statistical filter of Mutect for the sample-specific germline risk of variants, requiring that the paired normal (if available) must equal the reference allele with sufficient likelihood. Utilizes population allele frequencies from the EXAC-based gnomAD germline ressource. The sensitivity/specificity trade-off of this filter has been optimized in 2019-03 based on a l…	290484	80400	0.723221	0.996993	0.00300676	490.244	8.10215	0.775551	sample-specific germline risk (by Mutect)
	- no artefact in paired normal: If a paired normal is available and an allele is found in the normal by the *somatic* likelihoods model, its variants are excluded. This model is different from the normal likelihood that goes into the germline model, which makes a diploid assumption (harder to meet the likelihood threshold). Here we compute the normal likelihood as if it were a tumor in order to d…	80400	78595	0.0224502	0.997061	0.00293926	479.238	7.92026	0.11065	sample-specific artefact risk (according to paired normal)
	- cross subject calling consistency: if the identical variant has been filtered out in >=2 other subjects due to germline risk by Mutect's statistical model. This is particularly important to restore calling consistency in projects with many tumor samples without paired normals, because Mutect's germline risk filter only can see the information of individual samples and may sometimes not call a S…	78595	72206	0.0812902	0.9973	0.00270032	440.28	7.27642	0.679486	filtered for cross subject calling consistency
	- rescue from general germline ressources or Mutect's germline risk model, if confirmed somatic elsewhere in this project: The Mutect germline risk model may filter a variant as germline from an unpaired sample if this is likely given the variant's allele frequency and the population allele frequency of the variant (based on gnomAD). From a single-sample perspective this may be correct, but if th…	72206	72294	-0.00121874	0.997296	0.00270362	440.817	7.28529	0	rescued (somatic in paired tumors of project)
iii) Biological impact and specificity
	- biological impact: variant must be in a coding region that can affect translation <- Details: only include if this variant is located in the CDS of a gene (including CDS start/stop) or at a splicing site. #initialValue=NaN	72294	23141	0.679904	0.999135	0.000865416	141.104	2.33199	0.799123	biological impact (cannot affect translation)
	- biolocigal impact: filter variants that are synonymous on protein level, i.e. where the alternate allele still leads to the identical amino acid sequence if translated into a protein	23141	18403	0.204745	0.999312	0.000688226	112.213	1.85453	0.0976705	biological impact (synonymous on protein level)
	- biological impact: must occur with biologically relevant allele frequency (>=5%)	18403	13720	0.254469	0.999487	0.000513094	83.6585	1.38261	0.0874393	biological impact (allele frequency <5%)
	- research focus and comparable sensitivity: Variant must have occurred in one of the genes targeted by the chosen DNA-seq library. This is also useful to avoid possible sensitivity bias between analyzed samples, as the reads coverage of additionally measured but not targeted genes is in general lower and more volatile between samples. <- Details: only include if this variant has occurred inside …	13720	13720	0	0.999487	0.000513094	83.6585	1.38261	0.0829043	excluded by research focus (DNA-seq library)
	- possible artefact: Too many alternate alleles were statistically significant at this site according to Mutect, indicating a possible artefact. Multiple various variants at the same position are very unlikely due to low mutation rate and usually indicate sequencing errors. Only trust this variant if it also occurred in independent samples.	13720	13389	0.0241254	0.999499	0.000500715	81.6402	1.34925	0.109593	warning(multiallelic site)
iv) Additional informative filters (can no longer reduce mutation calls, just warning flags for review)
	- common minimal power: Require a minimum effective coverage in of >=20x in the tumor sample as common baseline sensitivity	13389	13303	0.00642318	0.999503	0.000497499	81.1159	1.34058	0.178363	tumor coverage insufficient
	- warning/possible artefact: Flagged in a postprocessing pass, as the variant is near another variant of the same haplotype that was filtered by Mutect. Only trust this variant if it also occurred in independent samples.	13303	11246	0.154627	0.999579	0.000420572	68.5732	1.13329	0.149899	warning(haplotype failed QC)
	- warning/possible artefact: Multiple events clustered at this location in the tumor sample according to Mutect, possibly indicating a measurement artefact. Only trust this variant if it also occurred in independent samples.	11246	10237	0.0897208	0.999617	0.000382838	62.4207	1.03161	0.253957	warning(clustered events in tumor)
