# Supplementary material for: Novel insights into the pathogenesis of follicular lymphoma by molecular profiling of localized and systemic disease forms
Source: Leukemia. 2023 Aug 10;37(10):2058–65. doi: 10.1038/s41375-023-01995-w (PMC10539171; doi:10.1038/s41375-023-01995-w)
Supplement: Supplementary file 4 — Supplementary Table S3 [file 41375_2023_1995_MOESM4_ESM.xlsx]

## Sheet: explanations and metadata
supervised analyses / column explanations:
subjects
outer cohort for comparison	The outer cohort context in which all tests should be performed, e.g. all measured subjects from a diagnostically defined cancer entity. Subjects are intersected with comparison subcohorts before statistical testing.
subcohort A	Comparison subcohort A, e.g. all measured subjects having a clinical condition like lFL or sFL. Subjects are intersected with the outer cohort context before statistical testing.
subcohort B	Comparison subcohort B, e.g. all measured subjects having a clinical condition like lFL or sFL. Subjects are intersected with the outer cohort context before statistical testing.
covariates
covariate name	Name of the covariate to be compared, e.g. 'mutationsIn(geneName)'.
q-value of covariate if available	The q value of the covariate being compared, e.g. from MutSig2CV for mutations or from GISTIC for SCNAs; cf. respective result tables. This is only given for reference to support interpretation, here.
data availability function	Function defining if a subject has a measurement value for the current covariate, e.g. @(x)~strcmp(x,'n.a.').
#samples in A and context having data	Number of samples in A intersected with the outer cohort that have data for the current covariate.
list of raw values for all subjects in A	List of covariate values for all subjects in A intersected with the outer cohort and having data. These are tested for the condition of interest and directly passed into metric statistical tests that do not require prior binarization.
list of subjects not having data in A	List of subjects in A intersected with the outer cohort and NOT having data for this covariate.
#samples in B and context having data	Number of samples in B intersected with the outer cohort that have data for the current covariate.
list of raw values for all subjects in B	List of covariate values for all subjects in A intersected with the outer cohort and having data. These are tested for the condition of interest and directly passed into metric statistical tests that do not require prior binarization.
list of subjects not having data in B	List of subjects in A intersected with the outer cohort and NOT having data for this covariate.
counts and ratios
condition of interest for counting	Binarization function yielding true if the subject has a covariate value of interest, e.g. >=1 mutation or >=1.5 more copy numbers than normal.
#in A having the condition	From the subjects in A intersected with the outer cohort and having data, how many have the condition of interest?
ratio in A having the condition	From the subjects in A intersected with the outer cohort and having data, which ratio has the condition of interest?
list of subjects in A having the condition	List of the subjects in A intersected with the outer cohort and having data, which have the condition of interest.
#in B having the condition	From the subjects in B intersected with the outer cohort and having data, how many have the condition of interest?
ratio in B having the condition	From the subjects in B intersected with the outer cohort and having data, which ratio has the condition of interest?
list of subjects in B having the condition	List of the subjects in B intersected with the outer cohort and having data, which have the condition of interest.
comparison test
left tail
test type	Type of the statistical comparison test performed.
interpretation	Interpretation of the p value in context of defined subcohorts A and B.
p-value	p-value from the comparison comparison.
FDR focus	The FDR focus for multiple-hypothesis correction.
q-value	q-value by Benjamini&Hochberg correction of p-values in the FDR focus. I.e., the false discovery rate of the set of hypotheses tested in the current FDR focus that have resulted in p values lower or equal to the current one.
right tail
test type	Type of the statistical comparison test performed.
interpretation	Interpretation of the p value in context of defined subcohorts A and B.
p-value	p-value from the comparison comparison.
FDR focus	The FDR focus for multiple-hypothesis correction.
q-value	q-value by Benjamini&Hochberg correction of p-values in the FDR focus. I.e., the false discovery rate of the set of hypotheses tested in the current FDR focus that have resulted in p values lower or equal to the current one.

## Sheet: Subcohort comparisons
Subcohort comparisons within the testing context [all FL patients having a WES sample, 164 in total] for the FDR focus [frequent gene mutations (f>=0.075)]:
Subjects	outer cohort for comparison	subcohort A	subcohort B	Covariates	covariate name	q-value of covariate if available	data availability function	#samples in A and context having data	list of raw values for all subjects in A	list of subjects not having data in A	#samples in B and context having data	list of raw values for all subjects in B	list of subjects not having data in B	counts and ratios	condition of interest for counting	#in A having the condition	ratio in A having the condition	list of subjects in A having the condition	#in B having the condition	ratio in B having the condition	list of subjects in B having the condition	comparison test	left tail	test type	interpretation	p-value	FDR focus	q-value	right tail	test type	interpretation	p-value	FDR focus	q-value
	(desc...)	(desc...)	(desc...)		(desc...)	(desc...)	(desc...)	(desc...)	(desc...)	(desc...)	(desc...)	(desc...)	(desc...)		(desc...)	(desc...)	(desc...)	(desc...)	(desc...)	(desc...)	(desc...)			(desc...)	(desc...)	(desc...)	(desc...)	(desc...)		(desc...)	(desc...)	(desc...)	(desc...)	(desc...)
95 patients with FL stage=1 <VERSUS> 49 patients with FL stage=2
	all FL patients having a WES sample, 164 in total	95 patients with FL stage=1	49 patients with FL stage=2		CCDC40	1	@(nMutations)~isnan(nMutations)	88	E003=0, E004=0, E006=0, E014=0, E016=0, E020=0, E025=0, E026=0, E027=0, E029=0, E033=0, E034=0, E037=0, E045=0, E047=0, E055=0, E058=0, E059=0, E072=0, E076=0, E086=0, E100=1, E204=0, E206=0, E212=0, E215=2, E216=0, E217=0, E302=0, E305=0, E307=0, E311=0, E322=0, E323=0, E324=0, E326=0, E334=0, E338=0, E340=0, E401=0, E408=0, E410=0, HE01=0, HE03=0, HE05=1, HE06=0, HE07=0, HE08=0, HE11=0, HE16=0,…		43	E013=0, E017=0, E019=0, E035=0, E049=0, E050=0, E054=0, E057=0, E062=0, E068=1, E081=0, E095=0, E214=0, E219=0, E312=0, E317=0, E319=0, E331=1, HE10=0, HE14=0, HE24=1, HE27=0, HE30=0, HE32=0, HE35=0, HE37=0, P003=0, P004=0, P008=0, P012=0, P017=0, P039=0, P040=1, S002=2, S003=0, S006=0, S007=1, S008=1, S031=0, S033=0, S035=0, S036=0, S038=0			@(nMutations)nMutations>0	6	0.0681818	E100, E215, HE05, P016, P022, S004	7	0.162791	E068, E331, HE24, P040, S002, S007, S008			WilcoxonRanksumTest_leftTailed	Wilcoxon rank test (similar to a 2-sample t-test without assuming a normal distribution). Left-tailed, i.e. the p value is small, if the median of the distribution of measured values in the first subcohort A is significantly lower than in the second subcohort B.	0.04947	38 covariates: frequent gene mutations (f>=0.075)	0.559683		WilcoxonRanksumTest_rightTailed	Wilcoxon rank test (similar to a 2-sample t-test without assuming a normal distribution). Right-tailed, i.e. the p value is small, if the median of the distribution of measured values in the first subcohort A is significantly higher than in the second subcohort B.	0.951489	38 covariates: frequent gene mutations (f>=0.075)	0.951489
	all FL patients having a WES sample, 164 in total	95 patients with FL stage=1	49 patients with FL stage=2		IRF8	1	@(nMutations)~isnan(nMutations)	88	E003=0, E004=0, E006=0, E014=0, E016=0, E020=0, E025=0, E026=0, E027=0, E029=0, E033=0, E034=0, E037=0, E045=0, E047=0, E055=0, E058=0, E059=0, E072=0, E076=0, E086=0, E100=0, E204=0, E206=0, E212=0, E215=0, E216=0, E217=0, E302=0, E305=0, E307=0, E311=0, E322=0, E323=0, E324=0, E326=0, E334=0, E338=0, E340=0, E401=2, E408=0, E410=1, HE01=0, HE03=0, HE05=0, HE06=0, HE07=1, HE08=0, HE11=0, HE16=0,…		43	E013=0, E017=0, E019=1, E035=0, E049=0, E050=0, E054=0, E057=0, E062=0, E068=1, E081=0, E095=0, E214=0, E219=0, E312=0, E317=0, E319=0, E331=0, HE10=0, HE14=1, HE24=0, HE27=0, HE30=0, HE32=0, HE35=1, HE37=0, P003=1, P004=1, P008=0, P012=0, P017=0, P039=0, P040=0, S002=1, S003=0, S006=0, S007=1, S008=0, S031=0, S033=0, S035=0, S036=0, S038=0			@(nMutations)nMutations>0	8	0.0909091	E401, E410, HE07, HE20, HE21, P005, P022, S005	8	0.186047	E019, E068, HE14, HE35, P003, P004, S002, S007			WilcoxonRanksumTest_leftTailed	Wilcoxon rank test (similar to a 2-sample t-test without assuming a normal distribution). Left-tailed, i.e. the p value is small, if the median of the distribution of measured values in the first subcohort A is significantly lower than in the second subcohort B.	0.0693391	38 covariates: frequent gene mutations (f>=0.075)	0.559683		WilcoxonRanksumTest_rightTailed	Wilcoxon rank test (similar to a 2-sample t-test without assuming a normal distribution). Right-tailed, i.e. the p value is small, if the median of the distribution of measured values in the first subcohort A is significantly higher than in the second subcohort B.	0.931804	38 covariates: frequent gene mutations (f>=0.075)	0.951489
	all FL patients having a WES sample, 164 in total	95 patients with FL stage=1	49 patients with FL stage=2		ANKRD30BL	1	@(nMutations)~isnan(nMutations)	88	E003=0, E004=0, E006=2, E014=0, E016=0, E020=0, E025=0, E026=0, E027=1, E029=0, E033=0, E034=0, E037=0, E045=0, E047=0, E055=0, E058=1, E059=1, E072=0, E076=2, E086=2, E100=0, E204=0, E206=0, E212=0, E215=2, E216=0, E217=1, E302=0, E305=2, E307=1, E311=2, E322=1, E323=0, E324=0, E326=0, E334=0, E338=0, E340=0, E401=0, E408=0, E410=0, HE01=1, HE03=0, HE05=1, HE06=0, HE07=2, HE08=1, HE11=0, HE16=0,…		43	E013=2, E017=0, E019=0, E035=0, E049=1, E050=0, E054=0, E057=1, E062=1, E068=0, E081=0, E095=0, E214=0, E219=1, E312=2, E317=2, E319=0, E331=2, HE10=0, HE14=1, HE24=2, HE27=2, HE30=2, HE32=0, HE35=0, HE37=0, P003=0, P004=0, P008=0, P012=2, P017=0, P039=0, P040=1, S002=2, S003=0, S006=0, S007=0, S008=2, S031=0, S033=0, S035=0, S036=0, S038=0			@(nMutations)nMutations>0	23	0.261364	E006, E027, E058, E059, E076, E086, E215, E217, E305, E307, E311, E322, HE01, HE05, HE07, HE08, HE17, HE20, HE26, HE41, HE47, P022, S005	16	0.372093	E013, E049, E057, E062, E219, E312, E317, E331, HE14, HE24, HE27, HE30, P012, P040, S002, S008			WilcoxonRanksumTest_leftTailed	Wilcoxon rank test (similar to a 2-sample t-test without assuming a normal distribution). Left-tailed, i.e. the p value is small, if the median of the distribution of measured values in the first subcohort A is significantly lower than in the second subcohort B.	0.0899289	38 covariates: frequent gene mutations (f>=0.075)	0.559683		WilcoxonRanksumTest_rightTailed	Wilcoxon rank test (similar to a 2-sample t-test without assuming a normal distribution). Right-tailed, i.e. the p value is small, if the median of the distribution of measured values in the first subcohort A is significantly higher than in the second subcohort B.	0.911056	38 covariates: frequent gene mutations (f>=0.075)	0.951489
	all FL patients having a WES sample, 164 in total	95 patients with FL stage=1	49 patients with FL stage=2		MUC22	1.28383e-08	@(nMutations)~isnan(nMutations)	88	E003=0, E004=0, E006=0, E014=0, E016=0, E020=0, E025=0, E026=1, E027=0, E029=0, E033=0, E034=0, E037=0, E045=2, E047=1, E055=0, E058=0, E059=0, E072=0, E076=0, E086=0, E100=0, E204=0, E206=0, E212=0, E215=0, E216=0, E217=0, E302=0, E305=0, E307=0, E311=0, E322=0, E323=0, E324=0, E326=0, E334=0, E338=0, E340=0, E401=1, E408=0, E410=2, HE01=0, HE03=0, HE05=0, HE06=0, HE07=0, HE08=0, HE11=0, HE16=0,…		43	E013=2, E017=0, E019=1, E035=0, E049=0, E050=0, E054=0, E057=0, E062=0, E068=0, E081=2, E095=0, E214=0, E219=1, E312=0, E317=1, E319=0, E331=0, HE10=0, HE14=0, HE24=1, HE27=0, HE30=0, HE32=0, HE35=0, HE37=0, P003=0, P004=0, P008=0, P012=0, P017=0, P039=0, P040=2, S002=0, S003=0, S006=1, S007=0, S008=0, S031=0, S033=0, S035=0, S036=0, S038=0			@(nMutations)nMutations>0	9	0.102273	E026, E045, E047, E401, E410, HE46, P015, P028, P042	8	0.186047	E013, E019, E081, E219, E317, HE24, P040, S006			WilcoxonRanksumTest_leftTailed	Wilcoxon rank test (similar to a 2-sample t-test without assuming a normal distribution). Left-tailed, i.e. the p value is small, if the median of the distribution of measured values in the first subcohort A is significantly lower than in the second subcohort B.	0.0900988	38 covariates: frequent gene mutations (f>=0.075)	0.559683		WilcoxonRanksumTest_rightTailed	Wilcoxon rank test (similar to a 2-sample t-test without assuming a normal distribution). Right-tailed, i.e. the p value is small, if the median of the distribution of measured values in the first subcohort A is significantly higher than in the second subcohort B.	0.911259	38 covariates: frequent gene mutations (f>=0.075)	0.951489
	all FL patients having a WES sample, 164 in total	95 patients with FL stage=1	49 patients with FL stage=2		POU2F2		@(nMutations)~isnan(nMutations)	88	E003=0, E004=0, E006=0, E014=0, E016=0, E020=0, E025=0, E026=0, E027=0, E029=0, E033=0, E034=0, E037=0, E045=0, E047=0, E055=0, E058=0, E059=0, E072=0, E076=0, E086=0, E100=0, E204=0, E206=0, E212=0, E215=0, E216=0, E217=0, E302=0, E305=0, E307=1, E311=0, E322=0, E323=0, E324=0, E326=0, E334=0, E338=0, E340=0, E401=0, E408=1, E410=0, HE01=0, HE03=0, HE05=0, HE06=0, HE07=0, HE08=0, HE11=0, HE16=0,…		43	E013=0, E017=0, E019=1, E035=0, E049=0, E050=0, E054=0, E057=0, E062=1, E068=0, E081=0, E095=0, E214=0, E219=0, E312=0, E317=0, E319=1, E331=0, HE10=0, HE14=1, HE24=0, HE27=0, HE30=0, HE32=0, HE35=1, HE37=0, P003=0, P004=0, P008=0, P012=0, P017=1, P039=0, P040=0, S002=0, S003=0, S006=0, S007=0, S008=0, S031=0, S033=0, S035=0, S036=0, S038=0			@(nMutations)nMutations>0	6	0.0681818	E307, E408, HE29, HE46, P022, P023	6	0.139535	E019, E062, E319, HE14, HE35, P017			WilcoxonRanksumTest_leftTailed	Wilcoxon rank test (similar to a 2-sample t-test without assuming a normal distribution). Left-tailed, i.e. the p value is small, if the median of the distribution of measured values in the first subcohort A is significantly lower than in the second subcohort B.	0.0935137	38 covariates: frequent gene mutations (f>=0.075)	0.559683		WilcoxonRanksumTest_rightTailed	Wilcoxon rank test (similar to a 2-sample t-test without assuming a normal distribution). Right-tailed, i.e. the p value is small, if the median of the distribution of measured values in the first subcohort A is significantly higher than in the second subcohort B.	0.908115	38 covariates: frequent gene mutations (f>=0.075)	0.951489
	all FL patients having a WES sample, 164 in total	95 patients with FL stage=1	49 patients with FL stage=2		FOXO1	1	@(nMutations)~isnan(nMutations)	88	E003=0, E004=0, E006=0, E014=0, E016=0, E020=1, E025=0, E026=0, E027=0, E029=0, E033=1, E034=0, E037=0, E045=0, E047=0, E055=0, E058=0, E059=0, E072=0, E076=0, E086=0, E100=0, E204=0, E206=0, E212=0, E215=0, E216=0, E217=0, E302=0, E305=0, E307=0, E311=0, E322=0, E323=0, E324=0, E326=0, E334=0, E338=0, E340=0, E401=0, E408=0, E410=1, HE01=2, HE03=0, HE05=0, HE06=0, HE07=0, HE08=0, HE11=0, HE16=0,…		43	E013=0, E017=0, E019=0, E035=0, E049=0, E050=0, E054=1, E057=0, E062=0, E068=0, E081=1, E095=0, E214=0, E219=0, E312=0, E317=0, E319=0, E331=0, HE10=0, HE14=0, HE24=1, HE27=0, HE30=0, HE32=0, HE35=0, HE37=0, P003=0, P004=1, P008=0, P012=0, P017=0, P039=0, P040=2, S002=0, S003=0, S006=0, S007=0, S008=0, S031=0, S033=0, S035=0, S036=0, S038=1			@(nMutations)nMutations>0	6	0.0681818	E020, E033, E410, HE01, HE41, P011	6	0.139535	E054, E081, HE24, P004, P040, S038			WilcoxonRanksumTest_leftTailed	Wilcoxon rank test (similar to a 2-sample t-test without assuming a normal distribution). Left-tailed, i.e. the p value is small, if the median of the distribution of measured values in the first subcohort A is significantly lower than in the second subcohort B.	0.0936551	38 covariates: frequent gene mutations (f>=0.075)	0.559683		WilcoxonRanksumTest_rightTailed	Wilcoxon rank test (similar to a 2-sample t-test without assuming a normal distribution). Right-tailed, i.e. the p value is small, if the median of the distribution of measured values in the first subcohort A is significantly higher than in the second subcohort B.	0.907974	38 covariates: frequent gene mutations (f>=0.075)	0.951489
	all FL patients having a WES sample, 164 in total	95 patients with FL stage=1	49 patients with FL stage=2		KMT2D	5.23526e-13	@(nMutations)~isnan(nMutations)	88	E003=0, E004=0, E006=2, E014=2, E016=0, E020=0, E025=0, E026=1, E027=0, E029=0, E033=0, E034=0, E037=0, E045=0, E047=2, E055=0, E058=1, E059=0, E072=1, E076=0, E086=0, E100=0, E204=2, E206=1, E212=0, E215=0, E216=0, E217=0, E302=0, E305=0, E307=0, E311=2, E322=2, E323=0, E324=0, E326=0, E334=0, E338=0, E340=1, E401=1, E408=1, E410=0, HE01=0, HE03=0, HE05=0, HE06=0, HE07=1, HE08=0, HE11=0, HE16=0,…		43	E013=1, E017=2, E019=2, E035=0, E049=0, E050=1, E054=0, E057=0, E062=0, E068=0, E081=0, E095=1, E214=1, E219=0, E312=1, E317=0, E319=0, E331=0, HE10=0, HE14=1, HE24=0, HE27=1, HE30=0, HE32=2, HE35=1, HE37=0, P003=2, P004=1, P008=1, P012=0, P017=0, P039=0, P040=0, S002=0, S003=2, S006=2, S007=1, S008=1, S031=1, S033=1, S035=0, S036=0, S038=0			@(nMutations)nMutations>0	31	0.352273	E006, E014, E026, E047, E058, E072, E204, E206, E311, E322, E340, E401, E408, HE07, HE18, HE20, HE21, HE29, HE43, HE47, P005, P006, P015, P016, P018, P021, P028, P033, P042, S004, S028	20	0.465116	E013, E017, E019, E050, E095, E214, E312, HE14, HE27, HE32, HE35, P003, P004, P008, S003, S006, S007, S008, S031, S033			WilcoxonRanksumTest_leftTailed	Wilcoxon rank test (similar to a 2-sample t-test without assuming a normal distribution). Left-tailed, i.e. the p value is small, if the median of the distribution of measured values in the first subcohort A is significantly lower than in the second subcohort B.	0.125564	38 covariates: frequent gene mutations (f>=0.075)	0.559683		WilcoxonRanksumTest_rightTailed	Wilcoxon rank test (similar to a 2-sample t-test without assuming a normal distribution). Right-tailed, i.e. the p value is small, if the median of the distribution of measured values in the first subcohort A is significantly higher than in the second subcohort B.	0.8756	38 covariates: frequent gene mutations (f>=0.075)	0.951489
	all FL patients having a WES sample, 164 in total	95 patients with FL stage=1	49 patients with FL stage=2		USH2A		@(nMutations)~isnan(nMutations)	88	E003=0, E004=0, E006=0, E014=0, E016=0, E020=1, E025=0, E026=0, E027=0, E029=1, E033=1, E034=0, E037=0, E045=0, E047=0, E055=0, E058=0, E059=0, E072=0, E076=0, E086=0, E100=0, E204=0, E206=0, E212=0, E215=0, E216=0, E217=1, E302=0, E305=0, E307=0, E311=0, E322=0, E323=0, E324=0, E326=0, E334=0, E338=0, E340=1, E401=0, E408=0, E410=0, HE01=0, HE03=0, HE05=0, HE06=0, HE07=0, HE08=0, HE11=0, HE16=0,…		43	E013=0, E017=0, E019=0, E035=1, E049=0, E050=0, E054=0, E057=0, E062=1, E068=0, E081=0, E095=0, E214=0, E219=0, E312=0, E317=0, E319=0, E331=0, HE10=1, HE14=0, HE24=0, HE27=0, HE30=1, HE32=0, HE35=0, HE37=0, P003=0, P004=0, P008=0, P012=2, P017=0, P039=0, P040=0, S002=0, S003=0, S006=0, S007=1, S008=0, S031=0, S033=0, S035=0, S036=0, S038=0			@(nMutations)nMutations>0	7	0.0795455	E020, E029, E033, E217, E340, HE29, S027	6	0.139535	E035, E062, HE10, HE30, P012, S007			WilcoxonRanksumTest_leftTailed	Wilcoxon rank test (similar to a 2-sample t-test without assuming a normal distribution). Left-tailed, i.e. the p value is small, if the median of the distribution of measured values in the first subcohort A is significantly lower than in the second subcohort B.	0.135182	38 covariates: frequent gene mutations (f>=0.075)	0.559683		WilcoxonRanksumTest_rightTailed	Wilcoxon rank test (similar to a 2-sample t-test without assuming a normal distribution). Right-tailed, i.e. the p value is small, if the median of the distribution of measured values in the first subcohort A is significantly higher than in the second subcohort B.	0.866864	38 covariates: frequent gene mutations (f>=0.075)	0.951489
	all FL patients having a WES sample, 164 in total	95 patients with FL stage=1	49 patients with FL stage=2		HIST1H1E	3.64972e-11	@(nMutations)~isnan(nMutations)	88	E003=1, E004=0, E006=0, E014=0, E016=0, E020=0, E025=0, E026=0, E027=0, E029=0, E033=0, E034=0, E037=0, E045=0, E047=0, E055=0, E058=0, E059=1, E072=0, E076=0, E086=0, E100=0, E204=1, E206=0, E212=0, E215=0, E216=0, E217=0, E302=0, E305=0, E307=0, E311=0, E322=0, E323=0, E324=0, E326=1, E334=0, E338=1, E340=0, E401=0, E408=0, E410=0, HE01=0, HE03=0, HE05=0, HE06=1, HE07=1, HE08=0, HE11=0, HE16=0,…		43	E013=0, E017=0, E019=0, E035=0, E049=0, E050=0, E054=0, E057=0, E062=0, E068=0, E081=1, E095=0, E214=0, E219=0, E312=0, E317=0, E319=0, E331=0, HE10=0, HE14=0, HE24=0, HE27=0, HE30=1, HE32=0, HE35=0, HE37=0, P003=1, P004=0, P008=0, P012=0, P017=1, P039=0, P040=0, S002=0, S003=0, S006=0, S007=0, S008=1, S031=0, S033=0, S035=0, S036=0, S038=1			@(nMutations)nMutations>0	7	0.0795455	E003, E059, E204, E326, E338, HE06, HE07	6	0.139535	E081, HE30, P003, P017, S008, S038			WilcoxonRanksumTest_leftTailed	Wilcoxon rank test (similar to a 2-sample t-test without assuming a normal distribution). Left-tailed, i.e. the p value is small, if the median of the distribution of measured values in the first subcohort A is significantly lower than in the second subcohort B.	0.142416	38 covariates: frequent gene mutations (f>=0.075)	0.559683		WilcoxonRanksumTest_rightTailed	Wilcoxon rank test (similar to a 2-sample t-test without assuming a normal distribution). Right-tailed, i.e. the p value is small, if the median of the distribution of measured values in the first subcohort A is significantly higher than in the second subcohort B.	0.859704	38 covariates: frequent gene mutations (f>=0.075)	0.951489
	all FL patients having a WES sample, 164 in total	95 patients with FL stage=1	49 patients with FL stage=2		BTG1	1	@(nMutations)~isnan(nMutations)	88	E003=0, E004=0, E006=0, E014=0, E016=0, E020=0, E025=0, E026=0, E027=0, E029=0, E033=0, E034=0, E037=0, E045=0, E047=0, E055=1, E058=0, E059=0, E072=0, E076=0, E086=0, E100=0, E204=0, E206=0, E212=0, E215=0, E216=0, E217=0, E302=0, E305=0, E307=0, E311=0, E322=0, E323=0, E324=0, E326=0, E334=0, E338=0, E340=0, E401=0, E408=0, E410=1, HE01=0, HE03=0, HE05=0, HE06=0, HE07=0, HE08=0, HE11=0, HE16=0,…		43	E013=1, E017=0, E019=0, E035=0, E049=0, E050=0, E054=0, E057=1, E062=0, E068=0, E081=0, E095=0, E214=0, E219=0, E312=0, E317=0, E319=0, E331=0, HE10=0, HE14=0, HE24=0, HE27=0, HE30=0, HE32=0, HE35=0, HE37=0, P003=0, P004=0, P008=2, P012=0, P017=0, P039=0, P040=0, S002=0, S003=1, S006=0, S007=0, S008=0, S031=1, S033=0, S035=0, S036=0, S038=0			@(nMutations)nMutations>0	6	0.0681818	E055, E410, HE18, P010, P035, S004	5	0.116279	E013, E057, P008, S003, S031			WilcoxonRanksumTest_leftTailed	Wilcoxon rank test (similar to a 2-sample t-test without assuming a normal distribution). Left-tailed, i.e. the p value is small, if the median of the distribution of measured values in the first subcohort A is significantly lower than in the second subcohort B.	0.170117	38 covariates: frequent gene mutations (f>=0.075)	0.559683		WilcoxonRanksumTest_rightTailed	Wilcoxon rank test (similar to a 2-sample t-test without assuming a normal distribution). Right-tailed, i.e. the p value is small, if the median of the distribution of measured values in the first subcohort A is significantly higher than in the second subcohort B.	0.832452	38 covariates: frequent gene mutations (f>=0.075)	0.951489
	all FL patients having a WES sample, 164 in total	95 patients with FL stage=1	49 patients with FL stage=2		ARID1A	1	@(nMutations)~isnan(nMutations)	88	E003=0, E004=0, E006=0, E014=0, E016=0, E020=0, E025=0, E026=0, E027=0, E029=0, E033=0, E034=0, E037=0, E045=0, E047=0, E055=0, E058=0, E059=0, E072=0, E076=0, E086=0, E100=0, E204=0, E206=0, E212=0, E215=0, E216=0, E217=0, E302=0, E305=0, E307=0, E311=0, E322=0, E323=0, E324=0, E326=0, E334=0, E338=0, E340=1, E401=0, E408=0, E410=0, HE01=0, HE03=0, HE05=0, HE06=0, HE07=1, HE08=0, HE11=0, HE16=0,…		43	E013=0, E017=0, E019=0, E035=1, E049=0, E050=0, E054=0, E057=0, E062=0, E068=0, E081=0, E095=0, E214=0, E219=0, E312=0, E317=0, E319=0, E331=0, HE10=1, HE14=0, HE24=0, HE27=0, HE30=0, HE32=1, HE35=0, HE37=0, P003=0, P004=0, P008=0, P012=0, P017=0, P039=0, P040=0, S002=0, S003=0, S006=0, S007=0, S008=0, S031=0, S033=0, S035=0, S036=0, S038=0			@(nMutations)nMutations>0	3	0.0340909	E340, HE07, HE18	3	0.0697674	E035, HE10, HE32			WilcoxonRanksumTest_leftTailed	Wilcoxon rank test (similar to a 2-sample t-test without assuming a normal distribution). Left-tailed, i.e. the p value is small, if the median of the distribution of measured values in the first subcohort A is significantly lower than in the second subcohort B.	0.182224	38 covariates: frequent gene mutations (f>=0.075)	0.559683		WilcoxonRanksumTest_rightTailed	Wilcoxon rank test (similar to a 2-sample t-test without assuming a normal distribution). Right-tailed, i.e. the p value is small, if the median of the distribution of measured values in the first subcohort A is significantly higher than in the second subcohort B.	0.821333	38 covariates: frequent gene mutations (f>=0.075)	0.951489
	all FL patients having a WES sample, 164 in total	95 patients with FL stage=1	49 patients with FL stage=2		EP300	0.000333376	@(nMutations)~isnan(nMutations)	88	E003=1, E004=0, E006=0, E014=0, E016=0, E020=0, E025=0, E026=0, E027=0, E029=0, E033=0, E034=0, E037=0, E045=0, E047=0, E055=0, E058=0, E059=0, E072=0, E076=0, E086=0, E100=0, E204=0, E206=0, E212=0, E215=0, E216=0, E217=1, E302=1, E305=0, E307=1, E311=0, E322=0, E323=0, E324=0, E326=0, E334=0, E338=0, E340=0, E401=0, E408=0, E410=0, HE01=0, HE03=0, HE05=0, HE06=0, HE07=0, HE08=0, HE11=0, HE16=0,…		43	E013=1, E017=0, E019=0, E035=0, E049=0, E050=1, E054=0, E057=0, E062=0, E068=0, E081=0, E095=0, E214=0, E219=1, E312=0, E317=0, E319=0, E331=0, HE10=0, HE14=0, HE24=0, HE27=0, HE30=0, HE32=0, HE35=0, HE37=0, P003=0, P004=0, P008=1, P012=0, P017=0, P039=0, P040=0, S002=0, S003=0, S006=1, S007=1, S008=0, S031=0, S033=0, S035=0, S036=0, S038=0			@(nMutations)nMutations>0	8	0.0909091	E003, E217, E302, E307, HE21, P005, S025, S027	6	0.139535	E013, E050, E219, P008, S006, S007			WilcoxonRanksumTest_leftTailed	Wilcoxon rank test (similar to a 2-sample t-test without assuming a normal distribution). Left-tailed, i.e. the p value is small, if the median of the distribution of measured values in the first subcohort A is significantly lower than in the second subcohort B.	0.20099	38 covariates: frequent gene mutations (f>=0.075)	0.559683		WilcoxonRanksumTest_rightTailed	Wilcoxon rank test (similar to a 2-sample t-test without assuming a normal distribution). Right-tailed, i.e. the p value is small, if the median of the distribution of measured values in the first subcohort A is significantly higher than in the second subcohort B.	0.801572	38 covariates: frequent gene mutations (f>=0.075)	0.951489
	all FL patients having a WES sample, 164 in total	95 patients with FL stage=1	49 patients with FL stage=2		MUC19	0.00135494	@(nMutations)~isnan(nMutations)	88	E003=2, E004=0, E006=0, E014=0, E016=0, E020=0, E025=0, E026=0, E027=0, E029=0, E033=0, E034=2, E037=1, E045=0, E047=0, E055=0, E058=0, E059=0, E072=0, E076=3, E086=0, E100=0, E204=0, E206=0, E212=0, E215=0, E216=0, E217=1, E302=0, E305=0, E307=0, E311=1, E322=0, E323=0, E324=0, E326=0, E334=2, E338=1, E340=0, E401=1, E408=0, E410=0, HE01=0, HE03=0, HE05=0, HE06=0, HE07=0, HE08=1, HE11=1, HE16=0,…		43	E013=0, E017=4, E019=0, E035=1, E049=0, E050=0, E054=0, E057=0, E062=0, E068=1, E081=0, E095=0, E214=0, E219=1, E312=1, E317=0, E319=0, E331=0, HE10=3, HE14=0, HE24=0, HE27=0, HE30=0, HE32=0, HE35=0, HE37=3, P003=2, P004=0, P008=0, P012=0, P017=0, P039=1, P040=0, S002=0, S003=1, S006=0, S007=0, S008=0, S031=0, S033=0, S035=0, S036=0, S038=0			@(nMutations)nMutations>0	16	0.181818	E003, E034, E037, E076, E217, E311, E334, E338, E401, HE08, HE11, HE18, HE20, HE21, P018, S005	10	0.232558	E017, E035, E068, E219, E312, HE10, HE37, P003, P039, S003			WilcoxonRanksumTest_leftTailed	Wilcoxon rank test (similar to a 2-sample t-test without assuming a normal distribution). Left-tailed, i.e. the p value is small, if the median of the distribution of measured values in the first subcohort A is significantly lower than in the second subcohort B.	0.23714	38 covariates: frequent gene mutations (f>=0.075)	0.559683		WilcoxonRanksumTest_rightTailed	Wilcoxon rank test (similar to a 2-sample t-test without assuming a normal distribution). Right-tailed, i.e. the p value is small, if the median of the distribution of measured values in the first subcohort A is significantly higher than in the second subcohort B.	0.765032	38 covariates: frequent gene mutations (f>=0.075)	0.951489
	all FL patients having a WES sample, 164 in total	95 patients with FL stage=1	49 patients with FL stage=2		KIR3DL1	1	@(nMutations)~isnan(nMutations)	88	E003=0, E004=1, E006=0, E014=0, E016=0, E020=0, E025=0, E026=0, E027=0, E029=3, E033=0, E034=0, E037=0, E045=1, E047=0, E055=0, E058=0, E059=0, E072=0, E076=0, E086=0, E100=1, E204=0, E206=0, E212=0, E215=0, E216=1, E217=0, E302=1, E305=0, E307=0, E311=0, E322=0, E323=0, E324=0, E326=1, E334=0, E338=0, E340=0, E401=0, E408=0, E410=0, HE01=0, HE03=0, HE05=1, HE06=0, HE07=0, HE08=0, HE11=0, HE16=0,…		43	E013=0, E017=1, E019=0, E035=0, E049=0, E050=0, E054=0, E057=0, E062=0, E068=1, E081=0, E095=0, E214=0, E219=0, E312=0, E317=0, E319=1, E331=0, HE10=0, HE14=0, HE24=0, HE27=0, HE30=0, HE32=0, HE35=0, HE37=1, P003=1, P004=0, P008=1, P012=0, P017=0, P039=1, P040=1, S002=0, S003=0, S006=0, S007=0, S008=0, S031=0, S033=0, S035=0, S036=0, S038=0			@(nMutations)nMutations>0	12	0.136364	E004, E029, E045, E100, E216, E302, E326, HE05, HE26, HE41, HE46, P030	8	0.186047	E017, E068, E319, HE37, P003, P008, P039, P040			WilcoxonRanksumTest_leftTailed	Wilcoxon rank test (similar to a 2-sample t-test without assuming a normal distribution). Left-tailed, i.e. the p value is small, if the median of the distribution of measured values in the first subcohort A is significantly lower than in the second subcohort B.	0.240809	38 covariates: frequent gene mutations (f>=0.075)	0.559683		WilcoxonRanksumTest_rightTailed	Wilcoxon rank test (similar to a 2-sample t-test without assuming a normal distribution). Right-tailed, i.e. the p value is small, if the median of the distribution of measured values in the first subcohort A is significantly higher than in the second subcohort B.	0.761633	38 covariates: frequent gene mutations (f>=0.075)	0.951489
	all FL patients having a WES sample, 164 in total	95 patients with FL stage=1	49 patients with FL stage=2		POU2AF1	1	@(nMutations)~isnan(nMutations)	88	E003=0, E004=0, E006=0, E014=0, E016=0, E020=0, E025=0, E026=0, E027=0, E029=0, E033=0, E034=0, E037=0, E045=0, E047=1, E055=0, E058=0, E059=0, E072=0, E076=0, E086=0, E100=0, E204=0, E206=0, E212=0, E215=0, E216=1, E217=0, E302=0, E305=0, E307=0, E311=0, E322=0, E323=0, E324=0, E326=0, E334=0, E338=0, E340=0, E401=0, E408=0, E410=0, HE01=1, HE03=0, HE05=0, HE06=0, HE07=0, HE08=0, HE11=0, HE16=0,…		43	E013=0, E017=0, E019=0, E035=0, E049=0, E050=0, E054=0, E057=0, E062=1, E068=0, E081=0, E095=0, E214=0, E219=1, E312=1, E317=0, E319=0, E331=0, HE10=1, HE14=0, HE24=0, HE27=0, HE30=0, HE32=0, HE35=0, HE37=0, P003=0, P004=0, P008=1, P012=0, P017=0, P039=0, P040=0, S002=0, S003=0, S006=0, S007=0, S008=0, S031=0, S033=0, S035=0, S036=0, S038=0			@(nMutations)nMutations>0	7	0.0795455	E047, E216, HE01, HE29, HE41, P028, P033	5	0.116279	E062, E219, E312, HE10, P008			WilcoxonRanksumTest_leftTailed	Wilcoxon rank test (similar to a 2-sample t-test without assuming a normal distribution). Left-tailed, i.e. the p value is small, if the median of the distribution of measured values in the first subcohort A is significantly lower than in the second subcohort B.	0.249241	38 covariates: frequent gene mutations (f>=0.075)	0.559683		WilcoxonRanksumTest_rightTailed	Wilcoxon rank test (similar to a 2-sample t-test without assuming a normal distribution). Right-tailed, i.e. the p value is small, if the median of the distribution of measured values in the first subcohort A is significantly higher than in the second subcohort B.	0.753861	38 covariates: frequent gene mutations (f>=0.075)	0.951489
	all FL patients having a WES sample, 164 in total	95 patients with FL stage=1	49 patients with FL stage=2		LOC646652	1.22156e-11	@(nMutations)~isnan(nMutations)	88	E003=0, E004=0, E006=0, E014=0, E016=0, E020=0, E025=0, E026=0, E027=0, E029=0, E033=0, E034=0, E037=0, E045=0, E047=0, E055=0, E058=0, E059=0, E072=0, E076=0, E086=0, E100=0, E204=0, E206=0, E212=0, E215=0, E216=0, E217=0, E302=0, E305=0, E307=0, E311=0, E322=0, E323=0, E324=0, E326=0, E334=0, E338=0, E340=0, E401=0, E408=0, E410=0, HE01=1, HE03=0, HE05=1, HE06=0, HE07=0, HE08=0, HE11=0, HE16=0,…		43	E013=1, E017=0, E019=0, E035=0, E049=0, E050=0, E054=0, E057=1, E062=0, E068=0, E081=0, E095=0, E214=0, E219=0, E312=0, E317=1, E319=0, E331=0, HE10=0, HE14=0, HE24=0, HE27=0, HE30=1, HE32=1, HE35=0, HE37=0, P003=0, P004=0, P008=0, P012=0, P017=0, P039=0, P040=0, S002=0, S003=0, S006=0, S007=0, S008=0, S031=0, S033=0, S035=0, S036=0, S038=0			@(nMutations)nMutations>0	7	0.0795455	HE01, HE05, HE18, HE20, P022, P033, S024	5	0.116279	E013, E057, E317, HE30, HE32			WilcoxonRanksumTest_leftTailed	Wilcoxon rank test (similar to a 2-sample t-test without assuming a normal distribution). Left-tailed, i.e. the p value is small, if the median of the distribution of measured values in the first subcohort A is significantly lower than in the second subcohort B.	0.249241	38 covariates: frequent gene mutations (f>=0.075)	0.559683		WilcoxonRanksumTest_rightTailed	Wilcoxon rank test (similar to a 2-sample t-test without assuming a normal distribution). Right-tailed, i.e. the p value is small, if the median of the distribution of measured values in the first subcohort A is significantly higher than in the second subcohort B.	0.753861	38 covariates: frequent gene mutations (f>=0.075)	0.951489
	all FL patients having a WES sample, 164 in total	95 patients with FL stage=1	49 patients with FL stage=2		BCL7A	0.00832583	@(nMutations)~isnan(nMutations)	88	E003=0, E004=0, E006=0, E014=0, E016=0, E020=0, E025=0, E026=0, E027=0, E029=0, E033=0, E034=0, E037=0, E045=0, E047=0, E055=1, E058=0, E059=0, E072=0, E076=0, E086=0, E100=0, E204=0, E206=0, E212=0, E215=0, E216=0, E217=0, E302=0, E305=1, E307=0, E311=0, E322=0, E323=0, E324=0, E326=0, E334=0, E338=0, E340=1, E401=0, E408=0, E410=0, HE01=1, HE03=1, HE05=0, HE06=0, HE07=1, HE08=0, HE11=1, HE16=0,…		43	E013=0, E017=0, E019=0, E035=0, E049=0, E050=0, E054=0, E057=0, E062=0, E068=0, E081=0, E095=0, E214=0, E219=0, E312=1, E317=0, E319=0, E331=0, HE10=0, HE14=3, HE24=0, HE27=0, HE30=1, HE32=0, HE35=0, HE37=0, P003=1, P004=0, P008=0, P012=0, P017=0, P039=0, P040=0, S002=0, S003=0, S006=0, S007=3, S008=0, S031=0, S033=1, S035=0, S036=0, S038=1			@(nMutations)nMutations>0	11	0.125	E055, E305, E340, HE01, HE03, HE07, HE11, P006, S004, S025, S027	7	0.162791	E312, HE14, HE30, P003, S007, S033, S038			WilcoxonRanksumTest_leftTailed	Wilcoxon rank test (similar to a 2-sample t-test without assuming a normal distribution). Left-tailed, i.e. the p value is small, if the median of the distribution of measured values in the first subcohort A is significantly lower than in the second subcohort B.	0.250385	38 covariates: frequent gene mutations (f>=0.075)	0.559683		WilcoxonRanksumTest_rightTailed	Wilcoxon rank test (similar to a 2-sample t-test without assuming a normal distribution). Right-tailed, i.e. the p value is small, if the median of the distribution of measured values in the first subcohort A is significantly higher than in the second subcohort B.	0.752219	38 covariates: frequent gene mutations (f>=0.075)	0.951489
	all FL patients having a WES sample, 164 in total	95 patients with FL stage=1	49 patients with FL stage=2		BCR	1.15284e-07	@(nMutations)~isnan(nMutations)	88	E003=0, E004=0, E006=0, E014=0, E016=0, E020=0, E025=0, E026=0, E027=0, E029=0, E033=0, E034=0, E037=0, E045=0, E047=0, E055=1, E058=0, E059=0, E072=0, E076=0, E086=0, E100=0, E204=0, E206=0, E212=0, E215=0, E216=0, E217=1, E302=0, E305=0, E307=0, E311=0, E322=0, E323=0, E324=0, E326=0, E334=0, E338=0, E340=0, E401=0, E408=0, E410=1, HE01=1, HE03=1, HE05=0, HE06=0, HE07=0, HE08=0, HE11=0, HE16=0,…		43	E013=0, E017=0, E019=0, E035=0, E049=0, E050=0, E054=0, E057=0, E062=0, E068=0, E081=0, E095=0, E214=1, E219=2, E312=0, E317=0, E319=0, E331=0, HE10=0, HE14=0, HE24=0, HE27=0, HE30=0, HE32=1, HE35=0, HE37=0, P003=0, P004=0, P008=0, P012=0, P017=0, P039=0, P040=2, S002=1, S003=0, S006=0, S007=0, S008=0, S031=0, S033=0, S035=0, S036=0, S038=0			@(nMutations)nMutations>0	8	0.0909091	E055, E217, E410, HE01, HE03, P005, P010, S028	5	0.116279	E214, E219, HE32, P040, S002			WilcoxonRanksumTest_leftTailed	Wilcoxon rank test (similar to a 2-sample t-test without assuming a normal distribution). Left-tailed, i.e. the p value is small, if the median of the distribution of measured values in the first subcohort A is significantly lower than in the second subcohort B.	0.299818	38 covariates: frequent gene mutations (f>=0.075)	0.606791		WilcoxonRanksumTest_rightTailed	Wilcoxon rank test (similar to a 2-sample t-test without assuming a normal distribution). Right-tailed, i.e. the p value is small, if the median of the distribution of measured values in the first subcohort A is significantly higher than in the second subcohort B.	0.703462	38 covariates: frequent gene mutations (f>=0.075)	0.951489
	all FL patients having a WES sample, 164 in total	95 patients with FL stage=1	49 patients with FL stage=2		BCL2		@(nMutations)~isnan(nMutations)	88	E003=0, E004=0, E006=0, E014=1, E016=0, E020=0, E025=0, E026=0, E027=0, E029=0, E033=0, E034=1, E037=0, E045=0, E047=0, E055=0, E058=1, E059=0, E072=0, E076=1, E086=0, E100=1, E204=1, E206=0, E212=0, E215=1, E216=0, E217=1, E302=0, E305=1, E307=0, E311=1, E322=0, E323=0, E324=0, E326=0, E334=0, E338=0, E340=1, E401=0, E408=0, E410=0, HE01=2, HE03=1, HE05=1, HE06=1, HE07=1, HE08=0, HE11=1, HE16=0,…		43	E013=0, E017=0, E019=0, E035=0, E049=0, E050=0, E054=0, E057=0, E062=0, E068=1, E081=0, E095=1, E214=0, E219=0, E312=1, E317=0, E319=0, E331=1, HE10=0, HE14=1, HE24=0, HE27=0, HE30=2, HE32=1, HE35=1, HE37=0, P003=1, P004=1, P008=0, P012=0, P017=0, P039=0, P040=1, S002=1, S003=1, S006=1, S007=1, S008=0, S031=1, S033=0, S035=0, S036=0, S038=1			@(nMutations)nMutations>0	31	0.352273	E014, E034, E058, E076, E100, E204, E215, E217, E305, E311, E340, HE01, HE03, HE05, HE06, HE07, HE11, HE18, HE26, HE29, HE36, P005, P006, P015, P016, P033, P042, S004, S005, S025, S027	17	0.395349	E068, E095, E312, E331, HE14, HE30, HE32, HE35, P003, P004, P040, S002, S003, S006, S007, S031, S038			WilcoxonRanksumTest_leftTailed	Wilcoxon rank test (similar to a 2-sample t-test without assuming a normal distribution). Left-tailed, i.e. the p value is small, if the median of the distribution of measured values in the first subcohort A is significantly lower than in the second subcohort B.	0.303396	38 covariates: frequent gene mutations (f>=0.075)	0.606791		WilcoxonRanksumTest_rightTailed	Wilcoxon rank test (similar to a 2-sample t-test without assuming a normal distribution). Right-tailed, i.e. the p value is small, if the median of the distribution of measured values in the first subcohort A is significantly higher than in the second subcohort B.	0.698645	38 covariates: frequent gene mutations (f>=0.075)	0.951489
	all FL patients having a WES sample, 164 in total	95 patients with FL stage=1	49 patients with FL stage=2		TNFRSF14	9.04011e-07	@(nMutations)~isnan(nMutations)	88	E003=0, E004=0, E006=1, E014=0, E016=0, E020=0, E025=0, E026=0, E027=0, E029=1, E033=0, E034=0, E037=1, E045=0, E047=1, E055=0, E058=1, E059=2, E072=0, E076=0, E086=1, E100=0, E204=0, E206=0, E212=0, E215=0, E216=1, E217=0, E302=0, E305=0, E307=0, E311=0, E322=0, E323=1, E324=1, E326=1, E334=0, E338=0, E340=0, E401=1, E408=0, E410=1, HE01=0, HE03=0, HE05=0, HE06=0, HE07=0, HE08=1, HE11=0, HE16=0,…		43	E013=0, E017=0, E019=0, E035=0, E049=0, E050=0, E054=0, E057=1, E062=0, E068=0, E081=0, E095=0, E214=0, E219=0, E312=1, E317=0, E319=0, E331=1, HE10=1, HE14=2, HE24=0, HE27=0, HE30=1, HE32=0, HE35=1, HE37=1, P003=0, P004=2, P008=1, P012=1, P017=0, P039=1, P040=0, S002=0, S003=1, S006=0, S007=0, S008=0, S031=1, S033=1, S035=0, S036=0, S038=0			@(nMutations)nMutations>0	29	0.329545	E006, E029, E037, E047, E058, E059, E086, E216, E323, E324, E326, E401, E410, HE08, HE18, HE20, HE26, HE29, HE36, HE41, HE43, HE46, P009, P011, P021, P023, P046, S004, S025	15	0.348837	E057, E312, E331, HE10, HE14, HE30, HE35, HE37, P004, P008, P012, P039, S003, S031, S033			WilcoxonRanksumTest_leftTailed	Wilcoxon rank test (similar to a 2-sample t-test without assuming a normal distribution). Left-tailed, i.e. the p value is small, if the median of the distribution of measured values in the first subcohort A is significantly lower than in the second subcohort B.	0.383043	38 covariates: frequent gene mutations (f>=0.075)	0.727783		WilcoxonRanksumTest_rightTailed	Wilcoxon rank test (similar to a 2-sample t-test without assuming a normal distribution). Right-tailed, i.e. the p value is small, if the median of the distribution of measured values in the first subcohort A is significantly higher than in the second subcohort B.	0.619225	38 covariates: frequent gene mutations (f>=0.075)	0.951489
	all FL patients having a WES sample, 164 in total	95 patients with FL stage=1	49 patients with FL stage=2		MAGEC1		@(nMutations)~isnan(nMutations)	88	E003=0, E004=0, E006=0, E014=0, E016=0, E020=0, E025=0, E026=0, E027=0, E029=0, E033=0, E034=0, E037=1, E045=0, E047=0, E055=0, E058=0, E059=0, E072=0, E076=0, E086=0, E100=0, E204=0, E206=0, E212=0, E215=0, E216=0, E217=0, E302=1, E305=0, E307=0, E311=0, E322=0, E323=1, E324=0, E326=0, E334=0, E338=0, E340=0, E401=0, E408=0, E410=0, HE01=0, HE03=0, HE05=1, HE06=0, HE07=1, HE08=0, HE11=0, HE16=1,…		43	E013=0, E017=0, E019=0, E035=0, E049=1, E050=0, E054=0, E057=0, E062=0, E068=0, E081=1, E095=0, E214=0, E219=0, E312=0, E317=0, E319=0, E331=0, HE10=0, HE14=0, HE24=1, HE27=0, HE30=0, HE32=0, HE35=0, HE37=0, P003=0, P004=0, P008=0, P012=0, P017=0, P039=0, P040=0, S002=1, S003=0, S006=0, S007=0, S008=1, S031=0, S033=0, S035=0, S036=0, S038=0			@(nMutations)nMutations>0	10	0.113636	E037, E302, E323, HE05, HE07, HE16, HE46, P005, P035, S028	5	0.116279	E049, E081, HE24, S002, S008			WilcoxonRanksumTest_leftTailed	Wilcoxon rank test (similar to a 2-sample t-test without assuming a normal distribution). Left-tailed, i.e. the p value is small, if the median of the distribution of measured values in the first subcohort A is significantly lower than in the second subcohort B.	0.48405	38 covariates: frequent gene mutations (f>=0.075)	0.794471		WilcoxonRanksumTest_rightTailed	Wilcoxon rank test (similar to a 2-sample t-test without assuming a normal distribution). Right-tailed, i.e. the p value is small, if the median of the distribution of measured values in the first subcohort A is significantly higher than in the second subcohort B.	0.519492	38 covariates: frequent gene mutations (f>=0.075)	0.951489
	all FL patients having a WES sample, 164 in total	95 patients with FL stage=1	49 patients with FL stage=2		TTN	0.368245	@(nMutations)~isnan(nMutations)	88	E003=0, E004=1, E006=0, E014=0, E016=0, E020=0, E025=0, E026=1, E027=0, E029=0, E033=0, E034=0, E037=0, E045=0, E047=0, E055=0, E058=0, E059=0, E072=0, E076=0, E086=0, E100=0, E204=0, E206=0, E212=0, E215=0, E216=0, E217=0, E302=0, E305=0, E307=1, E311=1, E322=0, E323=0, E324=0, E326=0, E334=0, E338=1, E340=1, E401=0, E408=0, E410=1, HE01=0, HE03=0, HE05=0, HE06=0, HE07=0, HE08=0, HE11=0, HE16=1,…		43	E013=0, E017=0, E019=0, E035=0, E049=2, E050=0, E054=0, E057=1, E062=0, E068=0, E081=0, E095=0, E214=0, E219=0, E312=0, E317=0, E319=0, E331=0, HE10=0, HE14=0, HE24=0, HE27=0, HE30=0, HE32=0, HE35=1, HE37=0, P003=1, P004=0, P008=0, P012=4, P017=0, P039=0, P040=2, S002=0, S003=0, S006=0, S007=0, S008=0, S031=0, S033=0, S035=0, S036=0, S038=0			@(nMutations)nMutations>0	13	0.147727	E004, E026, E307, E311, E338, E340, E410, HE16, P035, P042, P046, S004, S005	6	0.139535	E049, E057, HE35, P003, P012, P040			WilcoxonRanksumTest_leftTailed	Wilcoxon rank test (similar to a 2-sample t-test without assuming a normal distribution). Left-tailed, i.e. the p value is small, if the median of the distribution of measured values in the first subcohort A is significantly lower than in the second subcohort B.	0.488799	38 covariates: frequent gene mutations (f>=0.075)	0.794471		WilcoxonRanksumTest_rightTailed	Wilcoxon rank test (similar to a 2-sample t-test without assuming a normal distribution). Right-tailed, i.e. the p value is small, if the median of the distribution of measured values in the first subcohort A is significantly higher than in the second subcohort B.	0.5144	38 covariates: frequent gene mutations (f>=0.075)	0.951489
	all FL patients having a WES sample, 164 in total	95 patients with FL stage=1	49 patients with FL stage=2		MUC16	0.426372	@(nMutations)~isnan(nMutations)	88	E003=1, E004=0, E006=0, E014=0, E016=0, E020=0, E025=0, E026=0, E027=0, E029=0, E033=0, E034=0, E037=0, E045=0, E047=0, E055=0, E058=0, E059=0, E072=0, E076=0, E086=0, E100=0, E204=0, E206=0, E212=0, E215=0, E216=0, E217=0, E302=0, E305=2, E307=1, E311=0, E322=0, E323=0, E324=0, E326=0, E334=0, E338=0, E340=0, E401=0, E408=0, E410=0, HE01=0, HE03=0, HE05=0, HE06=3, HE07=3, HE08=3, HE11=3, HE16=0,…		43	E013=0, E017=0, E019=0, E035=0, E049=0, E050=0, E054=0, E057=0, E062=0, E068=2, E081=0, E095=0, E214=1, E219=0, E312=0, E317=0, E319=0, E331=0, HE10=0, HE14=0, HE24=0, HE27=0, HE30=3, HE32=0, HE35=0, HE37=0, P003=0, P004=0, P008=0, P012=2, P017=0, P039=0, P040=1, S002=0, S003=1, S006=0, S007=0, S008=0, S031=0, S033=0, S035=0, S036=0, S038=0			@(nMutations)nMutations>0	12	0.136364	E003, E305, E307, HE06, HE07, HE08, HE11, HE29, P005, P021, P023, S028	6	0.139535	E068, E214, HE30, P012, P040, S003			WilcoxonRanksumTest_leftTailed	Wilcoxon rank test (similar to a 2-sample t-test without assuming a normal distribution). Left-tailed, i.e. the p value is small, if the median of the distribution of measured values in the first subcohort A is significantly lower than in the second subcohort B.	0.5	38 covariates: frequent gene mutations (f>=0.075)	0.794471		WilcoxonRanksumTest_rightTailed	Wilcoxon rank test (similar to a 2-sample t-test without assuming a normal distribution). Right-tailed, i.e. the p value is small, if the median of the distribution of measured values in the first subcohort A is significantly higher than in the second subcohort B.	0.503269	38 covariates: frequent gene mutations (f>=0.075)	0.951489
	all FL patients having a WES sample, 164 in total	95 patients with FL stage=1	49 patients with FL stage=2		SOCS1	1	@(nMutations)~isnan(nMutations)	88	E003=1, E004=0, E006=0, E014=0, E016=0, E020=1, E025=0, E026=0, E027=0, E029=0, E033=0, E034=0, E037=1, E045=0, E047=0, E055=3, E058=0, E059=1, E072=0, E076=0, E086=0, E100=0, E204=1, E206=0, E212=0, E215=0, E216=0, E217=0, E302=0, E305=0, E307=1, E311=0, E322=0, E323=0, E324=0, E326=0, E334=0, E338=0, E340=0, E401=0, E408=0, E410=1, HE01=0, HE03=0, HE05=0, HE06=0, HE07=0, HE08=0, HE11=0, HE16=0,…		43	E013=0, E017=0, E019=0, E035=0, E049=0, E050=0, E054=0, E057=0, E062=0, E068=0, E081=1, E095=0, E214=0, E219=1, E312=0, E317=0, E319=0, E331=0, HE10=0, HE14=1, HE24=0, HE27=0, HE30=0, HE32=0, HE35=0, HE37=1, P003=0, P004=0, P008=0, P012=0, P017=0, P039=0, P040=1, S002=0, S003=0, S006=0, S007=0, S008=0, S031=0, S033=0, S035=0, S036=0, S038=0			@(nMutations)nMutations>0	10	0.113636	E003, E020, E037, E055, E059, E204, E307, E410, P018, S004	5	0.116279	E081, E219, HE14, HE37, P040			WilcoxonRanksumTest_leftTailed	Wilcoxon rank test (similar to a 2-sample t-test without assuming a normal distribution). Left-tailed, i.e. the p value is small, if the median of the distribution of measured values in the first subcohort A is significantly lower than in the second subcohort B.	0.501771	38 covariates: frequent gene mutations (f>=0.075)	0.794471		WilcoxonRanksumTest_rightTailed	Wilcoxon rank test (similar to a 2-sample t-test without assuming a normal distribution). Right-tailed, i.e. the p value is small, if the median of the distribution of measured values in the first subcohort A is significantly higher than in the second subcohort B.	0.501771	38 covariates: frequent gene mutations (f>=0.075)	0.951489
	all FL patients having a WES sample, 164 in total	95 patients with FL stage=1	49 patients with FL stage=2		EZH2	1	@(nMutations)~isnan(nMutations)	88	E003=0, E004=1, E006=1, E014=0, E016=0, E020=0, E025=1, E026=1, E027=0, E029=0, E033=0, E034=1, E037=0, E045=1, E047=0, E055=0, E058=0, E059=1, E072=0, E076=0, E086=1, E100=0, E204=1, E206=0, E212=0, E215=0, E216=0, E217=0, E302=0, E305=0, E307=0, E311=0, E322=0, E323=0, E324=0, E326=0, E334=0, E338=0, E340=1, E401=0, E408=0, E410=0, HE01=1, HE03=0, HE05=0, HE06=0, HE07=0, HE08=0, HE11=1, HE16=1,…		43	E013=0, E017=0, E019=1, E035=0, E049=0, E050=0, E054=0, E057=0, E062=0, E068=0, E081=0, E095=1, E214=0, E219=0, E312=0, E317=0, E319=0, E331=1, HE10=0, HE14=1, HE24=0, HE27=0, HE30=0, HE32=0, HE35=0, HE37=0, P003=0, P004=1, P008=0, P012=1, P017=0, P039=0, P040=0, S002=0, S003=0, S006=1, S007=1, S008=0, S031=1, S033=1, S035=0, S036=0, S038=0			@(nMutations)nMutations>0	21	0.238636	E004, E006, E025, E026, E034, E045, E059, E086, E204, E340, HE01, HE11, HE16, HE43, HE47, P001, P002, P005, P011, P021, S004	10	0.232558	E019, E095, E331, HE14, P004, P012, S006, S007, S031, S033			WilcoxonRanksumTest_leftTailed	Wilcoxon rank test (similar to a 2-sample t-test without assuming a normal distribution). Left-tailed, i.e. the p value is small, if the median of the distribution of measured values in the first subcohort A is significantly lower than in the second subcohort B.	0.53184	38 covariates: frequent gene mutations (f>=0.075)	0.808397		WilcoxonRanksumTest_rightTailed	Wilcoxon rank test (similar to a 2-sample t-test without assuming a normal distribution). Right-tailed, i.e. the p value is small, if the median of the distribution of measured values in the first subcohort A is significantly higher than in the second subcohort B.	0.470808	38 covariates: frequent gene mutations (f>=0.075)	0.951489
	all FL patients having a WES sample, 164 in total	95 patients with FL stage=1	49 patients with FL stage=2		MAP7D1	5.23526e-13	@(nMutations)~isnan(nMutations)	88	E003=1, E004=0, E006=0, E014=1, E016=0, E020=0, E025=0, E026=0, E027=0, E029=0, E033=0, E034=0, E037=0, E045=0, E047=0, E055=0, E058=0, E059=0, E072=0, E076=0, E086=0, E100=0, E204=0, E206=0, E212=0, E215=0, E216=0, E217=0, E302=0, E305=0, E307=0, E311=0, E322=0, E323=0, E324=0, E326=1, E334=0, E338=0, E340=0, E401=0, E408=0, E410=0, HE01=0, HE03=1, HE05=0, HE06=1, HE07=0, HE08=0, HE11=0, HE16=0,…		43	E013=1, E017=0, E019=0, E035=0, E049=0, E050=0, E054=0, E057=0, E062=0, E068=0, E081=0, E095=0, E214=0, E219=0, E312=0, E317=0, E319=0, E331=0, HE10=0, HE14=1, HE24=0, HE27=0, HE30=0, HE32=0, HE35=0, HE37=0, P003=0, P004=0, P008=0, P012=1, P017=0, P039=0, P040=0, S002=0, S003=0, S006=0, S007=0, S008=1, S031=0, S033=0, S035=0, S036=0, S038=0			@(nMutations)nMutations>0	10	0.113636	E003, E014, E326, HE03, HE06, HE29, P005, P022, P030, P033	4	0.0930233	E013, HE14, P012, S008			WilcoxonRanksumTest_leftTailed	Wilcoxon rank test (similar to a 2-sample t-test without assuming a normal distribution). Left-tailed, i.e. the p value is small, if the median of the distribution of measured values in the first subcohort A is significantly lower than in the second subcohort B.	0.641249	38 covariates: frequent gene mutations (f>=0.075)	0.865574		WilcoxonRanksumTest_rightTailed	Wilcoxon rank test (similar to a 2-sample t-test without assuming a normal distribution). Right-tailed, i.e. the p value is small, if the median of the distribution of measured values in the first subcohort A is significantly higher than in the second subcohort B.	0.36218	38 covariates: frequent gene mutations (f>=0.075)	0.951489
	all FL patients having a WES sample, 164 in total	95 patients with FL stage=1	49 patients with FL stage=2		FLG	5.23526e-13	@(nMutations)~isnan(nMutations)	88	E003=0, E004=0, E006=0, E014=0, E016=0, E020=0, E025=0, E026=0, E027=0, E029=0, E033=0, E034=0, E037=0, E045=0, E047=0, E055=0, E058=0, E059=0, E072=0, E076=0, E086=0, E100=0, E204=0, E206=1, E212=0, E215=1, E216=0, E217=0, E302=0, E305=0, E307=0, E311=0, E322=0, E323=0, E324=0, E326=0, E334=0, E338=0, E340=0, E401=0, E408=0, E410=0, HE01=0, HE03=0, HE05=1, HE06=1, HE07=0, HE08=0, HE11=0, HE16=0,…		43	E013=0, E017=0, E019=0, E035=0, E049=0, E050=1, E054=0, E057=0, E062=0, E068=0, E081=0, E095=0, E214=1, E219=0, E312=0, E317=0, E319=0, E331=0, HE10=0, HE14=0, HE24=1, HE27=0, HE30=0, HE32=0, HE35=0, HE37=0, P003=0, P004=0, P008=0, P012=0, P017=0, P039=0, P040=0, S002=0, S003=0, S006=0, S007=0, S008=0, S031=0, S033=0, S035=0, S036=0, S038=0			@(nMutations)nMutations>0	8	0.0909091	E206, E215, HE05, HE06, HE41, P022, P033, S025	3	0.0697674	E050, E214, HE24			WilcoxonRanksumTest_leftTailed	Wilcoxon rank test (similar to a 2-sample t-test without assuming a normal distribution). Left-tailed, i.e. the p value is small, if the median of the distribution of measured values in the first subcohort A is significantly lower than in the second subcohort B.	0.660282	38 covariates: frequent gene mutations (f>=0.075)	0.865574		WilcoxonRanksumTest_rightTailed	Wilcoxon rank test (similar to a 2-sample t-test without assuming a normal distribution). Right-tailed, i.e. the p value is small, if the median of the distribution of measured values in the first subcohort A is significantly higher than in the second subcohort B.	0.343463	38 covariates: frequent gene mutations (f>=0.075)	0.951489
	all FL patients having a WES sample, 164 in total	95 patients with FL stage=1	49 patients with FL stage=2		ACTB	5.53367e-10	@(nMutations)~isnan(nMutations)	88	E003=0, E004=0, E006=0, E014=0, E016=0, E020=0, E025=0, E026=0, E027=0, E029=0, E033=0, E034=0, E037=0, E045=0, E047=0, E055=0, E058=0, E059=0, E072=0, E076=0, E086=0, E100=0, E204=0, E206=0, E212=0, E215=0, E216=0, E217=0, E302=0, E305=0, E307=0, E311=0, E322=0, E323=0, E324=0, E326=1, E334=2, E338=0, E340=0, E401=0, E408=0, E410=0, HE01=0, HE03=0, HE05=1, HE06=0, HE07=0, HE08=0, HE11=0, HE16=0,…		43	E013=0, E017=0, E019=0, E035=0, E049=0, E050=0, E054=0, E057=0, E062=0, E068=0, E081=0, E095=0, E214=0, E219=0, E312=0, E317=0, E319=0, E331=0, HE10=0, HE14=0, HE24=0, HE27=0, HE30=1, HE32=0, HE35=0, HE37=0, P003=0, P004=0, P008=1, P012=0, P017=1, P039=0, P040=0, S002=0, S003=0, S006=0, S007=0, S008=0, S031=0, S033=0, S035=0, S036=0, S038=0			@(nMutations)nMutations>0	8	0.0909091	E326, E334, HE05, HE18, P018, P022, P028, S004	3	0.0697674	HE30, P008, P017			WilcoxonRanksumTest_leftTailed	Wilcoxon rank test (similar to a 2-sample t-test without assuming a normal distribution). Left-tailed, i.e. the p value is small, if the median of the distribution of measured values in the first subcohort A is significantly lower than in the second subcohort B.	0.67133	38 covariates: frequent gene mutations (f>=0.075)	0.865574		WilcoxonRanksumTest_rightTailed	Wilcoxon rank test (similar to a 2-sample t-test without assuming a normal distribution). Right-tailed, i.e. the p value is small, if the median of the distribution of measured values in the first subcohort A is significantly higher than in the second subcohort B.	0.332365	38 covariates: frequent gene mutations (f>=0.075)	0.951489
	all FL patients having a WES sample, 164 in total	95 patients with FL stage=1	49 patients with FL stage=2		PCLO	1	@(nMutations)~isnan(nMutations)	88	E003=1, E004=0, E006=0, E014=0, E016=0, E020=0, E025=0, E026=0, E027=0, E029=0, E033=0, E034=0, E037=0, E045=0, E047=0, E055=0, E058=0, E059=0, E072=1, E076=0, E086=0, E100=0, E204=0, E206=0, E212=0, E215=0, E216=0, E217=0, E302=0, E305=0, E307=0, E311=0, E322=0, E323=0, E324=1, E326=0, E334=0, E338=0, E340=0, E401=0, E408=0, E410=0, HE01=0, HE03=0, HE05=0, HE06=0, HE07=0, HE08=0, HE11=0, HE16=0,…		43	E013=0, E017=0, E019=0, E035=0, E049=0, E050=0, E054=0, E057=0, E062=0, E068=0, E081=1, E095=0, E214=1, E219=0, E312=0, E317=0, E319=0, E331=0, HE10=0, HE14=0, HE24=0, HE27=0, HE30=0, HE32=0, HE35=0, HE37=0, P003=0, P004=0, P008=0, P012=0, P017=0, P039=0, P040=0, S002=0, S003=0, S006=0, S007=0, S008=0, S031=0, S033=0, S035=0, S036=0, S038=0			@(nMutations)nMutations>0	6	0.0681818	E003, E072, E324, HE17, P021, P022	2	0.0465116	E081, E214			WilcoxonRanksumTest_leftTailed	Wilcoxon rank test (similar to a 2-sample t-test without assuming a normal distribution). Left-tailed, i.e. the p value is small, if the median of the distribution of measured values in the first subcohort A is significantly lower than in the second subcohort B.	0.692215	38 covariates: frequent gene mutations (f>=0.075)	0.865574		WilcoxonRanksumTest_rightTailed	Wilcoxon rank test (similar to a 2-sample t-test without assuming a normal distribution). Right-tailed, i.e. the p value is small, if the median of the distribution of measured values in the first subcohort A is significantly higher than in the second subcohort B.	0.311953	38 covariates: frequent gene mutations (f>=0.075)	0.951489
	all FL patients having a WES sample, 164 in total	95 patients with FL stage=1	49 patients with FL stage=2		GBP7	0.0100586	@(nMutations)~isnan(nMutations)	88	E003=2, E004=0, E006=0, E014=0, E016=0, E020=2, E025=0, E026=1, E027=2, E029=0, E033=0, E034=0, E037=0, E045=0, E047=0, E055=0, E058=0, E059=0, E072=0, E076=0, E086=0, E100=0, E204=0, E206=2, E212=0, E215=0, E216=2, E217=2, E302=0, E305=0, E307=0, E311=0, E322=0, E323=0, E324=2, E326=0, E334=0, E338=0, E340=0, E401=0, E408=0, E410=0, HE01=0, HE03=0, HE05=0, HE06=0, HE07=0, HE08=0, HE11=0, HE16=0,…		43	E013=0, E017=0, E019=0, E035=0, E049=0, E050=0, E054=0, E057=0, E062=0, E068=2, E081=2, E095=0, E214=0, E219=2, E312=0, E317=0, E319=0, E331=2, HE10=0, HE14=0, HE24=0, HE27=0, HE30=0, HE32=0, HE35=0, HE37=0, P003=0, P004=0, P008=0, P012=0, P017=0, P039=0, P040=0, S002=0, S003=0, S006=0, S007=0, S008=0, S031=0, S033=0, S035=0, S036=0, S038=0			@(nMutations)nMutations>0	11	0.125	E003, E020, E026, E027, E206, E216, E217, E324, HE29, P033, P042	4	0.0930233	E068, E081, E219, E331			WilcoxonRanksumTest_leftTailed	Wilcoxon rank test (similar to a 2-sample t-test without assuming a normal distribution). Left-tailed, i.e. the p value is small, if the median of the distribution of measured values in the first subcohort A is significantly lower than in the second subcohort B.	0.699891	38 covariates: frequent gene mutations (f>=0.075)	0.865574		WilcoxonRanksumTest_rightTailed	Wilcoxon rank test (similar to a 2-sample t-test without assuming a normal distribution). Right-tailed, i.e. the p value is small, if the median of the distribution of measured values in the first subcohort A is significantly higher than in the second subcohort B.	0.303205	38 covariates: frequent gene mutations (f>=0.075)	0.951489
	all FL patients having a WES sample, 164 in total	95 patients with FL stage=1	49 patients with FL stage=2		PIM1	1	@(nMutations)~isnan(nMutations)	88	E003=1, E004=0, E006=0, E014=0, E016=0, E020=0, E025=0, E026=0, E027=0, E029=0, E033=0, E034=0, E037=1, E045=0, E047=0, E055=0, E058=0, E059=1, E072=0, E076=0, E086=0, E100=0, E204=0, E206=0, E212=0, E215=0, E216=0, E217=1, E302=0, E305=0, E307=0, E311=0, E322=0, E323=0, E324=0, E326=1, E334=0, E338=0, E340=0, E401=0, E408=0, E410=0, HE01=0, HE03=0, HE05=0, HE06=1, HE07=0, HE08=0, HE11=0, HE16=0,…		43	E013=0, E017=0, E019=0, E035=0, E049=0, E050=0, E054=0, E057=0, E062=0, E068=0, E081=0, E095=0, E214=0, E219=0, E312=0, E317=0, E319=0, E331=0, HE10=1, HE14=0, HE24=0, HE27=0, HE30=1, HE32=0, HE35=0, HE37=0, P003=1, P004=0, P008=0, P012=0, P017=0, P039=0, P040=0, S002=0, S003=0, S006=0, S007=0, S008=0, S031=0, S033=0, S035=0, S036=0, S038=1			@(nMutations)nMutations>0	11	0.125	E003, E037, E059, E217, E326, HE06, HE17, HE43, HE47, P011, P016	4	0.0930233	HE10, HE30, P003, S038			WilcoxonRanksumTest_leftTailed	Wilcoxon rank test (similar to a 2-sample t-test without assuming a normal distribution). Left-tailed, i.e. the p value is small, if the median of the distribution of measured values in the first subcohort A is significantly lower than in the second subcohort B.	0.706126	38 covariates: frequent gene mutations (f>=0.075)	0.865574		WilcoxonRanksumTest_rightTailed	Wilcoxon rank test (similar to a 2-sample t-test without assuming a normal distribution). Right-tailed, i.e. the p value is small, if the median of the distribution of measured values in the first subcohort A is significantly higher than in the second subcohort B.	0.296942	38 covariates: frequent gene mutations (f>=0.075)	0.951489
	all FL patients having a WES sample, 164 in total	95 patients with FL stage=1	49 patients with FL stage=2		IGLL5	0.0063539	@(nMutations)~isnan(nMutations)	88	E003=0, E004=0, E006=1, E014=1, E016=1, E020=1, E025=0, E026=0, E027=0, E029=0, E033=0, E034=0, E037=1, E045=1, E047=0, E055=1, E058=0, E059=0, E072=0, E076=1, E086=0, E100=1, E204=1, E206=0, E212=2, E215=0, E216=0, E217=0, E302=0, E305=0, E307=0, E311=0, E322=1, E323=0, E324=0, E326=0, E334=1, E338=0, E340=1, E401=0, E408=0, E410=1, HE01=0, HE03=0, HE05=0, HE06=2, HE07=1, HE08=0, HE11=0, HE16=0,…		43	E013=1, E017=0, E019=0, E035=0, E049=0, E050=1, E054=1, E057=0, E062=1, E068=0, E081=0, E095=0, E214=1, E219=0, E312=0, E317=0, E319=0, E331=0, HE10=0, HE14=1, HE24=0, HE27=1, HE30=1, HE32=0, HE35=3, HE37=0, P003=0, P004=1, P008=1, P012=0, P017=0, P039=0, P040=0, S002=0, S003=0, S006=0, S007=1, S008=0, S031=0, S033=0, S035=0, S036=0, S038=0			@(nMutations)nMutations>0	30	0.340909	E006, E014, E016, E020, E037, E045, E055, E076, E100, E204, E212, E322, E334, E340, E410, HE06, HE07, HE17, HE18, HE29, HE36, HE41, HE43, P006, P011, P016, P021, P033, S004, S005	12	0.27907	E013, E050, E054, E062, E214, HE14, HE27, HE30, HE35, P004, P008, S007			WilcoxonRanksumTest_leftTailed	Wilcoxon rank test (similar to a 2-sample t-test without assuming a normal distribution). Left-tailed, i.e. the p value is small, if the median of the distribution of measured values in the first subcohort A is significantly lower than in the second subcohort B.	0.773054	38 covariates: frequent gene mutations (f>=0.075)	0.890307		WilcoxonRanksumTest_rightTailed	Wilcoxon rank test (similar to a 2-sample t-test without assuming a normal distribution). Right-tailed, i.e. the p value is small, if the median of the distribution of measured values in the first subcohort A is significantly higher than in the second subcohort B.	0.228763	38 covariates: frequent gene mutations (f>=0.075)	0.951489
	all FL patients having a WES sample, 164 in total	95 patients with FL stage=1	49 patients with FL stage=2		CREBBP	1	@(nMutations)~isnan(nMutations)	88	E003=0, E004=1, E006=2, E014=1, E016=0, E020=0, E025=1, E026=0, E027=0, E029=1, E033=0, E034=1, E037=0, E045=1, E047=0, E055=0, E058=1, E059=1, E072=0, E076=0, E086=1, E100=0, E204=1, E206=1, E212=1, E215=0, E216=0, E217=0, E302=0, E305=2, E307=0, E311=0, E322=0, E323=1, E324=1, E326=0, E334=1, E338=1, E340=0, E401=2, E408=0, E410=0, HE01=0, HE03=2, HE05=0, HE06=1, HE07=0, HE08=1, HE11=2, HE16=0,…		43	E013=0, E017=0, E019=0, E035=0, E049=0, E050=0, E054=0, E057=1, E062=0, E068=0, E081=0, E095=1, E214=1, E219=0, E312=1, E317=0, E319=0, E331=1, HE10=0, HE14=0, HE24=1, HE27=1, HE30=0, HE32=1, HE35=0, HE37=0, P003=0, P004=1, P008=0, P012=1, P017=1, P039=1, P040=0, S002=2, S003=0, S006=0, S007=0, S008=1, S031=1, S033=1, S035=0, S036=0, S038=1			@(nMutations)nMutations>0	38	0.431818	E004, E006, E014, E025, E029, E034, E045, E058, E059, E086, E204, E206, E212, E305, E323, E324, E334, E338, E401, HE03, HE06, HE08, HE11, HE17, HE20, HE36, HE41, P001, P006, P009, P011, P015, P021, P033, P035, P042, S025, S028	17	0.395349	E057, E095, E214, E312, E331, HE24, HE27, HE32, P004, P012, P017, P039, S002, S008, S031, S033, S038			WilcoxonRanksumTest_leftTailed	Wilcoxon rank test (similar to a 2-sample t-test without assuming a normal distribution). Left-tailed, i.e. the p value is small, if the median of the distribution of measured values in the first subcohort A is significantly lower than in the second subcohort B.	0.775984	38 covariates: frequent gene mutations (f>=0.075)	0.890307		WilcoxonRanksumTest_rightTailed	Wilcoxon rank test (similar to a 2-sample t-test without assuming a normal distribution). Right-tailed, i.e. the p value is small, if the median of the distribution of measured values in the first subcohort A is significantly higher than in the second subcohort B.	0.225695	38 covariates: frequent gene mutations (f>=0.075)	0.951489
	all FL patients having a WES sample, 164 in total	95 patients with FL stage=1	49 patients with FL stage=2		MUC4	1	@(nMutations)~isnan(nMutations)	88	E003=0, E004=0, E006=0, E014=0, E016=0, E020=2, E025=0, E026=0, E027=1, E029=1, E033=1, E034=0, E037=0, E045=0, E047=1, E055=1, E058=1, E059=2, E072=1, E076=1, E086=1, E100=0, E204=1, E206=0, E212=1, E215=0, E216=1, E217=0, E302=0, E305=1, E307=0, E311=1, E322=2, E323=0, E324=0, E326=0, E334=2, E338=1, E340=2, E401=1, E408=1, E410=1, HE01=1, HE03=0, HE05=1, HE06=0, HE07=0, HE08=0, HE11=1, HE16=1,…		43	E013=1, E017=0, E019=0, E035=1, E049=1, E050=0, E054=0, E057=0, E062=0, E068=0, E081=0, E095=2, E214=1, E219=0, E312=0, E317=0, E319=1, E331=0, HE10=1, HE14=2, HE24=0, HE27=0, HE30=0, HE32=0, HE35=0, HE37=2, P003=2, P004=0, P008=0, P012=0, P017=1, P039=1, P040=0, S002=0, S003=1, S006=0, S007=0, S008=0, S031=0, S033=0, S035=0, S036=0, S038=0			@(nMutations)nMutations>0	35	0.397727	E020, E027, E029, E033, E047, E055, E058, E059, E072, E076, E086, E204, E212, E216, E305, E311, E322, E334, E338, E340, E401, E408, E410, HE01, HE05, HE11, HE16, HE18, HE26, HE36, HE41, P015, P042, S004, S024	13	0.302326	E013, E035, E049, E095, E214, E319, HE10, HE14, HE37, P003, P017, P039, S003			WilcoxonRanksumTest_leftTailed	Wilcoxon rank test (similar to a 2-sample t-test without assuming a normal distribution). Left-tailed, i.e. the p value is small, if the median of the distribution of measured values in the first subcohort A is significantly lower than in the second subcohort B.	0.796591	38 covariates: frequent gene mutations (f>=0.075)	0.890307		WilcoxonRanksumTest_rightTailed	Wilcoxon rank test (similar to a 2-sample t-test without assuming a normal distribution). Right-tailed, i.e. the p value is small, if the median of the distribution of measured values in the first subcohort A is significantly higher than in the second subcohort B.	0.205048	38 covariates: frequent gene mutations (f>=0.075)	0.951489
	all FL patients having a WES sample, 164 in total	95 patients with FL stage=1	49 patients with FL stage=2		MEF2B	8.54161e-10	@(nMutations)~isnan(nMutations)	88	E003=1, E004=0, E006=0, E014=1, E016=0, E020=0, E025=0, E026=0, E027=0, E029=0, E033=0, E034=0, E037=0, E045=0, E047=1, E055=1, E058=0, E059=0, E072=0, E076=0, E086=0, E100=1, E204=1, E206=0, E212=0, E215=1, E216=0, E217=0, E302=0, E305=0, E307=0, E311=0, E322=0, E323=0, E324=0, E326=0, E334=0, E338=0, E340=1, E401=0, E408=0, E410=0, HE01=0, HE03=0, HE05=0, HE06=0, HE07=1, HE08=0, HE11=0, HE16=0,…		43	E013=0, E017=0, E019=1, E035=0, E049=0, E050=0, E054=0, E057=0, E062=0, E068=0, E081=0, E095=0, E214=1, E219=1, E312=0, E317=0, E319=0, E331=0, HE10=0, HE14=1, HE24=0, HE27=0, HE30=0, HE32=0, HE35=0, HE37=0, P003=0, P004=0, P008=0, P012=0, P017=0, P039=0, P040=0, S002=1, S003=0, S006=0, S007=0, S008=0, S031=0, S033=0, S035=0, S036=0, S038=0			@(nMutations)nMutations>0	17	0.193182	E003, E014, E047, E055, E100, E204, E215, E340, HE07, HE17, HE18, HE29, P016, P018, P022, P035, P042	5	0.116279	E019, E214, E219, HE14, S002			WilcoxonRanksumTest_leftTailed	Wilcoxon rank test (similar to a 2-sample t-test without assuming a normal distribution). Left-tailed, i.e. the p value is small, if the median of the distribution of measured values in the first subcohort A is significantly lower than in the second subcohort B.	0.865471	38 covariates: frequent gene mutations (f>=0.075)	0.939654		WilcoxonRanksumTest_rightTailed	Wilcoxon rank test (similar to a 2-sample t-test without assuming a normal distribution). Right-tailed, i.e. the p value is small, if the median of the distribution of measured values in the first subcohort A is significantly higher than in the second subcohort B.	0.136176	38 covariates: frequent gene mutations (f>=0.075)	0.951489
	all FL patients having a WES sample, 164 in total	95 patients with FL stage=1	49 patients with FL stage=2		ABL2	5.23526e-13	@(nMutations)~isnan(nMutations)	88	E003=0, E004=0, E006=0, E014=0, E016=0, E020=0, E025=0, E026=0, E027=0, E029=0, E033=0, E034=0, E037=0, E045=1, E047=0, E055=0, E058=1, E059=0, E072=0, E076=0, E086=0, E100=1, E204=1, E206=0, E212=0, E215=1, E216=1, E217=1, E302=1, E305=0, E307=0, E311=0, E322=0, E323=1, E324=0, E326=0, E334=0, E338=1, E340=0, E401=0, E408=0, E410=2, HE01=0, HE03=1, HE05=0, HE06=0, HE07=1, HE08=0, HE11=0, HE16=0,…		43	E013=1, E017=1, E019=0, E035=0, E049=0, E050=0, E054=0, E057=0, E062=0, E068=0, E081=0, E095=0, E214=0, E219=1, E312=0, E317=0, E319=1, E331=0, HE10=0, HE14=0, HE24=0, HE27=0, HE30=0, HE32=1, HE35=0, HE37=0, P003=0, P004=0, P008=0, P012=0, P017=0, P039=0, P040=1, S002=0, S003=0, S006=0, S007=0, S008=0, S031=0, S033=0, S035=0, S036=0, S038=0			@(nMutations)nMutations>0	21	0.238636	E045, E058, E100, E204, E215, E216, E217, E302, E323, E338, E410, HE03, HE07, HE26, HE29, HE36, P005, P015, P018, P028, P033	6	0.139535	E013, E017, E219, E319, HE32, P040			WilcoxonRanksumTest_leftTailed	Wilcoxon rank test (similar to a 2-sample t-test without assuming a normal distribution). Left-tailed, i.e. the p value is small, if the median of the distribution of measured values in the first subcohort A is significantly lower than in the second subcohort B.	0.909045	38 covariates: frequent gene mutations (f>=0.075)	0.951239		WilcoxonRanksumTest_rightTailed	Wilcoxon rank test (similar to a 2-sample t-test without assuming a normal distribution). Right-tailed, i.e. the p value is small, if the median of the distribution of measured values in the first subcohort A is significantly higher than in the second subcohort B.	0.0921047	38 covariates: frequent gene mutations (f>=0.075)	0.951489
	all FL patients having a WES sample, 164 in total	95 patients with FL stage=1	49 patients with FL stage=2		SGK1	1	@(nMutations)~isnan(nMutations)	88	E003=0, E004=0, E006=0, E014=0, E016=0, E020=0, E025=0, E026=0, E027=0, E029=0, E033=0, E034=0, E037=0, E045=0, E047=0, E055=0, E058=0, E059=0, E072=0, E076=0, E086=0, E100=0, E204=1, E206=0, E212=1, E215=0, E216=0, E217=0, E302=0, E305=0, E307=0, E311=0, E322=0, E323=0, E324=0, E326=2, E334=0, E338=0, E340=0, E401=0, E408=0, E410=0, HE01=0, HE03=0, HE05=0, HE06=0, HE07=1, HE08=1, HE11=0, HE16=0,…		43	E013=0, E017=0, E019=0, E035=0, E049=0, E050=0, E054=0, E057=0, E062=0, E068=0, E081=0, E095=0, E214=0, E219=0, E312=0, E317=0, E319=0, E331=0, HE10=0, HE14=0, HE24=0, HE27=0, HE30=0, HE32=0, HE35=0, HE37=0, P003=0, P004=0, P008=0, P012=0, P017=0, P039=0, P040=0, S002=0, S003=0, S006=0, S007=0, S008=0, S031=1, S033=0, S035=0, S036=0, S038=0			@(nMutations)nMutations>0	8	0.0909091	E204, E212, E326, HE07, HE08, P022, S004, S028	1	0.0232558	S031			WilcoxonRanksumTest_leftTailed	Wilcoxon rank test (similar to a 2-sample t-test without assuming a normal distribution). Left-tailed, i.e. the p value is small, if the median of the distribution of measured values in the first subcohort A is significantly lower than in the second subcohort B.	0.926207	38 covariates: frequent gene mutations (f>=0.075)	0.951239		WilcoxonRanksumTest_rightTailed	Wilcoxon rank test (similar to a 2-sample t-test without assuming a normal distribution). Right-tailed, i.e. the p value is small, if the median of the distribution of measured values in the first subcohort A is significantly higher than in the second subcohort B.	0.0753693	38 covariates: frequent gene mutations (f>=0.075)	0.951489
	all FL patients having a WES sample, 164 in total	95 patients with FL stage=1	49 patients with FL stage=2		STAT6	1	@(nMutations)~isnan(nMutations)	88	E003=0, E004=1, E006=0, E014=0, E016=0, E020=1, E025=1, E026=0, E027=1, E029=0, E033=0, E034=0, E037=0, E045=0, E047=0, E055=1, E058=1, E059=1, E072=0, E076=0, E086=1, E100=0, E204=0, E206=1, E212=0, E215=0, E216=1, E217=1, E302=0, E305=0, E307=1, E311=0, E322=1, E323=0, E324=1, E326=1, E334=1, E338=1, E340=1, E401=1, E408=0, E410=0, HE01=0, HE03=0, HE05=0, HE06=0, HE07=0, HE08=1, HE11=0, HE16=1,…		43	E013=0, E017=0, E019=0, E035=0, E049=0, E050=0, E054=0, E057=1, E062=0, E068=1, E081=0, E095=0, E214=0, E219=1, E312=0, E317=0, E319=0, E331=0, HE10=1, HE14=0, HE24=0, HE27=0, HE30=0, HE32=0, HE35=0, HE37=0, P003=0, P004=0, P008=0, P012=1, P017=1, P039=1, P040=1, S002=0, S003=0, S006=0, S007=0, S008=0, S031=0, S033=0, S035=0, S036=0, S038=0			@(nMutations)nMutations>0	29	0.329545	E004, E020, E025, E027, E055, E058, E059, E086, E206, E216, E217, E307, E322, E324, E326, E334, E338, E340, E401, HE08, HE16, HE20, HE41, HE43, HE46, HE47, P009, P011, P028	8	0.186047	E057, E068, E219, HE10, P012, P017, P039, P040			WilcoxonRanksumTest_leftTailed	Wilcoxon rank test (similar to a 2-sample t-test without assuming a normal distribution). Left-tailed, i.e. the p value is small, if the median of the distribution of measured values in the first subcohort A is significantly lower than in the second subcohort B.	0.956343	38 covariates: frequent gene mutations (f>=0.075)	0.956343		WilcoxonRanksumTest_rightTailed	Wilcoxon rank test (similar to a 2-sample t-test without assuming a normal distribution). Right-tailed, i.e. the p value is small, if the median of the distribution of measured values in the first subcohort A is significantly higher than in the second subcohort B.	0.0442415	38 covariates: frequent gene mutations (f>=0.075)	0.951489
95 patients with FL stage=1 <VERSUS> 11 patients with FL stage=early3
	all FL patients having a WES sample, 164 in total	95 patients with FL stage=1	11 patients with FL stage=early3		KMT2D	5.23526e-13	@(nMutations)~isnan(nMutations)	88	E003=0, E004=0, E006=2, E014=2, E016=0, E020=0, E025=0, E026=1, E027=0, E029=0, E033=0, E034=0, E037=0, E045=0, E047=2, E055=0, E058=1, E059=0, E072=1, E076=0, E086=0, E100=0, E204=2, E206=1, E212=0, E215=0, E216=0, E217=0, E302=0, E305=0, E307=0, E311=2, E322=2, E323=0, E324=0, E326=0, E334=0, E338=0, E340=1, E401=1, E408=1, E410=0, HE01=0, HE03=0, HE05=0, HE06=0, HE07=1, HE08=0, HE11=0, HE16=0,…		9	E024=1, E052=2, E223=0, E306=2, E310=0, E337=1, E402=1, E403=1, E409=2			@(nMutations)nMutations>0	31	0.352273	E006, E014, E026, E047, E058, E072, E204, E206, E311, E322, E340, E401, E408, HE07, HE18, HE20, HE21, HE29, HE43, HE47, P005, P006, P015, P016, P018, P021, P028, P033, P042, S004, S028	7	0.777778	E024, E052, E306, E337, E402, E403, E409			WilcoxonRanksumTest_leftTailed	Wilcoxon rank test (similar to a 2-sample t-test without assuming a normal distribution). Left-tailed, i.e. the p value is small, if the median of the distribution of measured values in the first subcohort A is significantly lower than in the second subcohort B.	0.00545692	38 covariates: frequent gene mutations (f>=0.075)	0.15471		WilcoxonRanksumTest_rightTailed	Wilcoxon rank test (similar to a 2-sample t-test without assuming a normal distribution). Right-tailed, i.e. the p value is small, if the median of the distribution of measured values in the first subcohort A is significantly higher than in the second subcohort B.	0.994763	38 covariates: frequent gene mutations (f>=0.075)	0.994763
	all FL patients having a WES sample, 164 in total	95 patients with FL stage=1	11 patients with FL stage=early3		ARID1A	1	@(nMutations)~isnan(nMutations)	88	E003=0, E004=0, E006=0, E014=0, E016=0, E020=0, E025=0, E026=0, E027=0, E029=0, E033=0, E034=0, E037=0, E045=0, E047=0, E055=0, E058=0, E059=0, E072=0, E076=0, E086=0, E100=0, E204=0, E206=0, E212=0, E215=0, E216=0, E217=0, E302=0, E305=0, E307=0, E311=0, E322=0, E323=0, E324=0, E326=0, E334=0, E338=0, E340=1, E401=0, E408=0, E410=0, HE01=0, HE03=0, HE05=0, HE06=0, HE07=1, HE08=0, HE11=0, HE16=0,…		9	E024=0, E052=0, E223=0, E306=1, E310=0, E337=0, E402=0, E403=1, E409=0			@(nMutations)nMutations>0	3	0.0340909	E340, HE07, HE18	2	0.222222	E306, E403			WilcoxonRanksumTest_leftTailed	Wilcoxon rank test (similar to a 2-sample t-test without assuming a normal distribution). Left-tailed, i.e. the p value is small, if the median of the distribution of measured values in the first subcohort A is significantly lower than in the second subcohort B.	0.00814265	38 covariates: frequent gene mutations (f>=0.075)	0.15471		WilcoxonRanksumTest_rightTailed	Wilcoxon rank test (similar to a 2-sample t-test without assuming a normal distribution). Right-tailed, i.e. the p value is small, if the median of the distribution of measured values in the first subcohort A is significantly higher than in the second subcohort B.	0.992553	38 covariates: frequent gene mutations (f>=0.075)	0.994763
	all FL patients having a WES sample, 164 in total	95 patients with FL stage=1	11 patients with FL stage=early3		MAGEC1		@(nMutations)~isnan(nMutations)	88	E003=0, E004=0, E006=0, E014=0, E016=0, E020=0, E025=0, E026=0, E027=0, E029=0, E033=0, E034=0, E037=1, E045=0, E047=0, E055=0, E058=0, E059=0, E072=0, E076=0, E086=0, E100=0, E204=0, E206=0, E212=0, E215=0, E216=0, E217=0, E302=1, E305=0, E307=0, E311=0, E322=0, E323=1, E324=0, E326=0, E334=0, E338=0, E340=0, E401=0, E408=0, E410=0, HE01=0, HE03=0, HE05=1, HE06=0, HE07=1, HE08=0, HE11=0, HE16=1,…		9	E024=1, E052=1, E223=0, E306=0, E310=0, E337=1, E402=0, E403=0, E409=0			@(nMutations)nMutations>0	10	0.113636	E037, E302, E323, HE05, HE07, HE16, HE46, P005, P035, S028	3	0.333333	E024, E052, E337			WilcoxonRanksumTest_leftTailed	Wilcoxon rank test (similar to a 2-sample t-test without assuming a normal distribution). Left-tailed, i.e. the p value is small, if the median of the distribution of measured values in the first subcohort A is significantly lower than in the second subcohort B.	0.0341768	38 covariates: frequent gene mutations (f>=0.075)	0.432906		WilcoxonRanksumTest_rightTailed	Wilcoxon rank test (similar to a 2-sample t-test without assuming a normal distribution). Right-tailed, i.e. the p value is small, if the median of the distribution of measured values in the first subcohort A is significantly higher than in the second subcohort B.	0.96739	38 covariates: frequent gene mutations (f>=0.075)	0.994763
	all FL patients having a WES sample, 164 in total	95 patients with FL stage=1	11 patients with FL stage=early3		TNFRSF14	9.04011e-07	@(nMutations)~isnan(nMutations)	88	E003=0, E004=0, E006=1, E014=0, E016=0, E020=0, E025=0, E026=0, E027=0, E029=1, E033=0, E034=0, E037=1, E045=0, E047=1, E055=0, E058=1, E059=2, E072=0, E076=0, E086=1, E100=0, E204=0, E206=0, E212=0, E215=0, E216=1, E217=0, E302=0, E305=0, E307=0, E311=0, E322=0, E323=1, E324=1, E326=1, E334=0, E338=0, E340=0, E401=1, E408=0, E410=1, HE01=0, HE03=0, HE05=0, HE06=0, HE07=0, HE08=1, HE11=0, HE16=0,…		9	E024=0, E052=1, E223=0, E306=2, E310=1, E337=0, E402=1, E403=2, E409=0			@(nMutations)nMutations>0	29	0.329545	E006, E029, E037, E047, E058, E059, E086, E216, E323, E324, E326, E401, E410, HE08, HE18, HE20, HE26, HE29, HE36, HE41, HE43, HE46, P009, P011, P021, P023, P046, S004, S025	5	0.555556	E052, E306, E310, E402, E403			WilcoxonRanksumTest_leftTailed	Wilcoxon rank test (similar to a 2-sample t-test without assuming a normal distribution). Left-tailed, i.e. the p value is small, if the median of the distribution of measured values in the first subcohort A is significantly lower than in the second subcohort B.	0.0461257	38 covariates: frequent gene mutations (f>=0.075)	0.438194		WilcoxonRanksumTest_rightTailed	Wilcoxon rank test (similar to a 2-sample t-test without assuming a normal distribution). Right-tailed, i.e. the p value is small, if the median of the distribution of measured values in the first subcohort A is significantly higher than in the second subcohort B.	0.955297	38 covariates: frequent gene mutations (f>=0.075)	0.994763
	all FL patients having a WES sample, 164 in total	95 patients with FL stage=1	11 patients with FL stage=early3		CCDC40	1	@(nMutations)~isnan(nMutations)	88	E003=0, E004=0, E006=0, E014=0, E016=0, E020=0, E025=0, E026=0, E027=0, E029=0, E033=0, E034=0, E037=0, E045=0, E047=0, E055=0, E058=0, E059=0, E072=0, E076=0, E086=0, E100=1, E204=0, E206=0, E212=0, E215=2, E216=0, E217=0, E302=0, E305=0, E307=0, E311=0, E322=0, E323=0, E324=0, E326=0, E334=0, E338=0, E340=0, E401=0, E408=0, E410=0, HE01=0, HE03=0, HE05=1, HE06=0, HE07=0, HE08=0, HE11=0, HE16=0,…		9	E024=0, E052=1, E223=0, E306=0, E310=0, E337=0, E402=0, E403=0, E409=1			@(nMutations)nMutations>0	6	0.0681818	E100, E215, HE05, P016, P022, S004	2	0.222222	E052, E409			WilcoxonRanksumTest_leftTailed	Wilcoxon rank test (similar to a 2-sample t-test without assuming a normal distribution). Left-tailed, i.e. the p value is small, if the median of the distribution of measured values in the first subcohort A is significantly lower than in the second subcohort B.	0.063565	38 covariates: frequent gene mutations (f>=0.075)	0.483094		WilcoxonRanksumTest_rightTailed	Wilcoxon rank test (similar to a 2-sample t-test without assuming a normal distribution). Right-tailed, i.e. the p value is small, if the median of the distribution of measured values in the first subcohort A is significantly higher than in the second subcohort B.	0.93962	38 covariates: frequent gene mutations (f>=0.075)	0.994763
	all FL patients having a WES sample, 164 in total	95 patients with FL stage=1	11 patients with FL stage=early3		EP300	0.000333376	@(nMutations)~isnan(nMutations)	88	E003=1, E004=0, E006=0, E014=0, E016=0, E020=0, E025=0, E026=0, E027=0, E029=0, E033=0, E034=0, E037=0, E045=0, E047=0, E055=0, E058=0, E059=0, E072=0, E076=0, E086=0, E100=0, E204=0, E206=0, E212=0, E215=0, E216=0, E217=1, E302=1, E305=0, E307=1, E311=0, E322=0, E323=0, E324=0, E326=0, E334=0, E338=0, E340=0, E401=0, E408=0, E410=0, HE01=0, HE03=0, HE05=0, HE06=0, HE07=0, HE08=0, HE11=0, HE16=0,…		9	E024=1, E052=0, E223=0, E306=0, E310=0, E337=0, E402=1, E403=0, E409=0			@(nMutations)nMutations>0	8	0.0909091	E003, E217, E302, E307, HE21, P005, S025, S027	2	0.222222	E024, E402			WilcoxonRanksumTest_leftTailed	Wilcoxon rank test (similar to a 2-sample t-test without assuming a normal distribution). Left-tailed, i.e. the p value is small, if the median of the distribution of measured values in the first subcohort A is significantly lower than in the second subcohort B.	0.112037	38 covariates: frequent gene mutations (f>=0.075)	0.576357		WilcoxonRanksumTest_rightTailed	Wilcoxon rank test (similar to a 2-sample t-test without assuming a normal distribution). Right-tailed, i.e. the p value is small, if the median of the distribution of measured values in the first subcohort A is significantly higher than in the second subcohort B.	0.892397	38 covariates: frequent gene mutations (f>=0.075)	0.994763
	all FL patients having a WES sample, 164 in total	95 patients with FL stage=1	11 patients with FL stage=early3		IRF8	1	@(nMutations)~isnan(nMutations)	88	E003=0, E004=0, E006=0, E014=0, E016=0, E020=0, E025=0, E026=0, E027=0, E029=0, E033=0, E034=0, E037=0, E045=0, E047=0, E055=0, E058=0, E059=0, E072=0, E076=0, E086=0, E100=0, E204=0, E206=0, E212=0, E215=0, E216=0, E217=0, E302=0, E305=0, E307=0, E311=0, E322=0, E323=0, E324=0, E326=0, E334=0, E338=0, E340=0, E401=2, E408=0, E410=1, HE01=0, HE03=0, HE05=0, HE06=0, HE07=1, HE08=0, HE11=0, HE16=0,…		9	E024=0, E052=0, E223=1, E306=0, E310=0, E337=0, E402=1, E403=0, E409=0			@(nMutations)nMutations>0	8	0.0909091	E401, E410, HE07, HE20, HE21, P005, P022, S005	2	0.222222	E223, E402			WilcoxonRanksumTest_leftTailed	Wilcoxon rank test (similar to a 2-sample t-test without assuming a normal distribution). Left-tailed, i.e. the p value is small, if the median of the distribution of measured values in the first subcohort A is significantly lower than in the second subcohort B.	0.121518	38 covariates: frequent gene mutations (f>=0.075)	0.576357		WilcoxonRanksumTest_rightTailed	Wilcoxon rank test (similar to a 2-sample t-test without assuming a normal distribution). Right-tailed, i.e. the p value is small, if the median of the distribution of measured values in the first subcohort A is significantly higher than in the second subcohort B.	0.883177	38 covariates: frequent gene mutations (f>=0.075)	0.994763
	all FL patients having a WES sample, 164 in total	95 patients with FL stage=1	11 patients with FL stage=early3		MUC19	0.00135494	@(nMutations)~isnan(nMutations)	88	E003=2, E004=0, E006=0, E014=0, E016=0, E020=0, E025=0, E026=0, E027=0, E029=0, E033=0, E034=2, E037=1, E045=0, E047=0, E055=0, E058=0, E059=0, E072=0, E076=3, E086=0, E100=0, E204=0, E206=0, E212=0, E215=0, E216=0, E217=1, E302=0, E305=0, E307=0, E311=1, E322=0, E323=0, E324=0, E326=0, E334=2, E338=1, E340=0, E401=1, E408=0, E410=0, HE01=0, HE03=0, HE05=0, HE06=0, HE07=0, HE08=1, HE11=1, HE16=0,…		9	E024=2, E052=0, E223=0, E306=0, E310=1, E337=0, E402=0, E403=2, E409=0			@(nMutations)nMutations>0	16	0.181818	E003, E034, E037, E076, E217, E311, E334, E338, E401, HE08, HE11, HE18, HE20, HE21, P018, S005	3	0.333333	E024, E310, E403			WilcoxonRanksumTest_leftTailed	Wilcoxon rank test (similar to a 2-sample t-test without assuming a normal distribution). Left-tailed, i.e. the p value is small, if the median of the distribution of measured values in the first subcohort A is significantly lower than in the second subcohort B.	0.124971	38 covariates: frequent gene mutations (f>=0.075)	0.576357		WilcoxonRanksumTest_rightTailed	Wilcoxon rank test (similar to a 2-sample t-test without assuming a normal distribution). Right-tailed, i.e. the p value is small, if the median of the distribution of measured values in the first subcohort A is significantly higher than in the second subcohort B.	0.878691	38 covariates: frequent gene mutations (f>=0.075)	0.994763
	all FL patients having a WES sample, 164 in total	95 patients with FL stage=1	11 patients with FL stage=early3		MUC22	1.28383e-08	@(nMutations)~isnan(nMutations)	88	E003=0, E004=0, E006=0, E014=0, E016=0, E020=0, E025=0, E026=1, E027=0, E029=0, E033=0, E034=0, E037=0, E045=2, E047=1, E055=0, E058=0, E059=0, E072=0, E076=0, E086=0, E100=0, E204=0, E206=0, E212=0, E215=0, E216=0, E217=0, E302=0, E305=0, E307=0, E311=0, E322=0, E323=0, E324=0, E326=0, E334=0, E338=0, E340=0, E401=1, E408=0, E410=2, HE01=0, HE03=0, HE05=0, HE06=0, HE07=0, HE08=0, HE11=0, HE16=0,…		9	E024=1, E052=0, E223=0, E306=0, E310=0, E337=2, E402=0, E403=0, E409=0			@(nMutations)nMutations>0	9	0.102273	E026, E045, E047, E401, E410, HE46, P015, P028, P042	2	0.222222	E024, E337			WilcoxonRanksumTest_leftTailed	Wilcoxon rank test (similar to a 2-sample t-test without assuming a normal distribution). Left-tailed, i.e. the p value is small, if the median of the distribution of measured values in the first subcohort A is significantly lower than in the second subcohort B.	0.136506	38 covariates: frequent gene mutations (f>=0.075)	0.576357		WilcoxonRanksumTest_rightTailed	Wilcoxon rank test (similar to a 2-sample t-test without assuming a normal distribution). Right-tailed, i.e. the p value is small, if the median of the distribution of measured values in the first subcohort A is significantly higher than in the second subcohort B.	0.868378	38 covariates: frequent gene mutations (f>=0.075)	0.994763
	all FL patients having a WES sample, 164 in total	95 patients with FL stage=1	11 patients with FL stage=early3		MEF2B	8.54161e-10	@(nMutations)~isnan(nMutations)	88	E003=1, E004=0, E006=0, E014=1, E016=0, E020=0, E025=0, E026=0, E027=0, E029=0, E033=0, E034=0, E037=0, E045=0, E047=1, E055=1, E058=0, E059=0, E072=0, E076=0, E086=0, E100=1, E204=1, E206=0, E212=0, E215=1, E216=0, E217=0, E302=0, E305=0, E307=0, E311=0, E322=0, E323=0, E324=0, E326=0, E334=0, E338=0, E340=1, E401=0, E408=0, E410=0, HE01=0, HE03=0, HE05=0, HE06=0, HE07=1, HE08=0, HE11=0, HE16=0,…		9	E024=0, E052=1, E223=0, E306=1, E310=0, E337=0, E402=0, E403=1, E409=0			@(nMutations)nMutations>0	17	0.193182	E003, E014, E047, E055, E100, E204, E215, E340, HE07, HE17, HE18, HE29, P016, P018, P022, P035, P042	3	0.333333	E052, E306, E403			WilcoxonRanksumTest_leftTailed	Wilcoxon rank test (similar to a 2-sample t-test without assuming a normal distribution). Left-tailed, i.e. the p value is small, if the median of the distribution of measured values in the first subcohort A is significantly lower than in the second subcohort B.	0.164557	38 covariates: frequent gene mutations (f>=0.075)	0.625317		WilcoxonRanksumTest_rightTailed	Wilcoxon rank test (similar to a 2-sample t-test without assuming a normal distribution). Right-tailed, i.e. the p value is small, if the median of the distribution of measured values in the first subcohort A is significantly higher than in the second subcohort B.	0.839802	38 covariates: frequent gene mutations (f>=0.075)	0.994763
	all FL patients having a WES sample, 164 in total	95 patients with FL stage=1	11 patients with FL stage=early3		GBP7	0.0100586	@(nMutations)~isnan(nMutations)	88	E003=2, E004=0, E006=0, E014=0, E016=0, E020=2, E025=0, E026=1, E027=2, E029=0, E033=0, E034=0, E037=0, E045=0, E047=0, E055=0, E058=0, E059=0, E072=0, E076=0, E086=0, E100=0, E204=0, E206=2, E212=0, E215=0, E216=2, E217=2, E302=0, E305=0, E307=0, E311=0, E322=0, E323=0, E324=2, E326=0, E334=0, E338=0, E340=0, E401=0, E408=0, E410=0, HE01=0, HE03=0, HE05=0, HE06=0, HE07=0, HE08=0, HE11=0, HE16=0,…		9	E024=0, E052=0, E223=0, E306=2, E310=0, E337=0, E402=0, E403=2, E409=0			@(nMutations)nMutations>0	11	0.125	E003, E020, E026, E027, E206, E216, E217, E324, HE29, P033, P042	2	0.222222	E306, E403			WilcoxonRanksumTest_leftTailed	Wilcoxon rank test (similar to a 2-sample t-test without assuming a normal distribution). Left-tailed, i.e. the p value is small, if the median of the distribution of measured values in the first subcohort A is significantly lower than in the second subcohort B.	0.205773	38 covariates: frequent gene mutations (f>=0.075)	0.710851		WilcoxonRanksumTest_rightTailed	Wilcoxon rank test (similar to a 2-sample t-test without assuming a normal distribution). Right-tailed, i.e. the p value is small, if the median of the distribution of measured values in the first subcohort A is significantly higher than in the second subcohort B.	0.800171	38 covariates: frequent gene mutations (f>=0.075)	0.994763
	all FL patients having a WES sample, 164 in total	95 patients with FL stage=1	11 patients with FL stage=early3		MUC4	1	@(nMutations)~isnan(nMutations)	88	E003=0, E004=0, E006=0, E014=0, E016=0, E020=2, E025=0, E026=0, E027=1, E029=1, E033=1, E034=0, E037=0, E045=0, E047=1, E055=1, E058=1, E059=2, E072=1, E076=1, E086=1, E100=0, E204=1, E206=0, E212=1, E215=0, E216=1, E217=0, E302=0, E305=1, E307=0, E311=1, E322=2, E323=0, E324=0, E326=0, E334=2, E338=1, E340=2, E401=1, E408=1, E410=1, HE01=1, HE03=0, HE05=1, HE06=0, HE07=0, HE08=0, HE11=1, HE16=1,…		9	E024=0, E052=1, E223=1, E306=0, E310=0, E337=0, E402=0, E403=2, E409=2			@(nMutations)nMutations>0	35	0.397727	E020, E027, E029, E033, E047, E055, E058, E059, E072, E076, E086, E204, E212, E216, E305, E311, E322, E334, E338, E340, E401, E408, E410, HE01, HE05, HE11, HE16, HE18, HE26, HE36, HE41, P015, P042, S004, S024	4	0.444444	E052, E223, E403, E409			WilcoxonRanksumTest_leftTailed	Wilcoxon rank test (similar to a 2-sample t-test without assuming a normal distribution). Left-tailed, i.e. the p value is small, if the median of the distribution of measured values in the first subcohort A is significantly lower than in the second subcohort B.	0.268495	38 covariates: frequent gene mutations (f>=0.075)	0.786623		WilcoxonRanksumTest_rightTailed	Wilcoxon rank test (similar to a 2-sample t-test without assuming a normal distribution). Right-tailed, i.e. the p value is small, if the median of the distribution of measured values in the first subcohort A is significantly higher than in the second subcohort B.	0.736218	38 covariates: frequent gene mutations (f>=0.075)	0.994763
	all FL patients having a WES sample, 164 in total	95 patients with FL stage=1	11 patients with FL stage=early3		EZH2	1	@(nMutations)~isnan(nMutations)	88	E003=0, E004=1, E006=1, E014=0, E016=0, E020=0, E025=1, E026=1, E027=0, E029=0, E033=0, E034=1, E037=0, E045=1, E047=0, E055=0, E058=0, E059=1, E072=0, E076=0, E086=1, E100=0, E204=1, E206=0, E212=0, E215=0, E216=0, E217=0, E302=0, E305=0, E307=0, E311=0, E322=0, E323=0, E324=0, E326=0, E334=0, E338=0, E340=1, E401=0, E408=0, E410=0, HE01=1, HE03=0, HE05=0, HE06=0, HE07=0, HE08=0, HE11=1, HE16=1,…		9	E024=0, E052=0, E223=0, E306=0, E310=0, E337=0, E402=1, E403=1, E409=1			@(nMutations)nMutations>0	21	0.238636	E004, E006, E025, E026, E034, E045, E059, E086, E204, E340, HE01, HE11, HE16, HE43, HE47, P001, P002, P005, P011, P021, S004	3	0.333333	E402, E403, E409			WilcoxonRanksumTest_leftTailed	Wilcoxon rank test (similar to a 2-sample t-test without assuming a normal distribution). Left-tailed, i.e. the p value is small, if the median of the distribution of measured values in the first subcohort A is significantly lower than in the second subcohort B.	0.269108	38 covariates: frequent gene mutations (f>=0.075)	0.786623		WilcoxonRanksumTest_rightTailed	Wilcoxon rank test (similar to a 2-sample t-test without assuming a normal distribution). Right-tailed, i.e. the p value is small, if the median of the distribution of measured values in the first subcohort A is significantly higher than in the second subcohort B.	0.736355	38 covariates: frequent gene mutations (f>=0.075)	0.994763
	all FL patients having a WES sample, 164 in total	95 patients with FL stage=1	11 patients with FL stage=early3		BCL2		@(nMutations)~isnan(nMutations)	88	E003=0, E004=0, E006=0, E014=1, E016=0, E020=0, E025=0, E026=0, E027=0, E029=0, E033=0, E034=1, E037=0, E045=0, E047=0, E055=0, E058=1, E059=0, E072=0, E076=1, E086=0, E100=1, E204=1, E206=0, E212=0, E215=1, E216=0, E217=1, E302=0, E305=1, E307=0, E311=1, E322=0, E323=0, E324=0, E326=0, E334=0, E338=0, E340=1, E401=0, E408=0, E410=0, HE01=2, HE03=1, HE05=1, HE06=1, HE07=1, HE08=0, HE11=1, HE16=0,…		9	E024=1, E052=1, E223=1, E306=0, E310=0, E337=0, E402=0, E403=1, E409=0			@(nMutations)nMutations>0	31	0.352273	E014, E034, E058, E076, E100, E204, E215, E217, E305, E311, E340, HE01, HE03, HE05, HE06, HE07, HE11, HE18, HE26, HE29, HE36, P005, P006, P015, P016, P033, P042, S004, S005, S025, S027	4	0.444444	E024, E052, E223, E403			WilcoxonRanksumTest_leftTailed	Wilcoxon rank test (similar to a 2-sample t-test without assuming a normal distribution). Left-tailed, i.e. the p value is small, if the median of the distribution of measured values in the first subcohort A is significantly lower than in the second subcohort B.	0.306151	38 covariates: frequent gene mutations (f>=0.075)	0.819712		WilcoxonRanksumTest_rightTailed	Wilcoxon rank test (similar to a 2-sample t-test without assuming a normal distribution). Right-tailed, i.e. the p value is small, if the median of the distribution of measured values in the first subcohort A is significantly higher than in the second subcohort B.	0.699059	38 covariates: frequent gene mutations (f>=0.075)	0.994763
	all FL patients having a WES sample, 164 in total	95 patients with FL stage=1	11 patients with FL stage=early3		POU2F2		@(nMutations)~isnan(nMutations)	88	E003=0, E004=0, E006=0, E014=0, E016=0, E020=0, E025=0, E026=0, E027=0, E029=0, E033=0, E034=0, E037=0, E045=0, E047=0, E055=0, E058=0, E059=0, E072=0, E076=0, E086=0, E100=0, E204=0, E206=0, E212=0, E215=0, E216=0, E217=0, E302=0, E305=0, E307=1, E311=0, E322=0, E323=0, E324=0, E326=0, E334=0, E338=0, E340=0, E401=0, E408=1, E410=0, HE01=0, HE03=0, HE05=0, HE06=0, HE07=0, HE08=0, HE11=0, HE16=0,…		9	E024=0, E052=0, E223=0, E306=0, E310=1, E337=0, E402=0, E403=0, E409=0			@(nMutations)nMutations>0	6	0.0681818	E307, E408, HE29, HE46, P022, P023	1	0.111111	E310			WilcoxonRanksumTest_leftTailed	Wilcoxon rank test (similar to a 2-sample t-test without assuming a normal distribution). Left-tailed, i.e. the p value is small, if the median of the distribution of measured values in the first subcohort A is significantly lower than in the second subcohort B.	0.32357	38 covariates: frequent gene mutations (f>=0.075)	0.819712		WilcoxonRanksumTest_rightTailed	Wilcoxon rank test (similar to a 2-sample t-test without assuming a normal distribution). Right-tailed, i.e. the p value is small, if the median of the distribution of measured values in the first subcohort A is significantly higher than in the second subcohort B.	0.686332	38 covariates: frequent gene mutations (f>=0.075)	0.994763
	all FL patients having a WES sample, 164 in total	95 patients with FL stage=1	11 patients with FL stage=early3		HIST1H1E	3.64972e-11	@(nMutations)~isnan(nMutations)	88	E003=1, E004=0, E006=0, E014=0, E016=0, E020=0, E025=0, E026=0, E027=0, E029=0, E033=0, E034=0, E037=0, E045=0, E047=0, E055=0, E058=0, E059=1, E072=0, E076=0, E086=0, E100=0, E204=1, E206=0, E212=0, E215=0, E216=0, E217=0, E302=0, E305=0, E307=0, E311=0, E322=0, E323=0, E324=0, E326=1, E334=0, E338=1, E340=0, E401=0, E408=0, E410=0, HE01=0, HE03=0, HE05=0, HE06=1, HE07=1, HE08=0, HE11=0, HE16=0,…		9	E024=0, E052=0, E223=0, E306=0, E310=0, E337=0, E402=0, E403=0, E409=1			@(nMutations)nMutations>0	7	0.0795455	E003, E059, E204, E326, E338, HE06, HE07	1	0.111111	E409			WilcoxonRanksumTest_leftTailed	Wilcoxon rank test (similar to a 2-sample t-test without assuming a normal distribution). Left-tailed, i.e. the p value is small, if the median of the distribution of measured values in the first subcohort A is significantly lower than in the second subcohort B.	0.377086	38 covariates: frequent gene mutations (f>=0.075)	0.867407		WilcoxonRanksumTest_rightTailed	Wilcoxon rank test (similar to a 2-sample t-test without assuming a normal distribution). Right-tailed, i.e. the p value is small, if the median of the distribution of measured values in the first subcohort A is significantly higher than in the second subcohort B.	0.632785	38 covariates: frequent gene mutations (f>=0.075)	0.994763
	all FL patients having a WES sample, 164 in total	95 patients with FL stage=1	11 patients with FL stage=early3		FLG	5.23526e-13	@(nMutations)~isnan(nMutations)	88	E003=0, E004=0, E006=0, E014=0, E016=0, E020=0, E025=0, E026=0, E027=0, E029=0, E033=0, E034=0, E037=0, E045=0, E047=0, E055=0, E058=0, E059=0, E072=0, E076=0, E086=0, E100=0, E204=0, E206=1, E212=0, E215=1, E216=0, E217=0, E302=0, E305=0, E307=0, E311=0, E322=0, E323=0, E324=0, E326=0, E334=0, E338=0, E340=0, E401=0, E408=0, E410=0, HE01=0, HE03=0, HE05=1, HE06=1, HE07=0, HE08=0, HE11=0, HE16=0,…		9	E024=0, E052=0, E223=0, E306=0, E310=0, E337=0, E402=0, E403=2, E409=0			@(nMutations)nMutations>0	8	0.0909091	E206, E215, HE05, HE06, HE41, P022, P033, S025	1	0.111111	E403			WilcoxonRanksumTest_leftTailed	Wilcoxon rank test (similar to a 2-sample t-test without assuming a normal distribution). Left-tailed, i.e. the p value is small, if the median of the distribution of measured values in the first subcohort A is significantly lower than in the second subcohort B.	0.388051	38 covariates: frequent gene mutations (f>=0.075)	0.867407		WilcoxonRanksumTest_rightTailed	Wilcoxon rank test (similar to a 2-sample t-test without assuming a normal distribution). Right-tailed, i.e. the p value is small, if the median of the distribution of measured values in the first subcohort A is significantly higher than in the second subcohort B.	0.62139	38 covariates: frequent gene mutations (f>=0.075)	0.994763
	all FL patients having a WES sample, 164 in total	95 patients with FL stage=1	11 patients with FL stage=early3		SGK1	1	@(nMutations)~isnan(nMutations)	88	E003=0, E004=0, E006=0, E014=0, E016=0, E020=0, E025=0, E026=0, E027=0, E029=0, E033=0, E034=0, E037=0, E045=0, E047=0, E055=0, E058=0, E059=0, E072=0, E076=0, E086=0, E100=0, E204=1, E206=0, E212=1, E215=0, E216=0, E217=0, E302=0, E305=0, E307=0, E311=0, E322=0, E323=0, E324=0, E326=2, E334=0, E338=0, E340=0, E401=0, E408=0, E410=0, HE01=0, HE03=0, HE05=0, HE06=0, HE07=1, HE08=1, HE11=0, HE16=0,…		9	E024=0, E052=0, E223=0, E306=0, E310=0, E337=0, E402=1, E403=0, E409=0			@(nMutations)nMutations>0	8	0.0909091	E204, E212, E326, HE07, HE08, P022, S004, S028	1	0.111111	E402			WilcoxonRanksumTest_leftTailed	Wilcoxon rank test (similar to a 2-sample t-test without assuming a normal distribution). Left-tailed, i.e. the p value is small, if the median of the distribution of measured values in the first subcohort A is significantly lower than in the second subcohort B.	0.436168	38 covariates: frequent gene mutations (f>=0.075)	0.871172		WilcoxonRanksumTest_rightTailed	Wilcoxon rank test (similar to a 2-sample t-test without assuming a normal distribution). Right-tailed, i.e. the p value is small, if the median of the distribution of measured values in the first subcohort A is significantly higher than in the second subcohort B.	0.573547	38 covariates: frequent gene mutations (f>=0.075)	0.994763
	all FL patients having a WES sample, 164 in total	95 patients with FL stage=1	11 patients with FL stage=early3		BCL7A	0.00832583	@(nMutations)~isnan(nMutations)	88	E003=0, E004=0, E006=0, E014=0, E016=0, E020=0, E025=0, E026=0, E027=0, E029=0, E033=0, E034=0, E037=0, E045=0, E047=0, E055=1, E058=0, E059=0, E072=0, E076=0, E086=0, E100=0, E204=0, E206=0, E212=0, E215=0, E216=0, E217=0, E302=0, E305=1, E307=0, E311=0, E322=0, E323=0, E324=0, E326=0, E334=0, E338=0, E340=1, E401=0, E408=0, E410=0, HE01=1, HE03=1, HE05=0, HE06=0, HE07=1, HE08=0, HE11=1, HE16=0,…		9	E024=0, E052=0, E223=0, E306=0, E310=0, E337=0, E402=2, E403=0, E409=0			@(nMutations)nMutations>0	11	0.125	E055, E305, E340, HE01, HE03, HE07, HE11, P006, S004, S025, S027	1	0.111111	E402			WilcoxonRanksumTest_leftTailed	Wilcoxon rank test (similar to a 2-sample t-test without assuming a normal distribution). Left-tailed, i.e. the p value is small, if the median of the distribution of measured values in the first subcohort A is significantly lower than in the second subcohort B.	0.504346	38 covariates: frequent gene mutations (f>=0.075)	0.871172		WilcoxonRanksumTest_rightTailed	Wilcoxon rank test (similar to a 2-sample t-test without assuming a normal distribution). Right-tailed, i.e. the p value is small, if the median of the distribution of measured values in the first subcohort A is significantly higher than in the second subcohort B.	0.504346	38 covariates: frequent gene mutations (f>=0.075)	0.958257
	all FL patients having a WES sample, 164 in total	95 patients with FL stage=1	11 patients with FL stage=early3		ANKRD30BL	1	@(nMutations)~isnan(nMutations)	88	E003=0, E004=0, E006=2, E014=0, E016=0, E020=0, E025=0, E026=0, E027=1, E029=0, E033=0, E034=0, E037=0, E045=0, E047=0, E055=0, E058=1, E059=1, E072=0, E076=2, E086=2, E100=0, E204=0, E206=0, E212=0, E215=2, E216=0, E217=1, E302=0, E305=2, E307=1, E311=2, E322=1, E323=0, E324=0, E326=0, E334=0, E338=0, E340=0, E401=0, E408=0, E410=0, HE01=1, HE03=0, HE05=1, HE06=0, HE07=2, HE08=1, HE11=0, HE16=0,…		9	E024=0, E052=0, E223=2, E306=2, E310=0, E337=0, E402=0, E403=0, E409=0			@(nMutations)nMutations>0	23	0.261364	E006, E027, E058, E059, E076, E086, E215, E217, E305, E307, E311, E322, HE01, HE05, HE07, HE08, HE17, HE20, HE26, HE41, HE47, P022, S005	2	0.222222	E223, E306			WilcoxonRanksumTest_leftTailed	Wilcoxon rank test (similar to a 2-sample t-test without assuming a normal distribution). Left-tailed, i.e. the p value is small, if the median of the distribution of measured values in the first subcohort A is significantly lower than in the second subcohort B.	0.538809	38 covariates: frequent gene mutations (f>=0.075)	0.871172		WilcoxonRanksumTest_rightTailed	Wilcoxon rank test (similar to a 2-sample t-test without assuming a normal distribution). Right-tailed, i.e. the p value is small, if the median of the distribution of measured values in the first subcohort A is significantly higher than in the second subcohort B.	0.467644	38 covariates: frequent gene mutations (f>=0.075)	0.935288
	all FL patients having a WES sample, 164 in total	95 patients with FL stage=1	11 patients with FL stage=early3		MUC16	0.426372	@(nMutations)~isnan(nMutations)	88	E003=1, E004=0, E006=0, E014=0, E016=0, E020=0, E025=0, E026=0, E027=0, E029=0, E033=0, E034=0, E037=0, E045=0, E047=0, E055=0, E058=0, E059=0, E072=0, E076=0, E086=0, E100=0, E204=0, E206=0, E212=0, E215=0, E216=0, E217=0, E302=0, E305=2, E307=1, E311=0, E322=0, E323=0, E324=0, E326=0, E334=0, E338=0, E340=0, E401=0, E408=0, E410=0, HE01=0, HE03=0, HE05=0, HE06=3, HE07=3, HE08=3, HE11=3, HE16=0,…		9	E024=0, E052=0, E223=3, E306=0, E310=0, E337=0, E402=0, E403=0, E409=0			@(nMutations)nMutations>0	12	0.136364	E003, E305, E307, HE06, HE07, HE08, HE11, HE29, P005, P021, P023, S028	1	0.111111	E223			WilcoxonRanksumTest_leftTailed	Wilcoxon rank test (similar to a 2-sample t-test without assuming a normal distribution). Left-tailed, i.e. the p value is small, if the median of the distribution of measured values in the first subcohort A is significantly lower than in the second subcohort B.	0.554307	38 covariates: frequent gene mutations (f>=0.075)	0.871172		WilcoxonRanksumTest_rightTailed	Wilcoxon rank test (similar to a 2-sample t-test without assuming a normal distribution). Right-tailed, i.e. the p value is small, if the median of the distribution of measured values in the first subcohort A is significantly higher than in the second subcohort B.	0.454007	38 covariates: frequent gene mutations (f>=0.075)	0.935288
	all FL patients having a WES sample, 164 in total	95 patients with FL stage=1	11 patients with FL stage=early3		ABL2	5.23526e-13	@(nMutations)~isnan(nMutations)	88	E003=0, E004=0, E006=0, E014=0, E016=0, E020=0, E025=0, E026=0, E027=0, E029=0, E033=0, E034=0, E037=0, E045=1, E047=0, E055=0, E058=1, E059=0, E072=0, E076=0, E086=0, E100=1, E204=1, E206=0, E212=0, E215=1, E216=1, E217=1, E302=1, E305=0, E307=0, E311=0, E322=0, E323=1, E324=0, E326=0, E334=0, E338=1, E340=0, E401=0, E408=0, E410=2, HE01=0, HE03=1, HE05=0, HE06=0, HE07=1, HE08=0, HE11=0, HE16=0,…		9	E024=0, E052=0, E223=0, E306=0, E310=0, E337=0, E402=1, E403=1, E409=0			@(nMutations)nMutations>0	21	0.238636	E045, E058, E100, E204, E215, E216, E217, E302, E323, E338, E410, HE03, HE07, HE26, HE29, HE36, P005, P015, P018, P028, P033	2	0.222222	E402, E403			WilcoxonRanksumTest_leftTailed	Wilcoxon rank test (similar to a 2-sample t-test without assuming a normal distribution). Left-tailed, i.e. the p value is small, if the median of the distribution of measured values in the first subcohort A is significantly lower than in the second subcohort B.	0.553622	38 covariates: frequent gene mutations (f>=0.075)	0.871172		WilcoxonRanksumTest_rightTailed	Wilcoxon rank test (similar to a 2-sample t-test without assuming a normal distribution). Right-tailed, i.e. the p value is small, if the median of the distribution of measured values in the first subcohort A is significantly higher than in the second subcohort B.	0.453047	38 covariates: frequent gene mutations (f>=0.075)	0.935288
	all FL patients having a WES sample, 164 in total	95 patients with FL stage=1	11 patients with FL stage=early3		KIR3DL1	1	@(nMutations)~isnan(nMutations)	88	E003=0, E004=1, E006=0, E014=0, E016=0, E020=0, E025=0, E026=0, E027=0, E029=3, E033=0, E034=0, E037=0, E045=1, E047=0, E055=0, E058=0, E059=0, E072=0, E076=0, E086=0, E100=1, E204=0, E206=0, E212=0, E215=0, E216=1, E217=0, E302=1, E305=0, E307=0, E311=0, E322=0, E323=0, E324=0, E326=1, E334=0, E338=0, E340=0, E401=0, E408=0, E410=0, HE01=0, HE03=0, HE05=1, HE06=0, HE07=0, HE08=0, HE11=0, HE16=0,…		9	E024=1, E052=0, E223=0, E306=0, E310=0, E337=0, E402=0, E403=0, E409=0			@(nMutations)nMutations>0	12	0.136364	E004, E029, E045, E100, E216, E302, E326, HE05, HE26, HE41, HE46, P030	1	0.111111	E024			WilcoxonRanksumTest_leftTailed	Wilcoxon rank test (similar to a 2-sample t-test without assuming a normal distribution). Left-tailed, i.e. the p value is small, if the median of the distribution of measured values in the first subcohort A is significantly lower than in the second subcohort B.	0.591581	38 covariates: frequent gene mutations (f>=0.075)	0.871172		WilcoxonRanksumTest_rightTailed	Wilcoxon rank test (similar to a 2-sample t-test without assuming a normal distribution). Right-tailed, i.e. the p value is small, if the median of the distribution of measured values in the first subcohort A is significantly higher than in the second subcohort B.	0.416616	38 covariates: frequent gene mutations (f>=0.075)	0.935288
	all FL patients having a WES sample, 164 in total	95 patients with FL stage=1	11 patients with FL stage=early3		TTN	0.368245	@(nMutations)~isnan(nMutations)	88	E003=0, E004=1, E006=0, E014=0, E016=0, E020=0, E025=0, E026=1, E027=0, E029=0, E033=0, E034=0, E037=0, E045=0, E047=0, E055=0, E058=0, E059=0, E072=0, E076=0, E086=0, E100=0, E204=0, E206=0, E212=0, E215=0, E216=0, E217=0, E302=0, E305=0, E307=1, E311=1, E322=0, E323=0, E324=0, E326=0, E334=0, E338=1, E340=1, E401=0, E408=0, E410=1, HE01=0, HE03=0, HE05=0, HE06=0, HE07=0, HE08=0, HE11=0, HE16=1,…		9	E024=0, E052=0, E223=0, E306=0, E310=0, E337=0, E402=0, E403=0, E409=1			@(nMutations)nMutations>0	13	0.147727	E004, E026, E307, E311, E338, E340, E410, HE16, P035, P042, P046, S004, S005	1	0.111111	E409			WilcoxonRanksumTest_leftTailed	Wilcoxon rank test (similar to a 2-sample t-test without assuming a normal distribution). Left-tailed, i.e. the p value is small, if the median of the distribution of measured values in the first subcohort A is significantly lower than in the second subcohort B.	0.620351	38 covariates: frequent gene mutations (f>=0.075)	0.871172		WilcoxonRanksumTest_rightTailed	Wilcoxon rank test (similar to a 2-sample t-test without assuming a normal distribution). Right-tailed, i.e. the p value is small, if the median of the distribution of measured values in the first subcohort A is significantly higher than in the second subcohort B.	0.387449	38 covariates: frequent gene mutations (f>=0.075)	0.935288
	all FL patients having a WES sample, 164 in total	95 patients with FL stage=1	11 patients with FL stage=early3		STAT6	1	@(nMutations)~isnan(nMutations)	88	E003=0, E004=1, E006=0, E014=0, E016=0, E020=1, E025=1, E026=0, E027=1, E029=0, E033=0, E034=0, E037=0, E045=0, E047=0, E055=1, E058=1, E059=1, E072=0, E076=0, E086=1, E100=0, E204=0, E206=1, E212=0, E215=0, E216=1, E217=1, E302=0, E305=0, E307=1, E311=0, E322=1, E323=0, E324=1, E326=1, E334=1, E338=1, E340=1, E401=1, E408=0, E410=0, HE01=0, HE03=0, HE05=0, HE06=0, HE07=0, HE08=1, HE11=0, HE16=1,…		9	E024=0, E052=0, E223=0, E306=0, E310=1, E337=0, E402=0, E403=0, E409=1			@(nMutations)nMutations>0	29	0.329545	E004, E020, E025, E027, E055, E058, E059, E086, E206, E216, E217, E307, E322, E324, E326, E334, E338, E340, E401, HE08, HE16, HE20, HE41, HE43, HE46, HE47, P009, P011, P028	2	0.222222	E310, E409			WilcoxonRanksumTest_leftTailed	Wilcoxon rank test (similar to a 2-sample t-test without assuming a normal distribution). Left-tailed, i.e. the p value is small, if the median of the distribution of measured values in the first subcohort A is significantly lower than in the second subcohort B.	0.745995	38 covariates: frequent gene mutations (f>=0.075)	0.871172		WilcoxonRanksumTest_rightTailed	Wilcoxon rank test (similar to a 2-sample t-test without assuming a normal distribution). Right-tailed, i.e. the p value is small, if the median of the distribution of measured values in the first subcohort A is significantly higher than in the second subcohort B.	0.258963	38 covariates: frequent gene mutations (f>=0.075)	0.702899
	all FL patients having a WES sample, 164 in total	95 patients with FL stage=1	11 patients with FL stage=early3		CREBBP	1	@(nMutations)~isnan(nMutations)	88	E003=0, E004=1, E006=2, E014=1, E016=0, E020=0, E025=1, E026=0, E027=0, E029=1, E033=0, E034=1, E037=0, E045=1, E047=0, E055=0, E058=1, E059=1, E072=0, E076=0, E086=1, E100=0, E204=1, E206=1, E212=1, E215=0, E216=0, E217=0, E302=0, E305=2, E307=0, E311=0, E322=0, E323=1, E324=1, E326=0, E334=1, E338=1, E340=0, E401=2, E408=0, E410=0, HE01=0, HE03=2, HE05=0, HE06=1, HE07=0, HE08=1, HE11=2, HE16=0,…		9	E024=0, E052=0, E223=1, E306=0, E310=0, E337=1, E402=0, E403=0, E409=1			@(nMutations)nMutations>0	38	0.431818	E004, E006, E014, E025, E029, E034, E045, E058, E059, E086, E204, E206, E212, E305, E323, E324, E334, E338, E401, HE03, HE06, HE08, HE11, HE17, HE20, HE36, HE41, P001, P006, P009, P011, P015, P021, P033, P035, P042, S025, S028	3	0.333333	E223, E337, E409			WilcoxonRanksumTest_leftTailed	Wilcoxon rank test (similar to a 2-sample t-test without assuming a normal distribution). Left-tailed, i.e. the p value is small, if the median of the distribution of measured values in the first subcohort A is significantly lower than in the second subcohort B.	0.77944	38 covariates: frequent gene mutations (f>=0.075)	0.871172		WilcoxonRanksumTest_rightTailed	Wilcoxon rank test (similar to a 2-sample t-test without assuming a normal distribution). Right-tailed, i.e. the p value is small, if the median of the distribution of measured values in the first subcohort A is significantly higher than in the second subcohort B.	0.224774	38 covariates: frequent gene mutations (f>=0.075)	0.657031
	all FL patients having a WES sample, 164 in total	95 patients with FL stage=1	11 patients with FL stage=early3		IGLL5	0.0063539	@(nMutations)~isnan(nMutations)	88	E003=0, E004=0, E006=1, E014=1, E016=1, E020=1, E025=0, E026=0, E027=0, E029=0, E033=0, E034=0, E037=1, E045=1, E047=0, E055=1, E058=0, E059=0, E072=0, E076=1, E086=0, E100=1, E204=1, E206=0, E212=2, E215=0, E216=0, E217=0, E302=0, E305=0, E307=0, E311=0, E322=1, E323=0, E324=0, E326=0, E334=1, E338=0, E340=1, E401=0, E408=0, E410=1, HE01=0, HE03=0, HE05=0, HE06=2, HE07=1, HE08=0, HE11=0, HE16=0,…		9	E024=0, E052=0, E223=0, E306=1, E310=0, E337=1, E402=0, E403=0, E409=0			@(nMutations)nMutations>0	30	0.340909	E006, E014, E016, E020, E037, E045, E055, E076, E100, E204, E212, E322, E334, E340, E410, HE06, HE07, HE17, HE18, HE29, HE36, HE41, HE43, P006, P011, P016, P021, P033, S004, S005	2	0.222222	E306, E337			WilcoxonRanksumTest_leftTailed	Wilcoxon rank test (similar to a 2-sample t-test without assuming a normal distribution). Left-tailed, i.e. the p value is small, if the median of the distribution of measured values in the first subcohort A is significantly lower than in the second subcohort B.	0.782125	38 covariates: frequent gene mutations (f>=0.075)	0.871172		WilcoxonRanksumTest_rightTailed	Wilcoxon rank test (similar to a 2-sample t-test without assuming a normal distribution). Right-tailed, i.e. the p value is small, if the median of the distribution of measured values in the first subcohort A is significantly higher than in the second subcohort B.	0.222357	38 covariates: frequent gene mutations (f>=0.075)	0.657031
	all FL patients having a WES sample, 164 in total	95 patients with FL stage=1	11 patients with FL stage=early3		FOXO1	1	@(nMutations)~isnan(nMutations)	88	E003=0, E004=0, E006=0, E014=0, E016=0, E020=1, E025=0, E026=0, E027=0, E029=0, E033=1, E034=0, E037=0, E045=0, E047=0, E055=0, E058=0, E059=0, E072=0, E076=0, E086=0, E100=0, E204=0, E206=0, E212=0, E215=0, E216=0, E217=0, E302=0, E305=0, E307=0, E311=0, E322=0, E323=0, E324=0, E326=0, E334=0, E338=0, E340=0, E401=0, E408=0, E410=1, HE01=2, HE03=0, HE05=0, HE06=0, HE07=0, HE08=0, HE11=0, HE16=0,…		9	E024=0, E052=0, E223=0, E306=0, E310=0, E337=0, E402=0, E403=0, E409=0			@(nMutations)nMutations>0	6	0.0681818	E020, E033, E410, HE01, HE41, P011	0	0				WilcoxonRanksumTest_leftTailed	Wilcoxon rank test (similar to a 2-sample t-test without assuming a normal distribution). Left-tailed, i.e. the p value is small, if the median of the distribution of measured values in the first subcohort A is significantly lower than in the second subcohort B.	0.793678	38 covariates: frequent gene mutations (f>=0.075)	0.871172		WilcoxonRanksumTest_rightTailed	Wilcoxon rank test (similar to a 2-sample t-test without assuming a normal distribution). Right-tailed, i.e. the p value is small, if the median of the distribution of measured values in the first subcohort A is significantly higher than in the second subcohort B.	0.214922	38 covariates: frequent gene mutations (f>=0.075)	0.657031
	all FL patients having a WES sample, 164 in total	95 patients with FL stage=1	11 patients with FL stage=early3		PCLO	1	@(nMutations)~isnan(nMutations)	88	E003=1, E004=0, E006=0, E014=0, E016=0, E020=0, E025=0, E026=0, E027=0, E029=0, E033=0, E034=0, E037=0, E045=0, E047=0, E055=0, E058=0, E059=0, E072=1, E076=0, E086=0, E100=0, E204=0, E206=0, E212=0, E215=0, E216=0, E217=0, E302=0, E305=0, E307=0, E311=0, E322=0, E323=0, E324=1, E326=0, E334=0, E338=0, E340=0, E401=0, E408=0, E410=0, HE01=0, HE03=0, HE05=0, HE06=0, HE07=0, HE08=0, HE11=0, HE16=0,…		9	E024=0, E052=0, E223=0, E306=0, E310=0, E337=0, E402=0, E403=0, E409=0			@(nMutations)nMutations>0	6	0.0681818	E003, E072, E324, HE17, P021, P022	0	0				WilcoxonRanksumTest_leftTailed	Wilcoxon rank test (similar to a 2-sample t-test without assuming a normal distribution). Left-tailed, i.e. the p value is small, if the median of the distribution of measured values in the first subcohort A is significantly lower than in the second subcohort B.	0.793678	38 covariates: frequent gene mutations (f>=0.075)	0.871172		WilcoxonRanksumTest_rightTailed	Wilcoxon rank test (similar to a 2-sample t-test without assuming a normal distribution). Right-tailed, i.e. the p value is small, if the median of the distribution of measured values in the first subcohort A is significantly higher than in the second subcohort B.	0.214922	38 covariates: frequent gene mutations (f>=0.075)	0.657031
	all FL patients having a WES sample, 164 in total	95 patients with FL stage=1	11 patients with FL stage=early3		BTG1	1	@(nMutations)~isnan(nMutations)	88	E003=0, E004=0, E006=0, E014=0, E016=0, E020=0, E025=0, E026=0, E027=0, E029=0, E033=0, E034=0, E037=0, E045=0, E047=0, E055=1, E058=0, E059=0, E072=0, E076=0, E086=0, E100=0, E204=0, E206=0, E212=0, E215=0, E216=0, E217=0, E302=0, E305=0, E307=0, E311=0, E322=0, E323=0, E324=0, E326=0, E334=0, E338=0, E340=0, E401=0, E408=0, E410=1, HE01=0, HE03=0, HE05=0, HE06=0, HE07=0, HE08=0, HE11=0, HE16=0,…		9	E024=0, E052=0, E223=0, E306=0, E310=0, E337=0, E402=0, E403=0, E409=0			@(nMutations)nMutations>0	6	0.0681818	E055, E410, HE18, P010, P035, S004	0	0				WilcoxonRanksumTest_leftTailed	Wilcoxon rank test (similar to a 2-sample t-test without assuming a normal distribution). Left-tailed, i.e. the p value is small, if the median of the distribution of measured values in the first subcohort A is significantly lower than in the second subcohort B.	0.793744	38 covariates: frequent gene mutations (f>=0.075)	0.871172		WilcoxonRanksumTest_rightTailed	Wilcoxon rank test (similar to a 2-sample t-test without assuming a normal distribution). Right-tailed, i.e. the p value is small, if the median of the distribution of measured values in the first subcohort A is significantly higher than in the second subcohort B.	0.214857	38 covariates: frequent gene mutations (f>=0.075)	0.657031
	all FL patients having a WES sample, 164 in total	95 patients with FL stage=1	11 patients with FL stage=early3		USH2A		@(nMutations)~isnan(nMutations)	88	E003=0, E004=0, E006=0, E014=0, E016=0, E020=1, E025=0, E026=0, E027=0, E029=1, E033=1, E034=0, E037=0, E045=0, E047=0, E055=0, E058=0, E059=0, E072=0, E076=0, E086=0, E100=0, E204=0, E206=0, E212=0, E215=0, E216=0, E217=1, E302=0, E305=0, E307=0, E311=0, E322=0, E323=0, E324=0, E326=0, E334=0, E338=0, E340=1, E401=0, E408=0, E410=0, HE01=0, HE03=0, HE05=0, HE06=0, HE07=0, HE08=0, HE11=0, HE16=0,…		9	E024=0, E052=0, E223=0, E306=0, E310=0, E337=0, E402=0, E403=0, E409=0			@(nMutations)nMutations>0	7	0.0795455	E020, E029, E033, E217, E340, HE29, S027	0	0				WilcoxonRanksumTest_leftTailed	Wilcoxon rank test (similar to a 2-sample t-test without assuming a normal distribution). Left-tailed, i.e. the p value is small, if the median of the distribution of measured values in the first subcohort A is significantly lower than in the second subcohort B.	0.812658	38 covariates: frequent gene mutations (f>=0.075)	0.871172		WilcoxonRanksumTest_rightTailed	Wilcoxon rank test (similar to a 2-sample t-test without assuming a normal distribution). Right-tailed, i.e. the p value is small, if the median of the distribution of measured values in the first subcohort A is significantly higher than in the second subcohort B.	0.194897	38 covariates: frequent gene mutations (f>=0.075)	0.657031
	all FL patients having a WES sample, 164 in total	95 patients with FL stage=1	11 patients with FL stage=early3		POU2AF1	1	@(nMutations)~isnan(nMutations)	88	E003=0, E004=0, E006=0, E014=0, E016=0, E020=0, E025=0, E026=0, E027=0, E029=0, E033=0, E034=0, E037=0, E045=0, E047=1, E055=0, E058=0, E059=0, E072=0, E076=0, E086=0, E100=0, E204=0, E206=0, E212=0, E215=0, E216=1, E217=0, E302=0, E305=0, E307=0, E311=0, E322=0, E323=0, E324=0, E326=0, E334=0, E338=0, E340=0, E401=0, E408=0, E410=0, HE01=1, HE03=0, HE05=0, HE06=0, HE07=0, HE08=0, HE11=0, HE16=0,…		9	E024=0, E052=0, E223=0, E306=0, E310=0, E337=0, E402=0, E403=0, E409=0			@(nMutations)nMutations>0	7	0.0795455	E047, E216, HE01, HE29, HE41, P028, P033	0	0				WilcoxonRanksumTest_leftTailed	Wilcoxon rank test (similar to a 2-sample t-test without assuming a normal distribution). Left-tailed, i.e. the p value is small, if the median of the distribution of measured values in the first subcohort A is significantly lower than in the second subcohort B.	0.812658	38 covariates: frequent gene mutations (f>=0.075)	0.871172		WilcoxonRanksumTest_rightTailed	Wilcoxon rank test (similar to a 2-sample t-test without assuming a normal distribution). Right-tailed, i.e. the p value is small, if the median of the distribution of measured values in the first subcohort A is significantly higher than in the second subcohort B.	0.194897	38 covariates: frequent gene mutations (f>=0.075)	0.657031
	all FL patients having a WES sample, 164 in total	95 patients with FL stage=1	11 patients with FL stage=early3		LOC646652	1.22156e-11	@(nMutations)~isnan(nMutations)	88	E003=0, E004=0, E006=0, E014=0, E016=0, E020=0, E025=0, E026=0, E027=0, E029=0, E033=0, E034=0, E037=0, E045=0, E047=0, E055=0, E058=0, E059=0, E072=0, E076=0, E086=0, E100=0, E204=0, E206=0, E212=0, E215=0, E216=0, E217=0, E302=0, E305=0, E307=0, E311=0, E322=0, E323=0, E324=0, E326=0, E334=0, E338=0, E340=0, E401=0, E408=0, E410=0, HE01=1, HE03=0, HE05=1, HE06=0, HE07=0, HE08=0, HE11=0, HE16=0,…		9	E024=0, E052=0, E223=0, E306=0, E310=0, E337=0, E402=0, E403=0, E409=0			@(nMutations)nMutations>0	7	0.0795455	HE01, HE05, HE18, HE20, P022, P033, S024	0	0				WilcoxonRanksumTest_leftTailed	Wilcoxon rank test (similar to a 2-sample t-test without assuming a normal distribution). Left-tailed, i.e. the p value is small, if the median of the distribution of measured values in the first subcohort A is significantly lower than in the second subcohort B.	0.812658	38 covariates: frequent gene mutations (f>=0.075)	0.871172		WilcoxonRanksumTest_rightTailed	Wilcoxon rank test (similar to a 2-sample t-test without assuming a normal distribution). Right-tailed, i.e. the p value is small, if the median of the distribution of measured values in the first subcohort A is significantly higher than in the second subcohort B.	0.194897	38 covariates: frequent gene mutations (f>=0.075)	0.657031
	all FL patients having a WES sample, 164 in total	95 patients with FL stage=1	11 patients with FL stage=early3		ACTB	5.53367e-10	@(nMutations)~isnan(nMutations)	88	E003=0, E004=0, E006=0, E014=0, E016=0, E020=0, E025=0, E026=0, E027=0, E029=0, E033=0, E034=0, E037=0, E045=0, E047=0, E055=0, E058=0, E059=0, E072=0, E076=0, E086=0, E100=0, E204=0, E206=0, E212=0, E215=0, E216=0, E217=0, E302=0, E305=0, E307=0, E311=0, E322=0, E323=0, E324=0, E326=1, E334=2, E338=0, E340=0, E401=0, E408=0, E410=0, HE01=0, HE03=0, HE05=1, HE06=0, HE07=0, HE08=0, HE11=0, HE16=0,…		9	E024=0, E052=0, E223=0, E306=0, E310=0, E337=0, E402=0, E403=0, E409=0			@(nMutations)nMutations>0	8	0.0909091	E326, E334, HE05, HE18, P018, P022, P028, S004	0	0				WilcoxonRanksumTest_leftTailed	Wilcoxon rank test (similar to a 2-sample t-test without assuming a normal distribution). Left-tailed, i.e. the p value is small, if the median of the distribution of measured values in the first subcohort A is significantly lower than in the second subcohort B.	0.829406	38 covariates: frequent gene mutations (f>=0.075)	0.871172		WilcoxonRanksumTest_rightTailed	Wilcoxon rank test (similar to a 2-sample t-test without assuming a normal distribution). Right-tailed, i.e. the p value is small, if the median of the distribution of measured values in the first subcohort A is significantly higher than in the second subcohort B.	0.17729	38 covariates: frequent gene mutations (f>=0.075)	0.657031
	all FL patients having a WES sample, 164 in total	95 patients with FL stage=1	11 patients with FL stage=early3		BCR	1.15284e-07	@(nMutations)~isnan(nMutations)	88	E003=0, E004=0, E006=0, E014=0, E016=0, E020=0, E025=0, E026=0, E027=0, E029=0, E033=0, E034=0, E037=0, E045=0, E047=0, E055=1, E058=0, E059=0, E072=0, E076=0, E086=0, E100=0, E204=0, E206=0, E212=0, E215=0, E216=0, E217=1, E302=0, E305=0, E307=0, E311=0, E322=0, E323=0, E324=0, E326=0, E334=0, E338=0, E340=0, E401=0, E408=0, E410=1, HE01=1, HE03=1, HE05=0, HE06=0, HE07=0, HE08=0, HE11=0, HE16=0,…		9	E024=0, E052=0, E223=0, E306=0, E310=0, E337=0, E402=0, E403=0, E409=0			@(nMutations)nMutations>0	8	0.0909091	E055, E217, E410, HE01, HE03, P005, P010, S028	0	0				WilcoxonRanksumTest_leftTailed	Wilcoxon rank test (similar to a 2-sample t-test without assuming a normal distribution). Left-tailed, i.e. the p value is small, if the median of the distribution of measured values in the first subcohort A is significantly lower than in the second subcohort B.	0.829573	38 covariates: frequent gene mutations (f>=0.075)	0.871172		WilcoxonRanksumTest_rightTailed	Wilcoxon rank test (similar to a 2-sample t-test without assuming a normal distribution). Right-tailed, i.e. the p value is small, if the median of the distribution of measured values in the first subcohort A is significantly higher than in the second subcohort B.	0.177123	38 covariates: frequent gene mutations (f>=0.075)	0.657031
	all FL patients having a WES sample, 164 in total	95 patients with FL stage=1	11 patients with FL stage=early3		SOCS1	1	@(nMutations)~isnan(nMutations)	88	E003=1, E004=0, E006=0, E014=0, E016=0, E020=1, E025=0, E026=0, E027=0, E029=0, E033=0, E034=0, E037=1, E045=0, E047=0, E055=3, E058=0, E059=1, E072=0, E076=0, E086=0, E100=0, E204=1, E206=0, E212=0, E215=0, E216=0, E217=0, E302=0, E305=0, E307=1, E311=0, E322=0, E323=0, E324=0, E326=0, E334=0, E338=0, E340=0, E401=0, E408=0, E410=1, HE01=0, HE03=0, HE05=0, HE06=0, HE07=0, HE08=0, HE11=0, HE16=0,…		9	E024=0, E052=0, E223=0, E306=0, E310=0, E337=0, E402=0, E403=0, E409=0			@(nMutations)nMutations>0	10	0.113636	E003, E020, E037, E055, E059, E204, E307, E410, P018, S004	0	0				WilcoxonRanksumTest_leftTailed	Wilcoxon rank test (similar to a 2-sample t-test without assuming a normal distribution). Left-tailed, i.e. the p value is small, if the median of the distribution of measured values in the first subcohort A is significantly lower than in the second subcohort B.	0.858386	38 covariates: frequent gene mutations (f>=0.075)	0.871172		WilcoxonRanksumTest_rightTailed	Wilcoxon rank test (similar to a 2-sample t-test without assuming a normal distribution). Right-tailed, i.e. the p value is small, if the median of the distribution of measured values in the first subcohort A is significantly higher than in the second subcohort B.	0.146972	38 covariates: frequent gene mutations (f>=0.075)	0.657031
	all FL patients having a WES sample, 164 in total	95 patients with FL stage=1	11 patients with FL stage=early3		MAP7D1	5.23526e-13	@(nMutations)~isnan(nMutations)	88	E003=1, E004=0, E006=0, E014=1, E016=0, E020=0, E025=0, E026=0, E027=0, E029=0, E033=0, E034=0, E037=0, E045=0, E047=0, E055=0, E058=0, E059=0, E072=0, E076=0, E086=0, E100=0, E204=0, E206=0, E212=0, E215=0, E216=0, E217=0, E302=0, E305=0, E307=0, E311=0, E322=0, E323=0, E324=0, E326=1, E334=0, E338=0, E340=0, E401=0, E408=0, E410=0, HE01=0, HE03=1, HE05=0, HE06=1, HE07=0, HE08=0, HE11=0, HE16=0,…		9	E024=0, E052=0, E223=0, E306=0, E310=0, E337=0, E402=0, E403=0, E409=0			@(nMutations)nMutations>0	10	0.113636	E003, E014, E326, HE03, HE06, HE29, P005, P022, P030, P033	0	0				WilcoxonRanksumTest_leftTailed	Wilcoxon rank test (similar to a 2-sample t-test without assuming a normal distribution). Left-tailed, i.e. the p value is small, if the median of the distribution of measured values in the first subcohort A is significantly lower than in the second subcohort B.	0.858617	38 covariates: frequent gene mutations (f>=0.075)	0.871172		WilcoxonRanksumTest_rightTailed	Wilcoxon rank test (similar to a 2-sample t-test without assuming a normal distribution). Right-tailed, i.e. the p value is small, if the median of the distribution of measured values in the first subcohort A is significantly higher than in the second subcohort B.	0.14674	38 covariates: frequent gene mutations (f>=0.075)	0.657031
	all FL patients having a WES sample, 164 in total	95 patients with FL stage=1	11 patients with FL stage=early3		PIM1	1	@(nMutations)~isnan(nMutations)	88	E003=1, E004=0, E006=0, E014=0, E016=0, E020=0, E025=0, E026=0, E027=0, E029=0, E033=0, E034=0, E037=1, E045=0, E047=0, E055=0, E058=0, E059=1, E072=0, E076=0, E086=0, E100=0, E204=0, E206=0, E212=0, E215=0, E216=0, E217=1, E302=0, E305=0, E307=0, E311=0, E322=0, E323=0, E324=0, E326=1, E334=0, E338=0, E340=0, E401=0, E408=0, E410=0, HE01=0, HE03=0, HE05=0, HE06=1, HE07=0, HE08=0, HE11=0, HE16=0,…		9	E024=0, E052=0, E223=0, E306=0, E310=0, E337=0, E402=0, E403=0, E409=0			@(nMutations)nMutations>0	11	0.125	E003, E037, E059, E217, E326, HE06, HE17, HE43, HE47, P011, P016	0	0				WilcoxonRanksumTest_leftTailed	Wilcoxon rank test (similar to a 2-sample t-test without assuming a normal distribution). Left-tailed, i.e. the p value is small, if the median of the distribution of measured values in the first subcohort A is significantly lower than in the second subcohort B.	0.871172	38 covariates: frequent gene mutations (f>=0.075)	0.871172		WilcoxonRanksumTest_rightTailed	Wilcoxon rank test (similar to a 2-sample t-test without assuming a normal distribution). Right-tailed, i.e. the p value is small, if the median of the distribution of measured values in the first subcohort A is significantly higher than in the second subcohort B.	0.133648	38 covariates: frequent gene mutations (f>=0.075)	0.657031
49 patients with FL stage=2 <VERSUS> 11 patients with FL stage=early3
	all FL patients having a WES sample, 164 in total	49 patients with FL stage=2	11 patients with FL stage=early3		KMT2D	5.23526e-13	@(nMutations)~isnan(nMutations)	43	E013=1, E017=2, E019=2, E035=0, E049=0, E050=1, E054=0, E057=0, E062=0, E068=0, E081=0, E095=1, E214=1, E219=0, E312=1, E317=0, E319=0, E331=0, HE10=0, HE14=1, HE24=0, HE27=1, HE30=0, HE32=2, HE35=1, HE37=0, P003=2, P004=1, P008=1, P012=0, P017=0, P039=0, P040=0, S002=0, S003=2, S006=2, S007=1, S008=1, S031=1, S033=1, S035=0, S036=0, S038=0		9	E024=1, E052=2, E223=0, E306=2, E310=0, E337=1, E402=1, E403=1, E409=2			@(nMutations)nMutations>0	20	0.465116	E013, E017, E019, E050, E095, E214, E312, HE14, HE27, HE32, HE35, P003, P004, P008, S003, S006, S007, S008, S031, S033	7	0.777778	E024, E052, E306, E337, E402, E403, E409			WilcoxonRanksumTest_leftTailed	Wilcoxon rank test (similar to a 2-sample t-test without assuming a normal distribution). Left-tailed, i.e. the p value is small, if the median of the distribution of measured values in the first subcohort A is significantly lower than in the second subcohort B.	0.0345126	38 covariates: frequent gene mutations (f>=0.075)	0.644487		WilcoxonRanksumTest_rightTailed	Wilcoxon rank test (similar to a 2-sample t-test without assuming a normal distribution). Right-tailed, i.e. the p value is small, if the median of the distribution of measured values in the first subcohort A is significantly higher than in the second subcohort B.	0.967453	38 covariates: frequent gene mutations (f>=0.075)	0.967453
	all FL patients having a WES sample, 164 in total	49 patients with FL stage=2	11 patients with FL stage=early3		MEF2B	8.54161e-10	@(nMutations)~isnan(nMutations)	43	E013=0, E017=0, E019=1, E035=0, E049=0, E050=0, E054=0, E057=0, E062=0, E068=0, E081=0, E095=0, E214=1, E219=1, E312=0, E317=0, E319=0, E331=0, HE10=0, HE14=1, HE24=0, HE27=0, HE30=0, HE32=0, HE35=0, HE37=0, P003=0, P004=0, P008=0, P012=0, P017=0, P039=0, P040=0, S002=1, S003=0, S006=0, S007=0, S008=0, S031=0, S033=0, S035=0, S036=0, S038=0		9	E024=0, E052=1, E223=0, E306=1, E310=0, E337=0, E402=0, E403=1, E409=0			@(nMutations)nMutations>0	5	0.116279	E019, E214, E219, HE14, S002	3	0.333333	E052, E306, E403			WilcoxonRanksumTest_leftTailed	Wilcoxon rank test (similar to a 2-sample t-test without assuming a normal distribution). Left-tailed, i.e. the p value is small, if the median of the distribution of measured values in the first subcohort A is significantly lower than in the second subcohort B.	0.0541407	38 covariates: frequent gene mutations (f>=0.075)	0.644487		WilcoxonRanksumTest_rightTailed	Wilcoxon rank test (similar to a 2-sample t-test without assuming a normal distribution). Right-tailed, i.e. the p value is small, if the median of the distribution of measured values in the first subcohort A is significantly higher than in the second subcohort B.	0.94998	38 covariates: frequent gene mutations (f>=0.075)	0.967453
	all FL patients having a WES sample, 164 in total	49 patients with FL stage=2	11 patients with FL stage=early3		MAGEC1		@(nMutations)~isnan(nMutations)	43	E013=0, E017=0, E019=0, E035=0, E049=1, E050=0, E054=0, E057=0, E062=0, E068=0, E081=1, E095=0, E214=0, E219=0, E312=0, E317=0, E319=0, E331=0, HE10=0, HE14=0, HE24=1, HE27=0, HE30=0, HE32=0, HE35=0, HE37=0, P003=0, P004=0, P008=0, P012=0, P017=0, P039=0, P040=0, S002=1, S003=0, S006=0, S007=0, S008=1, S031=0, S033=0, S035=0, S036=0, S038=0		9	E024=1, E052=1, E223=0, E306=0, E310=0, E337=1, E402=0, E403=0, E409=0			@(nMutations)nMutations>0	5	0.116279	E049, E081, HE24, S002, S008	3	0.333333	E024, E052, E337			WilcoxonRanksumTest_leftTailed	Wilcoxon rank test (similar to a 2-sample t-test without assuming a normal distribution). Left-tailed, i.e. the p value is small, if the median of the distribution of measured values in the first subcohort A is significantly lower than in the second subcohort B.	0.0541407	38 covariates: frequent gene mutations (f>=0.075)	0.644487		WilcoxonRanksumTest_rightTailed	Wilcoxon rank test (similar to a 2-sample t-test without assuming a normal distribution). Right-tailed, i.e. the p value is small, if the median of the distribution of measured values in the first subcohort A is significantly higher than in the second subcohort B.	0.94998	38 covariates: frequent gene mutations (f>=0.075)	0.967453
	all FL patients having a WES sample, 164 in total	49 patients with FL stage=2	11 patients with FL stage=early3		TNFRSF14	9.04011e-07	@(nMutations)~isnan(nMutations)	43	E013=0, E017=0, E019=0, E035=0, E049=0, E050=0, E054=0, E057=1, E062=0, E068=0, E081=0, E095=0, E214=0, E219=0, E312=1, E317=0, E319=0, E331=1, HE10=1, HE14=2, HE24=0, HE27=0, HE30=1, HE32=0, HE35=1, HE37=1, P003=0, P004=2, P008=1, P012=1, P017=0, P039=1, P040=0, S002=0, S003=1, S006=0, S007=0, S008=0, S031=1, S033=1, S035=0, S036=0, S038=0		9	E024=0, E052=1, E223=0, E306=2, E310=1, E337=0, E402=1, E403=2, E409=0			@(nMutations)nMutations>0	15	0.348837	E057, E312, E331, HE10, HE14, HE30, HE35, HE37, P004, P008, P012, P039, S003, S031, S033	5	0.555556	E052, E306, E310, E402, E403			WilcoxonRanksumTest_leftTailed	Wilcoxon rank test (similar to a 2-sample t-test without assuming a normal distribution). Left-tailed, i.e. the p value is small, if the median of the distribution of measured values in the first subcohort A is significantly lower than in the second subcohort B.	0.0816506	38 covariates: frequent gene mutations (f>=0.075)	0.644487		WilcoxonRanksumTest_rightTailed	Wilcoxon rank test (similar to a 2-sample t-test without assuming a normal distribution). Right-tailed, i.e. the p value is small, if the median of the distribution of measured values in the first subcohort A is significantly higher than in the second subcohort B.	0.922518	38 covariates: frequent gene mutations (f>=0.075)	0.967453
	all FL patients having a WES sample, 164 in total	49 patients with FL stage=2	11 patients with FL stage=early3		ARID1A	1	@(nMutations)~isnan(nMutations)	43	E013=0, E017=0, E019=0, E035=1, E049=0, E050=0, E054=0, E057=0, E062=0, E068=0, E081=0, E095=0, E214=0, E219=0, E312=0, E317=0, E319=0, E331=0, HE10=1, HE14=0, HE24=0, HE27=0, HE30=0, HE32=1, HE35=0, HE37=0, P003=0, P004=0, P008=0, P012=0, P017=0, P039=0, P040=0, S002=0, S003=0, S006=0, S007=0, S008=0, S031=0, S033=0, S035=0, S036=0, S038=0		9	E024=0, E052=0, E223=0, E306=1, E310=0, E337=0, E402=0, E403=1, E409=0			@(nMutations)nMutations>0	3	0.0697674	E035, HE10, HE32	2	0.222222	E306, E403			WilcoxonRanksumTest_leftTailed	Wilcoxon rank test (similar to a 2-sample t-test without assuming a normal distribution). Left-tailed, i.e. the p value is small, if the median of the distribution of measured values in the first subcohort A is significantly lower than in the second subcohort B.	0.0848009	38 covariates: frequent gene mutations (f>=0.075)	0.644487		WilcoxonRanksumTest_rightTailed	Wilcoxon rank test (similar to a 2-sample t-test without assuming a normal distribution). Right-tailed, i.e. the p value is small, if the median of the distribution of measured values in the first subcohort A is significantly higher than in the second subcohort B.	0.922319	38 covariates: frequent gene mutations (f>=0.075)	0.967453
	all FL patients having a WES sample, 164 in total	49 patients with FL stage=2	11 patients with FL stage=early3		SGK1	1	@(nMutations)~isnan(nMutations)	43	E013=0, E017=0, E019=0, E035=0, E049=0, E050=0, E054=0, E057=0, E062=0, E068=0, E081=0, E095=0, E214=0, E219=0, E312=0, E317=0, E319=0, E331=0, HE10=0, HE14=0, HE24=0, HE27=0, HE30=0, HE32=0, HE35=0, HE37=0, P003=0, P004=0, P008=0, P012=0, P017=0, P039=0, P040=0, S002=0, S003=0, S006=0, S007=0, S008=0, S031=1, S033=0, S035=0, S036=0, S038=0		9	E024=0, E052=0, E223=0, E306=0, E310=0, E337=0, E402=1, E403=0, E409=0			@(nMutations)nMutations>0	1	0.0232558	S031	1	0.111111	E402			WilcoxonRanksumTest_leftTailed	Wilcoxon rank test (similar to a 2-sample t-test without assuming a normal distribution). Left-tailed, i.e. the p value is small, if the median of the distribution of measured values in the first subcohort A is significantly lower than in the second subcohort B.	0.115466	38 covariates: frequent gene mutations (f>=0.075)	0.731282		WilcoxonRanksumTest_rightTailed	Wilcoxon rank test (similar to a 2-sample t-test without assuming a normal distribution). Right-tailed, i.e. the p value is small, if the median of the distribution of measured values in the first subcohort A is significantly higher than in the second subcohort B.	0.898059	38 covariates: frequent gene mutations (f>=0.075)	0.967453
	all FL patients having a WES sample, 164 in total	49 patients with FL stage=2	11 patients with FL stage=early3		GBP7	0.0100586	@(nMutations)~isnan(nMutations)	43	E013=0, E017=0, E019=0, E035=0, E049=0, E050=0, E054=0, E057=0, E062=0, E068=2, E081=2, E095=0, E214=0, E219=2, E312=0, E317=0, E319=0, E331=2, HE10=0, HE14=0, HE24=0, HE27=0, HE30=0, HE32=0, HE35=0, HE37=0, P003=0, P004=0, P008=0, P012=0, P017=0, P039=0, P040=0, S002=0, S003=0, S006=0, S007=0, S008=0, S031=0, S033=0, S035=0, S036=0, S038=0		9	E024=0, E052=0, E223=0, E306=2, E310=0, E337=0, E402=0, E403=2, E409=0			@(nMutations)nMutations>0	4	0.0930233	E068, E081, E219, E331	2	0.222222	E306, E403			WilcoxonRanksumTest_leftTailed	Wilcoxon rank test (similar to a 2-sample t-test without assuming a normal distribution). Left-tailed, i.e. the p value is small, if the median of the distribution of measured values in the first subcohort A is significantly lower than in the second subcohort B.	0.14215	38 covariates: frequent gene mutations (f>=0.075)	0.771673		WilcoxonRanksumTest_rightTailed	Wilcoxon rank test (similar to a 2-sample t-test without assuming a normal distribution). Right-tailed, i.e. the p value is small, if the median of the distribution of measured values in the first subcohort A is significantly higher than in the second subcohort B.	0.867448	38 covariates: frequent gene mutations (f>=0.075)	0.967453
	all FL patients having a WES sample, 164 in total	49 patients with FL stage=2	11 patients with FL stage=early3		MUC4	1	@(nMutations)~isnan(nMutations)	43	E013=1, E017=0, E019=0, E035=1, E049=1, E050=0, E054=0, E057=0, E062=0, E068=0, E081=0, E095=2, E214=1, E219=0, E312=0, E317=0, E319=1, E331=0, HE10=1, HE14=2, HE24=0, HE27=0, HE30=0, HE32=0, HE35=0, HE37=2, P003=2, P004=0, P008=0, P012=0, P017=1, P039=1, P040=0, S002=0, S003=1, S006=0, S007=0, S008=0, S031=0, S033=0, S035=0, S036=0, S038=0		9	E024=0, E052=1, E223=1, E306=0, E310=0, E337=0, E402=0, E403=2, E409=2			@(nMutations)nMutations>0	13	0.302326	E013, E035, E049, E095, E214, E319, HE10, HE14, HE37, P003, P017, P039, S003	4	0.444444	E052, E223, E403, E409			WilcoxonRanksumTest_leftTailed	Wilcoxon rank test (similar to a 2-sample t-test without assuming a normal distribution). Left-tailed, i.e. the p value is small, if the median of the distribution of measured values in the first subcohort A is significantly lower than in the second subcohort B.	0.174725	38 covariates: frequent gene mutations (f>=0.075)	0.829945		WilcoxonRanksumTest_rightTailed	Wilcoxon rank test (similar to a 2-sample t-test without assuming a normal distribution). Right-tailed, i.e. the p value is small, if the median of the distribution of measured values in the first subcohort A is significantly higher than in the second subcohort B.	0.832701	38 covariates: frequent gene mutations (f>=0.075)	0.967453
	all FL patients having a WES sample, 164 in total	49 patients with FL stage=2	11 patients with FL stage=early3		MUC19	0.00135494	@(nMutations)~isnan(nMutations)	43	E013=0, E017=4, E019=0, E035=1, E049=0, E050=0, E054=0, E057=0, E062=0, E068=1, E081=0, E095=0, E214=0, E219=1, E312=1, E317=0, E319=0, E331=0, HE10=3, HE14=0, HE24=0, HE27=0, HE30=0, HE32=0, HE35=0, HE37=3, P003=2, P004=0, P008=0, P012=0, P017=0, P039=1, P040=0, S002=0, S003=1, S006=0, S007=0, S008=0, S031=0, S033=0, S035=0, S036=0, S038=0		9	E024=2, E052=0, E223=0, E306=0, E310=1, E337=0, E402=0, E403=2, E409=0			@(nMutations)nMutations>0	10	0.232558	E017, E035, E068, E219, E312, HE10, HE37, P003, P039, S003	3	0.333333	E024, E310, E403			WilcoxonRanksumTest_leftTailed	Wilcoxon rank test (similar to a 2-sample t-test without assuming a normal distribution). Left-tailed, i.e. the p value is small, if the median of the distribution of measured values in the first subcohort A is significantly lower than in the second subcohort B.	0.261866	38 covariates: frequent gene mutations (f>=0.075)	0.86866		WilcoxonRanksumTest_rightTailed	Wilcoxon rank test (similar to a 2-sample t-test without assuming a normal distribution). Right-tailed, i.e. the p value is small, if the median of the distribution of measured values in the first subcohort A is significantly higher than in the second subcohort B.	0.748407	38 covariates: frequent gene mutations (f>=0.075)	0.947982
	all FL patients having a WES sample, 164 in total	49 patients with FL stage=2	11 patients with FL stage=early3		EZH2	1	@(nMutations)~isnan(nMutations)	43	E013=0, E017=0, E019=1, E035=0, E049=0, E050=0, E054=0, E057=0, E062=0, E068=0, E081=0, E095=1, E214=0, E219=0, E312=0, E317=0, E319=0, E331=1, HE10=0, HE14=1, HE24=0, HE27=0, HE30=0, HE32=0, HE35=0, HE37=0, P003=0, P004=1, P008=0, P012=1, P017=0, P039=0, P040=0, S002=0, S003=0, S006=1, S007=1, S008=0, S031=1, S033=1, S035=0, S036=0, S038=0		9	E024=0, E052=0, E223=0, E306=0, E310=0, E337=0, E402=1, E403=1, E409=1			@(nMutations)nMutations>0	10	0.232558	E019, E095, E331, HE14, P004, P012, S006, S007, S031, S033	3	0.333333	E402, E403, E409			WilcoxonRanksumTest_leftTailed	Wilcoxon rank test (similar to a 2-sample t-test without assuming a normal distribution). Left-tailed, i.e. the p value is small, if the median of the distribution of measured values in the first subcohort A is significantly lower than in the second subcohort B.	0.270055	38 covariates: frequent gene mutations (f>=0.075)	0.86866		WilcoxonRanksumTest_rightTailed	Wilcoxon rank test (similar to a 2-sample t-test without assuming a normal distribution). Right-tailed, i.e. the p value is small, if the median of the distribution of measured values in the first subcohort A is significantly higher than in the second subcohort B.	0.740501	38 covariates: frequent gene mutations (f>=0.075)	0.947982
	all FL patients having a WES sample, 164 in total	49 patients with FL stage=2	11 patients with FL stage=early3		ABL2	5.23526e-13	@(nMutations)~isnan(nMutations)	43	E013=1, E017=1, E019=0, E035=0, E049=0, E050=0, E054=0, E057=0, E062=0, E068=0, E081=0, E095=0, E214=0, E219=1, E312=0, E317=0, E319=1, E331=0, HE10=0, HE14=0, HE24=0, HE27=0, HE30=0, HE32=1, HE35=0, HE37=0, P003=0, P004=0, P008=0, P012=0, P017=0, P039=0, P040=1, S002=0, S003=0, S006=0, S007=0, S008=0, S031=0, S033=0, S035=0, S036=0, S038=0		9	E024=0, E052=0, E223=0, E306=0, E310=0, E337=0, E402=1, E403=1, E409=0			@(nMutations)nMutations>0	6	0.139535	E013, E017, E219, E319, HE32, P040	2	0.222222	E402, E403			WilcoxonRanksumTest_leftTailed	Wilcoxon rank test (similar to a 2-sample t-test without assuming a normal distribution). Left-tailed, i.e. the p value is small, if the median of the distribution of measured values in the first subcohort A is significantly lower than in the second subcohort B.	0.274314	38 covariates: frequent gene mutations (f>=0.075)	0.86866		WilcoxonRanksumTest_rightTailed	Wilcoxon rank test (similar to a 2-sample t-test without assuming a normal distribution). Right-tailed, i.e. the p value is small, if the median of the distribution of measured values in the first subcohort A is significantly higher than in the second subcohort B.	0.738431	38 covariates: frequent gene mutations (f>=0.075)	0.947982
	all FL patients having a WES sample, 164 in total	49 patients with FL stage=2	11 patients with FL stage=early3		EP300	0.000333376	@(nMutations)~isnan(nMutations)	43	E013=1, E017=0, E019=0, E035=0, E049=0, E050=1, E054=0, E057=0, E062=0, E068=0, E081=0, E095=0, E214=0, E219=1, E312=0, E317=0, E319=0, E331=0, HE10=0, HE14=0, HE24=0, HE27=0, HE30=0, HE32=0, HE35=0, HE37=0, P003=0, P004=0, P008=1, P012=0, P017=0, P039=0, P040=0, S002=0, S003=0, S006=1, S007=1, S008=0, S031=0, S033=0, S035=0, S036=0, S038=0		9	E024=1, E052=0, E223=0, E306=0, E310=0, E337=0, E402=1, E403=0, E409=0			@(nMutations)nMutations>0	6	0.139535	E013, E050, E219, P008, S006, S007	2	0.222222	E024, E402			WilcoxonRanksumTest_leftTailed	Wilcoxon rank test (similar to a 2-sample t-test without assuming a normal distribution). Left-tailed, i.e. the p value is small, if the median of the distribution of measured values in the first subcohort A is significantly lower than in the second subcohort B.	0.274314	38 covariates: frequent gene mutations (f>=0.075)	0.86866		WilcoxonRanksumTest_rightTailed	Wilcoxon rank test (similar to a 2-sample t-test without assuming a normal distribution). Right-tailed, i.e. the p value is small, if the median of the distribution of measured values in the first subcohort A is significantly higher than in the second subcohort B.	0.738431	38 covariates: frequent gene mutations (f>=0.075)	0.947982
	all FL patients having a WES sample, 164 in total	49 patients with FL stage=2	11 patients with FL stage=early3		FLG	5.23526e-13	@(nMutations)~isnan(nMutations)	43	E013=0, E017=0, E019=0, E035=0, E049=0, E050=1, E054=0, E057=0, E062=0, E068=0, E081=0, E095=0, E214=1, E219=0, E312=0, E317=0, E319=0, E331=0, HE10=0, HE14=0, HE24=1, HE27=0, HE30=0, HE32=0, HE35=0, HE37=0, P003=0, P004=0, P008=0, P012=0, P017=0, P039=0, P040=0, S002=0, S003=0, S006=0, S007=0, S008=0, S031=0, S033=0, S035=0, S036=0, S038=0		9	E024=0, E052=0, E223=0, E306=0, E310=0, E337=0, E402=0, E403=2, E409=0			@(nMutations)nMutations>0	3	0.0697674	E050, E214, HE24	1	0.111111	E403			WilcoxonRanksumTest_leftTailed	Wilcoxon rank test (similar to a 2-sample t-test without assuming a normal distribution). Left-tailed, i.e. the p value is small, if the median of the distribution of measured values in the first subcohort A is significantly lower than in the second subcohort B.	0.318716	38 covariates: frequent gene mutations (f>=0.075)	0.885039		WilcoxonRanksumTest_rightTailed	Wilcoxon rank test (similar to a 2-sample t-test without assuming a normal distribution). Right-tailed, i.e. the p value is small, if the median of the distribution of measured values in the first subcohort A is significantly higher than in the second subcohort B.	0.699742	38 covariates: frequent gene mutations (f>=0.075)	0.947982
	all FL patients having a WES sample, 164 in total	49 patients with FL stage=2	11 patients with FL stage=early3		CCDC40	1	@(nMutations)~isnan(nMutations)	43	E013=0, E017=0, E019=0, E035=0, E049=0, E050=0, E054=0, E057=0, E062=0, E068=1, E081=0, E095=0, E214=0, E219=0, E312=0, E317=0, E319=0, E331=1, HE10=0, HE14=0, HE24=1, HE27=0, HE30=0, HE32=0, HE35=0, HE37=0, P003=0, P004=0, P008=0, P012=0, P017=0, P039=0, P040=1, S002=2, S003=0, S006=0, S007=1, S008=1, S031=0, S033=0, S035=0, S036=0, S038=0		9	E024=0, E052=1, E223=0, E306=0, E310=0, E337=0, E402=0, E403=0, E409=1			@(nMutations)nMutations>0	7	0.162791	E068, E331, HE24, P040, S002, S007, S008	2	0.222222	E052, E409			WilcoxonRanksumTest_leftTailed	Wilcoxon rank test (similar to a 2-sample t-test without assuming a normal distribution). Left-tailed, i.e. the p value is small, if the median of the distribution of measured values in the first subcohort A is significantly lower than in the second subcohort B.	0.356285	38 covariates: frequent gene mutations (f>=0.075)	0.885039		WilcoxonRanksumTest_rightTailed	Wilcoxon rank test (similar to a 2-sample t-test without assuming a normal distribution). Right-tailed, i.e. the p value is small, if the median of the distribution of measured values in the first subcohort A is significantly higher than in the second subcohort B.	0.657353	38 covariates: frequent gene mutations (f>=0.075)	0.947982
	all FL patients having a WES sample, 164 in total	49 patients with FL stage=2	11 patients with FL stage=early3		MUC22	1.28383e-08	@(nMutations)~isnan(nMutations)	43	E013=2, E017=0, E019=1, E035=0, E049=0, E050=0, E054=0, E057=0, E062=0, E068=0, E081=2, E095=0, E214=0, E219=1, E312=0, E317=1, E319=0, E331=0, HE10=0, HE14=0, HE24=1, HE27=0, HE30=0, HE32=0, HE35=0, HE37=0, P003=0, P004=0, P008=0, P012=0, P017=0, P039=0, P040=2, S002=0, S003=0, S006=1, S007=0, S008=0, S031=0, S033=0, S035=0, S036=0, S038=0		9	E024=1, E052=0, E223=0, E306=0, E310=0, E337=2, E402=0, E403=0, E409=0			@(nMutations)nMutations>0	8	0.186047	E013, E019, E081, E219, E317, HE24, P040, S006	2	0.222222	E024, E337			WilcoxonRanksumTest_leftTailed	Wilcoxon rank test (similar to a 2-sample t-test without assuming a normal distribution). Left-tailed, i.e. the p value is small, if the median of the distribution of measured values in the first subcohort A is significantly lower than in the second subcohort B.	0.395792	38 covariates: frequent gene mutations (f>=0.075)	0.885039		WilcoxonRanksumTest_rightTailed	Wilcoxon rank test (similar to a 2-sample t-test without assuming a normal distribution). Right-tailed, i.e. the p value is small, if the median of the distribution of measured values in the first subcohort A is significantly higher than in the second subcohort B.	0.617716	38 covariates: frequent gene mutations (f>=0.075)	0.947982
	all FL patients having a WES sample, 164 in total	49 patients with FL stage=2	11 patients with FL stage=early3		STAT6	1	@(nMutations)~isnan(nMutations)	43	E013=0, E017=0, E019=0, E035=0, E049=0, E050=0, E054=0, E057=1, E062=0, E068=1, E081=0, E095=0, E214=0, E219=1, E312=0, E317=0, E319=0, E331=0, HE10=1, HE14=0, HE24=0, HE27=0, HE30=0, HE32=0, HE35=0, HE37=0, P003=0, P004=0, P008=0, P012=1, P017=1, P039=1, P040=1, S002=0, S003=0, S006=0, S007=0, S008=0, S031=0, S033=0, S035=0, S036=0, S038=0		9	E024=0, E052=0, E223=0, E306=0, E310=1, E337=0, E402=0, E403=0, E409=1			@(nMutations)nMutations>0	8	0.186047	E057, E068, E219, HE10, P012, P017, P039, P040	2	0.222222	E310, E409			WilcoxonRanksumTest_leftTailed	Wilcoxon rank test (similar to a 2-sample t-test without assuming a normal distribution). Left-tailed, i.e. the p value is small, if the median of the distribution of measured values in the first subcohort A is significantly lower than in the second subcohort B.	0.408939	38 covariates: frequent gene mutations (f>=0.075)	0.885039		WilcoxonRanksumTest_rightTailed	Wilcoxon rank test (similar to a 2-sample t-test without assuming a normal distribution). Right-tailed, i.e. the p value is small, if the median of the distribution of measured values in the first subcohort A is significantly higher than in the second subcohort B.	0.604766	38 covariates: frequent gene mutations (f>=0.075)	0.947982
	all FL patients having a WES sample, 164 in total	49 patients with FL stage=2	11 patients with FL stage=early3		IRF8	1	@(nMutations)~isnan(nMutations)	43	E013=0, E017=0, E019=1, E035=0, E049=0, E050=0, E054=0, E057=0, E062=0, E068=1, E081=0, E095=0, E214=0, E219=0, E312=0, E317=0, E319=0, E331=0, HE10=0, HE14=1, HE24=0, HE27=0, HE30=0, HE32=0, HE35=1, HE37=0, P003=1, P004=1, P008=0, P012=0, P017=0, P039=0, P040=0, S002=1, S003=0, S006=0, S007=1, S008=0, S031=0, S033=0, S035=0, S036=0, S038=0		9	E024=0, E052=0, E223=1, E306=0, E310=0, E337=0, E402=1, E403=0, E409=0			@(nMutations)nMutations>0	8	0.186047	E019, E068, HE14, HE35, P003, P004, S002, S007	2	0.222222	E223, E402			WilcoxonRanksumTest_leftTailed	Wilcoxon rank test (similar to a 2-sample t-test without assuming a normal distribution). Left-tailed, i.e. the p value is small, if the median of the distribution of measured values in the first subcohort A is significantly lower than in the second subcohort B.	0.408939	38 covariates: frequent gene mutations (f>=0.075)	0.885039		WilcoxonRanksumTest_rightTailed	Wilcoxon rank test (similar to a 2-sample t-test without assuming a normal distribution). Right-tailed, i.e. the p value is small, if the median of the distribution of measured values in the first subcohort A is significantly higher than in the second subcohort B.	0.604766	38 covariates: frequent gene mutations (f>=0.075)	0.947982
	all FL patients having a WES sample, 164 in total	49 patients with FL stage=2	11 patients with FL stage=early3		BCL2		@(nMutations)~isnan(nMutations)	43	E013=0, E017=0, E019=0, E035=0, E049=0, E050=0, E054=0, E057=0, E062=0, E068=1, E081=0, E095=1, E214=0, E219=0, E312=1, E317=0, E319=0, E331=1, HE10=0, HE14=1, HE24=0, HE27=0, HE30=2, HE32=1, HE35=1, HE37=0, P003=1, P004=1, P008=0, P012=0, P017=0, P039=0, P040=1, S002=1, S003=1, S006=1, S007=1, S008=0, S031=1, S033=0, S035=0, S036=0, S038=1		9	E024=1, E052=1, E223=1, E306=0, E310=0, E337=0, E402=0, E403=1, E409=0			@(nMutations)nMutations>0	17	0.395349	E068, E095, E312, E331, HE14, HE30, HE32, HE35, P003, P004, P040, S002, S003, S006, S007, S031, S038	4	0.444444	E024, E052, E223, E403			WilcoxonRanksumTest_leftTailed	Wilcoxon rank test (similar to a 2-sample t-test without assuming a normal distribution). Left-tailed, i.e. the p value is small, if the median of the distribution of measured values in the first subcohort A is significantly lower than in the second subcohort B.	0.421536	38 covariates: frequent gene mutations (f>=0.075)	0.885039		WilcoxonRanksumTest_rightTailed	Wilcoxon rank test (similar to a 2-sample t-test without assuming a normal distribution). Right-tailed, i.e. the p value is small, if the median of the distribution of measured values in the first subcohort A is significantly higher than in the second subcohort B.	0.589495	38 covariates: frequent gene mutations (f>=0.075)	0.947982
	all FL patients having a WES sample, 164 in total	49 patients with FL stage=2	11 patients with FL stage=early3		MUC16	0.426372	@(nMutations)~isnan(nMutations)	43	E013=0, E017=0, E019=0, E035=0, E049=0, E050=0, E054=0, E057=0, E062=0, E068=2, E081=0, E095=0, E214=1, E219=0, E312=0, E317=0, E319=0, E331=0, HE10=0, HE14=0, HE24=0, HE27=0, HE30=3, HE32=0, HE35=0, HE37=0, P003=0, P004=0, P008=0, P012=2, P017=0, P039=0, P040=1, S002=0, S003=1, S006=0, S007=0, S008=0, S031=0, S033=0, S035=0, S036=0, S038=0		9	E024=0, E052=0, E223=3, E306=0, E310=0, E337=0, E402=0, E403=0, E409=0			@(nMutations)nMutations>0	6	0.139535	E068, E214, HE30, P012, P040, S003	1	0.111111	E223			WilcoxonRanksumTest_leftTailed	Wilcoxon rank test (similar to a 2-sample t-test without assuming a normal distribution). Left-tailed, i.e. the p value is small, if the median of the distribution of measured values in the first subcohort A is significantly lower than in the second subcohort B.	0.556753	38 covariates: frequent gene mutations (f>=0.075)	0.885039		WilcoxonRanksumTest_rightTailed	Wilcoxon rank test (similar to a 2-sample t-test without assuming a normal distribution). Right-tailed, i.e. the p value is small, if the median of the distribution of measured values in the first subcohort A is significantly higher than in the second subcohort B.	0.459395	38 covariates: frequent gene mutations (f>=0.075)	0.87285
	all FL patients having a WES sample, 164 in total	49 patients with FL stage=2	11 patients with FL stage=early3		HIST1H1E	3.64972e-11	@(nMutations)~isnan(nMutations)	43	E013=0, E017=0, E019=0, E035=0, E049=0, E050=0, E054=0, E057=0, E062=0, E068=0, E081=1, E095=0, E214=0, E219=0, E312=0, E317=0, E319=0, E331=0, HE10=0, HE14=0, HE24=0, HE27=0, HE30=1, HE32=0, HE35=0, HE37=0, P003=1, P004=0, P008=0, P012=0, P017=1, P039=0, P040=0, S002=0, S003=0, S006=0, S007=0, S008=1, S031=0, S033=0, S035=0, S036=0, S038=1		9	E024=0, E052=0, E223=0, E306=0, E310=0, E337=0, E402=0, E403=0, E409=1			@(nMutations)nMutations>0	6	0.139535	E081, HE30, P003, P017, S008, S038	1	0.111111	E409			WilcoxonRanksumTest_leftTailed	Wilcoxon rank test (similar to a 2-sample t-test without assuming a normal distribution). Left-tailed, i.e. the p value is small, if the median of the distribution of measured values in the first subcohort A is significantly lower than in the second subcohort B.	0.596944	38 covariates: frequent gene mutations (f>=0.075)	0.885039		WilcoxonRanksumTest_rightTailed	Wilcoxon rank test (similar to a 2-sample t-test without assuming a normal distribution). Right-tailed, i.e. the p value is small, if the median of the distribution of measured values in the first subcohort A is significantly higher than in the second subcohort B.	0.418966	38 covariates: frequent gene mutations (f>=0.075)	0.837933
	all FL patients having a WES sample, 164 in total	49 patients with FL stage=2	11 patients with FL stage=early3		POU2F2		@(nMutations)~isnan(nMutations)	43	E013=0, E017=0, E019=1, E035=0, E049=0, E050=0, E054=0, E057=0, E062=1, E068=0, E081=0, E095=0, E214=0, E219=0, E312=0, E317=0, E319=1, E331=0, HE10=0, HE14=1, HE24=0, HE27=0, HE30=0, HE32=0, HE35=1, HE37=0, P003=0, P004=0, P008=0, P012=0, P017=1, P039=0, P040=0, S002=0, S003=0, S006=0, S007=0, S008=0, S031=0, S033=0, S035=0, S036=0, S038=0		9	E024=0, E052=0, E223=0, E306=0, E310=1, E337=0, E402=0, E403=0, E409=0			@(nMutations)nMutations>0	6	0.139535	E019, E062, E319, HE14, HE35, P017	1	0.111111	E310			WilcoxonRanksumTest_leftTailed	Wilcoxon rank test (similar to a 2-sample t-test without assuming a normal distribution). Left-tailed, i.e. the p value is small, if the median of the distribution of measured values in the first subcohort A is significantly lower than in the second subcohort B.	0.596944	38 covariates: frequent gene mutations (f>=0.075)	0.885039		WilcoxonRanksumTest_rightTailed	Wilcoxon rank test (similar to a 2-sample t-test without assuming a normal distribution). Right-tailed, i.e. the p value is small, if the median of the distribution of measured values in the first subcohort A is significantly higher than in the second subcohort B.	0.418966	38 covariates: frequent gene mutations (f>=0.075)	0.837933
	all FL patients having a WES sample, 164 in total	49 patients with FL stage=2	11 patients with FL stage=early3		TTN	0.368245	@(nMutations)~isnan(nMutations)	43	E013=0, E017=0, E019=0, E035=0, E049=2, E050=0, E054=0, E057=1, E062=0, E068=0, E081=0, E095=0, E214=0, E219=0, E312=0, E317=0, E319=0, E331=0, HE10=0, HE14=0, HE24=0, HE27=0, HE30=0, HE32=0, HE35=1, HE37=0, P003=1, P004=0, P008=0, P012=4, P017=0, P039=0, P040=2, S002=0, S003=0, S006=0, S007=0, S008=0, S031=0, S033=0, S035=0, S036=0, S038=0		9	E024=0, E052=0, E223=0, E306=0, E310=0, E337=0, E402=0, E403=0, E409=1			@(nMutations)nMutations>0	6	0.139535	E049, E057, HE35, P003, P012, P040	1	0.111111	E409			WilcoxonRanksumTest_leftTailed	Wilcoxon rank test (similar to a 2-sample t-test without assuming a normal distribution). Left-tailed, i.e. the p value is small, if the median of the distribution of measured values in the first subcohort A is significantly lower than in the second subcohort B.	0.620185	38 covariates: frequent gene mutations (f>=0.075)	0.885039		WilcoxonRanksumTest_rightTailed	Wilcoxon rank test (similar to a 2-sample t-test without assuming a normal distribution). Right-tailed, i.e. the p value is small, if the median of the distribution of measured values in the first subcohort A is significantly higher than in the second subcohort B.	0.395438	38 covariates: frequent gene mutations (f>=0.075)	0.837933
	all FL patients having a WES sample, 164 in total	49 patients with FL stage=2	11 patients with FL stage=early3		BCL7A	0.00832583	@(nMutations)~isnan(nMutations)	43	E013=0, E017=0, E019=0, E035=0, E049=0, E050=0, E054=0, E057=0, E062=0, E068=0, E081=0, E095=0, E214=0, E219=0, E312=1, E317=0, E319=0, E331=0, HE10=0, HE14=3, HE24=0, HE27=0, HE30=1, HE32=0, HE35=0, HE37=0, P003=1, P004=0, P008=0, P012=0, P017=0, P039=0, P040=0, S002=0, S003=0, S006=0, S007=3, S008=0, S031=0, S033=1, S035=0, S036=0, S038=1		9	E024=0, E052=0, E223=0, E306=0, E310=0, E337=0, E402=2, E403=0, E409=0			@(nMutations)nMutations>0	7	0.162791	E312, HE14, HE30, P003, S007, S033, S038	1	0.111111	E402			WilcoxonRanksumTest_leftTailed	Wilcoxon rank test (similar to a 2-sample t-test without assuming a normal distribution). Left-tailed, i.e. the p value is small, if the median of the distribution of measured values in the first subcohort A is significantly lower than in the second subcohort B.	0.635738	38 covariates: frequent gene mutations (f>=0.075)	0.885039		WilcoxonRanksumTest_rightTailed	Wilcoxon rank test (similar to a 2-sample t-test without assuming a normal distribution). Right-tailed, i.e. the p value is small, if the median of the distribution of measured values in the first subcohort A is significantly higher than in the second subcohort B.	0.378842	38 covariates: frequent gene mutations (f>=0.075)	0.837933
	all FL patients having a WES sample, 164 in total	49 patients with FL stage=2	11 patients with FL stage=early3		IGLL5	0.0063539	@(nMutations)~isnan(nMutations)	43	E013=1, E017=0, E019=0, E035=0, E049=0, E050=1, E054=1, E057=0, E062=1, E068=0, E081=0, E095=0, E214=1, E219=0, E312=0, E317=0, E319=0, E331=0, HE10=0, HE14=1, HE24=0, HE27=1, HE30=1, HE32=0, HE35=3, HE37=0, P003=0, P004=1, P008=1, P012=0, P017=0, P039=0, P040=0, S002=0, S003=0, S006=0, S007=1, S008=0, S031=0, S033=0, S035=0, S036=0, S038=0		9	E024=0, E052=0, E223=0, E306=1, E310=0, E337=1, E402=0, E403=0, E409=0			@(nMutations)nMutations>0	12	0.27907	E013, E050, E054, E062, E214, HE14, HE27, HE30, HE35, P004, P008, S007	2	0.222222	E306, E337			WilcoxonRanksumTest_leftTailed	Wilcoxon rank test (similar to a 2-sample t-test without assuming a normal distribution). Left-tailed, i.e. the p value is small, if the median of the distribution of measured values in the first subcohort A is significantly lower than in the second subcohort B.	0.652539	38 covariates: frequent gene mutations (f>=0.075)	0.885039		WilcoxonRanksumTest_rightTailed	Wilcoxon rank test (similar to a 2-sample t-test without assuming a normal distribution). Right-tailed, i.e. the p value is small, if the median of the distribution of measured values in the first subcohort A is significantly higher than in the second subcohort B.	0.359121	38 covariates: frequent gene mutations (f>=0.075)	0.837933
	all FL patients having a WES sample, 164 in total	49 patients with FL stage=2	11 patients with FL stage=early3		CREBBP	1	@(nMutations)~isnan(nMutations)	43	E013=0, E017=0, E019=0, E035=0, E049=0, E050=0, E054=0, E057=1, E062=0, E068=0, E081=0, E095=1, E214=1, E219=0, E312=1, E317=0, E319=0, E331=1, HE10=0, HE14=0, HE24=1, HE27=1, HE30=0, HE32=1, HE35=0, HE37=0, P003=0, P004=1, P008=0, P012=1, P017=1, P039=1, P040=0, S002=2, S003=0, S006=0, S007=0, S008=1, S031=1, S033=1, S035=0, S036=0, S038=1		9	E024=0, E052=0, E223=1, E306=0, E310=0, E337=1, E402=0, E403=0, E409=1			@(nMutations)nMutations>0	17	0.395349	E057, E095, E214, E312, E331, HE24, HE27, HE32, P004, P012, P017, P039, S002, S008, S031, S033, S038	3	0.333333	E223, E337, E409			WilcoxonRanksumTest_leftTailed	Wilcoxon rank test (similar to a 2-sample t-test without assuming a normal distribution). Left-tailed, i.e. the p value is small, if the median of the distribution of measured values in the first subcohort A is significantly lower than in the second subcohort B.	0.655243	38 covariates: frequent gene mutations (f>=0.075)	0.885039		WilcoxonRanksumTest_rightTailed	Wilcoxon rank test (similar to a 2-sample t-test without assuming a normal distribution). Right-tailed, i.e. the p value is small, if the median of the distribution of measured values in the first subcohort A is significantly higher than in the second subcohort B.	0.355327	38 covariates: frequent gene mutations (f>=0.075)	0.837933
	all FL patients having a WES sample, 164 in total	49 patients with FL stage=2	11 patients with FL stage=early3		KIR3DL1	1	@(nMutations)~isnan(nMutations)	43	E013=0, E017=1, E019=0, E035=0, E049=0, E050=0, E054=0, E057=0, E062=0, E068=1, E081=0, E095=0, E214=0, E219=0, E312=0, E317=0, E319=1, E331=0, HE10=0, HE14=0, HE24=0, HE27=0, HE30=0, HE32=0, HE35=0, HE37=1, P003=1, P004=0, P008=1, P012=0, P017=0, P039=1, P040=1, S002=0, S003=0, S006=0, S007=0, S008=0, S031=0, S033=0, S035=0, S036=0, S038=0		9	E024=1, E052=0, E223=0, E306=0, E310=0, E337=0, E402=0, E403=0, E409=0			@(nMutations)nMutations>0	8	0.186047	E017, E068, E319, HE37, P003, P008, P039, P040	1	0.111111	E024			WilcoxonRanksumTest_leftTailed	Wilcoxon rank test (similar to a 2-sample t-test without assuming a normal distribution). Left-tailed, i.e. the p value is small, if the median of the distribution of measured values in the first subcohort A is significantly lower than in the second subcohort B.	0.710073	38 covariates: frequent gene mutations (f>=0.075)	0.885039		WilcoxonRanksumTest_rightTailed	Wilcoxon rank test (similar to a 2-sample t-test without assuming a normal distribution). Right-tailed, i.e. the p value is small, if the median of the distribution of measured values in the first subcohort A is significantly higher than in the second subcohort B.	0.302685	38 covariates: frequent gene mutations (f>=0.075)	0.837933
	all FL patients having a WES sample, 164 in total	49 patients with FL stage=2	11 patients with FL stage=early3		PCLO	1	@(nMutations)~isnan(nMutations)	43	E013=0, E017=0, E019=0, E035=0, E049=0, E050=0, E054=0, E057=0, E062=0, E068=0, E081=1, E095=0, E214=1, E219=0, E312=0, E317=0, E319=0, E331=0, HE10=0, HE14=0, HE24=0, HE27=0, HE30=0, HE32=0, HE35=0, HE37=0, P003=0, P004=0, P008=0, P012=0, P017=0, P039=0, P040=0, S002=0, S003=0, S006=0, S007=0, S008=0, S031=0, S033=0, S035=0, S036=0, S038=0		9	E024=0, E052=0, E223=0, E306=0, E310=0, E337=0, E402=0, E403=0, E409=0			@(nMutations)nMutations>0	2	0.0465116	E081, E214	0	0				WilcoxonRanksumTest_leftTailed	Wilcoxon rank test (similar to a 2-sample t-test without assuming a normal distribution). Left-tailed, i.e. the p value is small, if the median of the distribution of measured values in the first subcohort A is significantly lower than in the second subcohort B.	0.75482	38 covariates: frequent gene mutations (f>=0.075)	0.885039		WilcoxonRanksumTest_rightTailed	Wilcoxon rank test (similar to a 2-sample t-test without assuming a normal distribution). Right-tailed, i.e. the p value is small, if the median of the distribution of measured values in the first subcohort A is significantly higher than in the second subcohort B.	0.268574	38 covariates: frequent gene mutations (f>=0.075)	0.837933
	all FL patients having a WES sample, 164 in total	49 patients with FL stage=2	11 patients with FL stage=early3		ANKRD30BL	1	@(nMutations)~isnan(nMutations)	43	E013=2, E017=0, E019=0, E035=0, E049=1, E050=0, E054=0, E057=1, E062=1, E068=0, E081=0, E095=0, E214=0, E219=1, E312=2, E317=2, E319=0, E331=2, HE10=0, HE14=1, HE24=2, HE27=2, HE30=2, HE32=0, HE35=0, HE37=0, P003=0, P004=0, P008=0, P012=2, P017=0, P039=0, P040=1, S002=2, S003=0, S006=0, S007=0, S008=2, S031=0, S033=0, S035=0, S036=0, S038=0		9	E024=0, E052=0, E223=2, E306=2, E310=0, E337=0, E402=0, E403=0, E409=0			@(nMutations)nMutations>0	16	0.372093	E013, E049, E057, E062, E219, E312, E317, E331, HE14, HE24, HE27, HE30, P012, P040, S002, S008	2	0.222222	E223, E306			WilcoxonRanksumTest_leftTailed	Wilcoxon rank test (similar to a 2-sample t-test without assuming a normal distribution). Left-tailed, i.e. the p value is small, if the median of the distribution of measured values in the first subcohort A is significantly lower than in the second subcohort B.	0.750498	38 covariates: frequent gene mutations (f>=0.075)	0.885039		WilcoxonRanksumTest_rightTailed	Wilcoxon rank test (similar to a 2-sample t-test without assuming a normal distribution). Right-tailed, i.e. the p value is small, if the median of the distribution of measured values in the first subcohort A is significantly higher than in the second subcohort B.	0.258722	38 covariates: frequent gene mutations (f>=0.075)	0.837933
	all FL patients having a WES sample, 164 in total	49 patients with FL stage=2	11 patients with FL stage=early3		ACTB	5.53367e-10	@(nMutations)~isnan(nMutations)	43	E013=0, E017=0, E019=0, E035=0, E049=0, E050=0, E054=0, E057=0, E062=0, E068=0, E081=0, E095=0, E214=0, E219=0, E312=0, E317=0, E319=0, E331=0, HE10=0, HE14=0, HE24=0, HE27=0, HE30=1, HE32=0, HE35=0, HE37=0, P003=0, P004=0, P008=1, P012=0, P017=1, P039=0, P040=0, S002=0, S003=0, S006=0, S007=0, S008=0, S031=0, S033=0, S035=0, S036=0, S038=0		9	E024=0, E052=0, E223=0, E306=0, E310=0, E337=0, E402=0, E403=0, E409=0			@(nMutations)nMutations>0	3	0.0697674	HE30, P008, P017	0	0				WilcoxonRanksumTest_leftTailed	Wilcoxon rank test (similar to a 2-sample t-test without assuming a normal distribution). Left-tailed, i.e. the p value is small, if the median of the distribution of measured values in the first subcohort A is significantly lower than in the second subcohort B.	0.799085	38 covariates: frequent gene mutations (f>=0.075)	0.885039		WilcoxonRanksumTest_rightTailed	Wilcoxon rank test (similar to a 2-sample t-test without assuming a normal distribution). Right-tailed, i.e. the p value is small, if the median of the distribution of measured values in the first subcohort A is significantly higher than in the second subcohort B.	0.218145	38 covariates: frequent gene mutations (f>=0.075)	0.82895
	all FL patients having a WES sample, 164 in total	49 patients with FL stage=2	11 patients with FL stage=early3		MAP7D1	5.23526e-13	@(nMutations)~isnan(nMutations)	43	E013=1, E017=0, E019=0, E035=0, E049=0, E050=0, E054=0, E057=0, E062=0, E068=0, E081=0, E095=0, E214=0, E219=0, E312=0, E317=0, E319=0, E331=0, HE10=0, HE14=1, HE24=0, HE27=0, HE30=0, HE32=0, HE35=0, HE37=0, P003=0, P004=0, P008=0, P012=1, P017=0, P039=0, P040=0, S002=0, S003=0, S006=0, S007=0, S008=1, S031=0, S033=0, S035=0, S036=0, S038=0		9	E024=0, E052=0, E223=0, E306=0, E310=0, E337=0, E402=0, E403=0, E409=0			@(nMutations)nMutations>0	4	0.0930233	E013, HE14, P012, S008	0	0				WilcoxonRanksumTest_leftTailed	Wilcoxon rank test (similar to a 2-sample t-test without assuming a normal distribution). Left-tailed, i.e. the p value is small, if the median of the distribution of measured values in the first subcohort A is significantly lower than in the second subcohort B.	0.833815	38 covariates: frequent gene mutations (f>=0.075)	0.885039		WilcoxonRanksumTest_rightTailed	Wilcoxon rank test (similar to a 2-sample t-test without assuming a normal distribution). Right-tailed, i.e. the p value is small, if the median of the distribution of measured values in the first subcohort A is significantly higher than in the second subcohort B.	0.179584	38 covariates: frequent gene mutations (f>=0.075)	0.758242
	all FL patients having a WES sample, 164 in total	49 patients with FL stage=2	11 patients with FL stage=early3		PIM1	1	@(nMutations)~isnan(nMutations)	43	E013=0, E017=0, E019=0, E035=0, E049=0, E050=0, E054=0, E057=0, E062=0, E068=0, E081=0, E095=0, E214=0, E219=0, E312=0, E317=0, E319=0, E331=0, HE10=1, HE14=0, HE24=0, HE27=0, HE30=1, HE32=0, HE35=0, HE37=0, P003=1, P004=0, P008=0, P012=0, P017=0, P039=0, P040=0, S002=0, S003=0, S006=0, S007=0, S008=0, S031=0, S033=0, S035=0, S036=0, S038=1		9	E024=0, E052=0, E223=0, E306=0, E310=0, E337=0, E402=0, E403=0, E409=0			@(nMutations)nMutations>0	4	0.0930233	HE10, HE30, P003, S038	0	0				WilcoxonRanksumTest_leftTailed	Wilcoxon rank test (similar to a 2-sample t-test without assuming a normal distribution). Left-tailed, i.e. the p value is small, if the median of the distribution of measured values in the first subcohort A is significantly lower than in the second subcohort B.	0.833815	38 covariates: frequent gene mutations (f>=0.075)	0.885039		WilcoxonRanksumTest_rightTailed	Wilcoxon rank test (similar to a 2-sample t-test without assuming a normal distribution). Right-tailed, i.e. the p value is small, if the median of the distribution of measured values in the first subcohort A is significantly higher than in the second subcohort B.	0.179584	38 covariates: frequent gene mutations (f>=0.075)	0.758242
	all FL patients having a WES sample, 164 in total	49 patients with FL stage=2	11 patients with FL stage=early3		BCR	1.15284e-07	@(nMutations)~isnan(nMutations)	43	E013=0, E017=0, E019=0, E035=0, E049=0, E050=0, E054=0, E057=0, E062=0, E068=0, E081=0, E095=0, E214=1, E219=2, E312=0, E317=0, E319=0, E331=0, HE10=0, HE14=0, HE24=0, HE27=0, HE30=0, HE32=1, HE35=0, HE37=0, P003=0, P004=0, P008=0, P012=0, P017=0, P039=0, P040=2, S002=1, S003=0, S006=0, S007=0, S008=0, S031=0, S033=0, S035=0, S036=0, S038=0		9	E024=0, E052=0, E223=0, E306=0, E310=0, E337=0, E402=0, E403=0, E409=0			@(nMutations)nMutations>0	5	0.116279	E214, E219, HE32, P040, S002	0	0				WilcoxonRanksumTest_leftTailed	Wilcoxon rank test (similar to a 2-sample t-test without assuming a normal distribution). Left-tailed, i.e. the p value is small, if the median of the distribution of measured values in the first subcohort A is significantly lower than in the second subcohort B.	0.861698	38 covariates: frequent gene mutations (f>=0.075)	0.885039		WilcoxonRanksumTest_rightTailed	Wilcoxon rank test (similar to a 2-sample t-test without assuming a normal distribution). Right-tailed, i.e. the p value is small, if the median of the distribution of measured values in the first subcohort A is significantly higher than in the second subcohort B.	0.149013	38 covariates: frequent gene mutations (f>=0.075)	0.758242
	all FL patients having a WES sample, 164 in total	49 patients with FL stage=2	11 patients with FL stage=early3		BTG1	1	@(nMutations)~isnan(nMutations)	43	E013=1, E017=0, E019=0, E035=0, E049=0, E050=0, E054=0, E057=1, E062=0, E068=0, E081=0, E095=0, E214=0, E219=0, E312=0, E317=0, E319=0, E331=0, HE10=0, HE14=0, HE24=0, HE27=0, HE30=0, HE32=0, HE35=0, HE37=0, P003=0, P004=0, P008=2, P012=0, P017=0, P039=0, P040=0, S002=0, S003=1, S006=0, S007=0, S008=0, S031=1, S033=0, S035=0, S036=0, S038=0		9	E024=0, E052=0, E223=0, E306=0, E310=0, E337=0, E402=0, E403=0, E409=0			@(nMutations)nMutations>0	5	0.116279	E013, E057, P008, S003, S031	0	0				WilcoxonRanksumTest_leftTailed	Wilcoxon rank test (similar to a 2-sample t-test without assuming a normal distribution). Left-tailed, i.e. the p value is small, if the median of the distribution of measured values in the first subcohort A is significantly lower than in the second subcohort B.	0.861796	38 covariates: frequent gene mutations (f>=0.075)	0.885039		WilcoxonRanksumTest_rightTailed	Wilcoxon rank test (similar to a 2-sample t-test without assuming a normal distribution). Right-tailed, i.e. the p value is small, if the median of the distribution of measured values in the first subcohort A is significantly higher than in the second subcohort B.	0.148914	38 covariates: frequent gene mutations (f>=0.075)	0.758242
	all FL patients having a WES sample, 164 in total	49 patients with FL stage=2	11 patients with FL stage=early3		SOCS1	1	@(nMutations)~isnan(nMutations)	43	E013=0, E017=0, E019=0, E035=0, E049=0, E050=0, E054=0, E057=0, E062=0, E068=0, E081=1, E095=0, E214=0, E219=1, E312=0, E317=0, E319=0, E331=0, HE10=0, HE14=1, HE24=0, HE27=0, HE30=0, HE32=0, HE35=0, HE37=1, P003=0, P004=0, P008=0, P012=0, P017=0, P039=0, P040=1, S002=0, S003=0, S006=0, S007=0, S008=0, S031=0, S033=0, S035=0, S036=0, S038=0		9	E024=0, E052=0, E223=0, E306=0, E310=0, E337=0, E402=0, E403=0, E409=0			@(nMutations)nMutations>0	5	0.116279	E081, E219, HE14, HE37, P040	0	0				WilcoxonRanksumTest_leftTailed	Wilcoxon rank test (similar to a 2-sample t-test without assuming a normal distribution). Left-tailed, i.e. the p value is small, if the median of the distribution of measured values in the first subcohort A is significantly lower than in the second subcohort B.	0.861993	38 covariates: frequent gene mutations (f>=0.075)	0.885039		WilcoxonRanksumTest_rightTailed	Wilcoxon rank test (similar to a 2-sample t-test without assuming a normal distribution). Right-tailed, i.e. the p value is small, if the median of the distribution of measured values in the first subcohort A is significantly higher than in the second subcohort B.	0.148717	38 covariates: frequent gene mutations (f>=0.075)	0.758242
	all FL patients having a WES sample, 164 in total	49 patients with FL stage=2	11 patients with FL stage=early3		POU2AF1	1	@(nMutations)~isnan(nMutations)	43	E013=0, E017=0, E019=0, E035=0, E049=0, E050=0, E054=0, E057=0, E062=1, E068=0, E081=0, E095=0, E214=0, E219=1, E312=1, E317=0, E319=0, E331=0, HE10=1, HE14=0, HE24=0, HE27=0, HE30=0, HE32=0, HE35=0, HE37=0, P003=0, P004=0, P008=1, P012=0, P017=0, P039=0, P040=0, S002=0, S003=0, S006=0, S007=0, S008=0, S031=0, S033=0, S035=0, S036=0, S038=0		9	E024=0, E052=0, E223=0, E306=0, E310=0, E337=0, E402=0, E403=0, E409=0			@(nMutations)nMutations>0	5	0.116279	E062, E219, E312, HE10, P008	0	0				WilcoxonRanksumTest_leftTailed	Wilcoxon rank test (similar to a 2-sample t-test without assuming a normal distribution). Left-tailed, i.e. the p value is small, if the median of the distribution of measured values in the first subcohort A is significantly lower than in the second subcohort B.	0.861993	38 covariates: frequent gene mutations (f>=0.075)	0.885039		WilcoxonRanksumTest_rightTailed	Wilcoxon rank test (similar to a 2-sample t-test without assuming a normal distribution). Right-tailed, i.e. the p value is small, if the median of the distribution of measured values in the first subcohort A is significantly higher than in the second subcohort B.	0.148717	38 covariates: frequent gene mutations (f>=0.075)	0.758242
	all FL patients having a WES sample, 164 in total	49 patients with FL stage=2	11 patients with FL stage=early3		LOC646652	1.22156e-11	@(nMutations)~isnan(nMutations)	43	E013=1, E017=0, E019=0, E035=0, E049=0, E050=0, E054=0, E057=1, E062=0, E068=0, E081=0, E095=0, E214=0, E219=0, E312=0, E317=1, E319=0, E331=0, HE10=0, HE14=0, HE24=0, HE27=0, HE30=1, HE32=1, HE35=0, HE37=0, P003=0, P004=0, P008=0, P012=0, P017=0, P039=0, P040=0, S002=0, S003=0, S006=0, S007=0, S008=0, S031=0, S033=0, S035=0, S036=0, S038=0		9	E024=0, E052=0, E223=0, E306=0, E310=0, E337=0, E402=0, E403=0, E409=0			@(nMutations)nMutations>0	5	0.116279	E013, E057, E317, HE30, HE32	0	0				WilcoxonRanksumTest_leftTailed	Wilcoxon rank test (similar to a 2-sample t-test without assuming a normal distribution). Left-tailed, i.e. the p value is small, if the median of the distribution of measured values in the first subcohort A is significantly lower than in the second subcohort B.	0.861993	38 covariates: frequent gene mutations (f>=0.075)	0.885039		WilcoxonRanksumTest_rightTailed	Wilcoxon rank test (similar to a 2-sample t-test without assuming a normal distribution). Right-tailed, i.e. the p value is small, if the median of the distribution of measured values in the first subcohort A is significantly higher than in the second subcohort B.	0.148717	38 covariates: frequent gene mutations (f>=0.075)	0.758242
	all FL patients having a WES sample, 164 in total	49 patients with FL stage=2	11 patients with FL stage=early3		USH2A		@(nMutations)~isnan(nMutations)	43	E013=0, E017=0, E019=0, E035=1, E049=0, E050=0, E054=0, E057=0, E062=1, E068=0, E081=0, E095=0, E214=0, E219=0, E312=0, E317=0, E319=0, E331=0, HE10=1, HE14=0, HE24=0, HE27=0, HE30=1, HE32=0, HE35=0, HE37=0, P003=0, P004=0, P008=0, P012=2, P017=0, P039=0, P040=0, S002=0, S003=0, S006=0, S007=1, S008=0, S031=0, S033=0, S035=0, S036=0, S038=0		9	E024=0, E052=0, E223=0, E306=0, E310=0, E337=0, E402=0, E403=0, E409=0			@(nMutations)nMutations>0	6	0.139535	E035, E062, HE10, HE30, P012, S007	0	0				WilcoxonRanksumTest_leftTailed	Wilcoxon rank test (similar to a 2-sample t-test without assuming a normal distribution). Left-tailed, i.e. the p value is small, if the median of the distribution of measured values in the first subcohort A is significantly lower than in the second subcohort B.	0.885039	38 covariates: frequent gene mutations (f>=0.075)	0.885039		WilcoxonRanksumTest_rightTailed	Wilcoxon rank test (similar to a 2-sample t-test without assuming a normal distribution). Right-tailed, i.e. the p value is small, if the median of the distribution of measured values in the first subcohort A is significantly higher than in the second subcohort B.	0.123656	38 covariates: frequent gene mutations (f>=0.075)	0.758242
	all FL patients having a WES sample, 164 in total	49 patients with FL stage=2	11 patients with FL stage=early3		FOXO1	1	@(nMutations)~isnan(nMutations)	43	E013=0, E017=0, E019=0, E035=0, E049=0, E050=0, E054=1, E057=0, E062=0, E068=0, E081=1, E095=0, E214=0, E219=0, E312=0, E317=0, E319=0, E331=0, HE10=0, HE14=0, HE24=1, HE27=0, HE30=0, HE32=0, HE35=0, HE37=0, P003=0, P004=1, P008=0, P012=0, P017=0, P039=0, P040=2, S002=0, S003=0, S006=0, S007=0, S008=0, S031=0, S033=0, S035=0, S036=0, S038=1		9	E024=0, E052=0, E223=0, E306=0, E310=0, E337=0, E402=0, E403=0, E409=0			@(nMutations)nMutations>0	6	0.139535	E054, E081, HE24, P004, P040, S038	0	0				WilcoxonRanksumTest_leftTailed	Wilcoxon rank test (similar to a 2-sample t-test without assuming a normal distribution). Left-tailed, i.e. the p value is small, if the median of the distribution of measured values in the first subcohort A is significantly lower than in the second subcohort B.	0.885039	38 covariates: frequent gene mutations (f>=0.075)	0.885039		WilcoxonRanksumTest_rightTailed	Wilcoxon rank test (similar to a 2-sample t-test without assuming a normal distribution). Right-tailed, i.e. the p value is small, if the median of the distribution of measured values in the first subcohort A is significantly higher than in the second subcohort B.	0.123656	38 covariates: frequent gene mutations (f>=0.075)	0.758242
155 patients with FL stage=1,2,early3 in this project <VERSUS> 24 patients with FL stage=3,4
	all FL patients having a WES sample, 164 in total	155 patients with FL stage=1,2,early3	24 patients with FL stage=3,4		ARID1A	1	@(nMutations)~isnan(nMutations)	140	E003=0, E004=0, E006=0, E013=0, E014=0, E016=0, E017=0, E019=0, E020=0, E024=0, E025=0, E026=0, E027=0, E029=0, E033=0, E034=0, E035=1, E037=0, E045=0, E047=0, E049=0, E050=0, E052=0, E054=0, E055=0, E057=0, E058=0, E059=0, E062=0, E068=0, E072=0, E076=0, E081=0, E086=0, E095=0, E100=0, E204=0, E206=0, E212=0, E214=0, E215=0, E216=0, E217=0, E219=0, E223=0, E302=0, E305=0, E306=1, E307=0, E310=0,…		24	S009=0, S010=0, S011=0, S012=0, S013=2, S014=1, S015=1, S016=0, S017=0, S018=1, S019=0, S020=0, S021=0, S039=0, S040=0, S041=1, S042=0, S043=1, S044=0, S045=0, S046=0, S047=0, S048=0, S049=1			@(nMutations)nMutations>0	8	0.0571429	E035, E306, E340, E403, HE07, HE10, HE18, HE32	7	0.291667	S013, S014, S015, S018, S041, S043, S049			WilcoxonRanksumTest_leftTailed	Wilcoxon rank test (similar to a 2-sample t-test without assuming a normal distribution). Left-tailed, i.e. the p value is small, if the median of the distribution of measured values in the first subcohort A is significantly lower than in the second subcohort B.	0.000106624	38 covariates: frequent gene mutations (f>=0.075)	0.00405171		WilcoxonRanksumTest_rightTailed	Wilcoxon rank test (similar to a 2-sample t-test without assuming a normal distribution). Right-tailed, i.e. the p value is small, if the median of the distribution of measured values in the first subcohort A is significantly higher than in the second subcohort B.	0.999897	38 covariates: frequent gene mutations (f>=0.075)	0.999897
	all FL patients having a WES sample, 164 in total	155 patients with FL stage=1,2,early3	24 patients with FL stage=3,4		PCLO	1	@(nMutations)~isnan(nMutations)	140	E003=1, E004=0, E006=0, E013=0, E014=0, E016=0, E017=0, E019=0, E020=0, E024=0, E025=0, E026=0, E027=0, E029=0, E033=0, E034=0, E035=0, E037=0, E045=0, E047=0, E049=0, E050=0, E052=0, E054=0, E055=0, E057=0, E058=0, E059=0, E062=0, E068=0, E072=1, E076=0, E081=1, E086=0, E095=0, E100=0, E204=0, E206=0, E212=0, E214=1, E215=0, E216=0, E217=0, E219=0, E223=0, E302=0, E305=0, E306=0, E307=0, E310=0,…		24	S009=0, S010=1, S011=0, S012=1, S013=0, S014=0, S015=1, S016=0, S017=0, S018=0, S019=0, S020=1, S021=0, S039=0, S040=0, S041=0, S042=0, S043=0, S044=0, S045=0, S046=0, S047=1, S048=0, S049=0			@(nMutations)nMutations>0	8	0.0571429	E003, E072, E081, E214, E324, HE17, P021, P022	5	0.208333	S010, S012, S015, S020, S047			WilcoxonRanksumTest_leftTailed	Wilcoxon rank test (similar to a 2-sample t-test without assuming a normal distribution). Left-tailed, i.e. the p value is small, if the median of the distribution of measured values in the first subcohort A is significantly lower than in the second subcohort B.	0.00629867	38 covariates: frequent gene mutations (f>=0.075)	0.119675		WilcoxonRanksumTest_rightTailed	Wilcoxon rank test (similar to a 2-sample t-test without assuming a normal distribution). Right-tailed, i.e. the p value is small, if the median of the distribution of measured values in the first subcohort A is significantly higher than in the second subcohort B.	0.993876	38 covariates: frequent gene mutations (f>=0.075)	0.999897
	all FL patients having a WES sample, 164 in total	155 patients with FL stage=1,2,early3	24 patients with FL stage=3,4		KMT2D	5.23526e-13	@(nMutations)~isnan(nMutations)	140	E003=0, E004=0, E006=2, E013=1, E014=2, E016=0, E017=2, E019=2, E020=0, E024=1, E025=0, E026=1, E027=0, E029=0, E033=0, E034=0, E035=0, E037=0, E045=0, E047=2, E049=0, E050=1, E052=2, E054=0, E055=0, E057=0, E058=1, E059=0, E062=0, E068=0, E072=1, E076=0, E081=0, E086=0, E095=1, E100=0, E204=2, E206=1, E212=0, E214=1, E215=0, E216=0, E217=0, E219=0, E223=0, E302=0, E305=0, E306=2, E307=0, E310=0,…		24	S009=1, S010=0, S011=0, S012=1, S013=1, S014=1, S015=0, S016=2, S017=0, S018=1, S019=0, S020=2, S021=2, S039=1, S040=2, S041=1, S042=0, S043=1, S044=1, S045=0, S046=2, S047=0, S048=1, S049=1			@(nMutations)nMutations>0	58	0.414286	E006, E013, E014, E017, E019, E024, E026, E047, E050, E052, E058, E072, E095, E204, E206, E214, E306, E311, E312, E322, E337, E340, E401, E402, E403, E408, E409, HE07, HE14, HE18, HE20, HE21, HE27, HE29, HE32, HE35, HE43, HE47, P003, P004, P005, P006, P008, P015, P016, P018, P021, P028, P033, P042, S003, S004, S006, S007, S008, S028, S031, S033	16	0.666667	S009, S012, S013, S014, S016, S018, S020, S021, S039, S040, S041, S043, S044, S046, S048, S049			WilcoxonRanksumTest_leftTailed	Wilcoxon rank test (similar to a 2-sample t-test without assuming a normal distribution). Left-tailed, i.e. the p value is small, if the median of the distribution of measured values in the first subcohort A is significantly lower than in the second subcohort B.	0.0158356	38 covariates: frequent gene mutations (f>=0.075)	0.200584		WilcoxonRanksumTest_rightTailed	Wilcoxon rank test (similar to a 2-sample t-test without assuming a normal distribution). Right-tailed, i.e. the p value is small, if the median of the distribution of measured values in the first subcohort A is significantly higher than in the second subcohort B.	0.984369	38 covariates: frequent gene mutations (f>=0.075)	0.999897
	all FL patients having a WES sample, 164 in total	155 patients with FL stage=1,2,early3	24 patients with FL stage=3,4		HIST1H1E	3.64972e-11	@(nMutations)~isnan(nMutations)	140	E003=1, E004=0, E006=0, E013=0, E014=0, E016=0, E017=0, E019=0, E020=0, E024=0, E025=0, E026=0, E027=0, E029=0, E033=0, E034=0, E035=0, E037=0, E045=0, E047=0, E049=0, E050=0, E052=0, E054=0, E055=0, E057=0, E058=0, E059=1, E062=0, E068=0, E072=0, E076=0, E081=1, E086=0, E095=0, E100=0, E204=1, E206=0, E212=0, E214=0, E215=0, E216=0, E217=0, E219=0, E223=0, E302=0, E305=0, E306=0, E307=0, E310=0,…		24	S009=0, S010=0, S011=1, S012=0, S013=1, S014=0, S015=0, S016=1, S017=0, S018=0, S019=0, S020=0, S021=0, S039=0, S040=0, S041=0, S042=0, S043=0, S044=0, S045=1, S046=0, S047=1, S048=0, S049=0			@(nMutations)nMutations>0	14	0.1	E003, E059, E081, E204, E326, E338, E409, HE06, HE07, HE30, P003, P017, S008, S038	5	0.208333	S011, S013, S016, S045, S047			WilcoxonRanksumTest_leftTailed	Wilcoxon rank test (similar to a 2-sample t-test without assuming a normal distribution). Left-tailed, i.e. the p value is small, if the median of the distribution of measured values in the first subcohort A is significantly lower than in the second subcohort B.	0.0638486	38 covariates: frequent gene mutations (f>=0.075)	0.606562		WilcoxonRanksumTest_rightTailed	Wilcoxon rank test (similar to a 2-sample t-test without assuming a normal distribution). Right-tailed, i.e. the p value is small, if the median of the distribution of measured values in the first subcohort A is significantly higher than in the second subcohort B.	0.937194	38 covariates: frequent gene mutations (f>=0.075)	0.999897
	all FL patients having a WES sample, 164 in total	155 patients with FL stage=1,2,early3	24 patients with FL stage=3,4		BCL2		@(nMutations)~isnan(nMutations)	140	E003=0, E004=0, E006=0, E013=0, E014=1, E016=0, E017=0, E019=0, E020=0, E024=1, E025=0, E026=0, E027=0, E029=0, E033=0, E034=1, E035=0, E037=0, E045=0, E047=0, E049=0, E050=0, E052=1, E054=0, E055=0, E057=0, E058=1, E059=0, E062=0, E068=1, E072=0, E076=1, E081=0, E086=0, E095=1, E100=1, E204=1, E206=0, E212=0, E214=0, E215=1, E216=0, E217=1, E219=0, E223=1, E302=0, E305=1, E306=0, E307=0, E310=0,…		24	S009=1, S010=0, S011=1, S012=0, S013=1, S014=1, S015=1, S016=1, S017=1, S018=1, S019=0, S020=1, S021=0, S039=0, S040=0, S041=1, S042=0, S043=1, S044=0, S045=0, S046=0, S047=0, S048=1, S049=0			@(nMutations)nMutations>0	52	0.371429	E014, E024, E034, E052, E058, E068, E076, E095, E100, E204, E215, E217, E223, E305, E311, E312, E331, E340, E403, HE01, HE03, HE05, HE06, HE07, HE11, HE14, HE18, HE26, HE29, HE30, HE32, HE35, HE36, P003, P004, P005, P006, P015, P016, P033, P040, P042, S002, S003, S004, S005, S006, S007, S025, S027, S031, S038	12	0.5	S009, S011, S013, S014, S015, S016, S017, S018, S020, S041, S043, S048			WilcoxonRanksumTest_leftTailed	Wilcoxon rank test (similar to a 2-sample t-test without assuming a normal distribution). Left-tailed, i.e. the p value is small, if the median of the distribution of measured values in the first subcohort A is significantly lower than in the second subcohort B.	0.13214	38 covariates: frequent gene mutations (f>=0.075)	0.802765		WilcoxonRanksumTest_rightTailed	Wilcoxon rank test (similar to a 2-sample t-test without assuming a normal distribution). Right-tailed, i.e. the p value is small, if the median of the distribution of measured values in the first subcohort A is significantly higher than in the second subcohort B.	0.86903	38 covariates: frequent gene mutations (f>=0.075)	0.971269
	all FL patients having a WES sample, 164 in total	155 patients with FL stage=1,2,early3	24 patients with FL stage=3,4		POU2F2		@(nMutations)~isnan(nMutations)	140	E003=0, E004=0, E006=0, E013=0, E014=0, E016=0, E017=0, E019=1, E020=0, E024=0, E025=0, E026=0, E027=0, E029=0, E033=0, E034=0, E035=0, E037=0, E045=0, E047=0, E049=0, E050=0, E052=0, E054=0, E055=0, E057=0, E058=0, E059=0, E062=1, E068=0, E072=0, E076=0, E081=0, E086=0, E095=0, E100=0, E204=0, E206=0, E212=0, E214=0, E215=0, E216=0, E217=0, E219=0, E223=0, E302=0, E305=0, E306=0, E307=1, E310=1,…		24	S009=0, S010=0, S011=0, S012=0, S013=0, S014=0, S015=1, S016=0, S017=0, S018=0, S019=0, S020=1, S021=0, S039=0, S040=0, S041=0, S042=1, S043=0, S044=0, S045=0, S046=0, S047=1, S048=0, S049=0			@(nMutations)nMutations>0	13	0.0928571	E019, E062, E307, E310, E319, E408, HE14, HE29, HE35, HE46, P017, P022, P023	4	0.166667	S015, S020, S042, S047			WilcoxonRanksumTest_leftTailed	Wilcoxon rank test (similar to a 2-sample t-test without assuming a normal distribution). Left-tailed, i.e. the p value is small, if the median of the distribution of measured values in the first subcohort A is significantly lower than in the second subcohort B.	0.138237	38 covariates: frequent gene mutations (f>=0.075)	0.802765		WilcoxonRanksumTest_rightTailed	Wilcoxon rank test (similar to a 2-sample t-test without assuming a normal distribution). Right-tailed, i.e. the p value is small, if the median of the distribution of measured values in the first subcohort A is significantly higher than in the second subcohort B.	0.863698	38 covariates: frequent gene mutations (f>=0.075)	0.971269
	all FL patients having a WES sample, 164 in total	155 patients with FL stage=1,2,early3	24 patients with FL stage=3,4		IRF8	1	@(nMutations)~isnan(nMutations)	140	E003=0, E004=0, E006=0, E013=0, E014=0, E016=0, E017=0, E019=1, E020=0, E024=0, E025=0, E026=0, E027=0, E029=0, E033=0, E034=0, E035=0, E037=0, E045=0, E047=0, E049=0, E050=0, E052=0, E054=0, E055=0, E057=0, E058=0, E059=0, E062=0, E068=1, E072=0, E076=0, E081=0, E086=0, E095=0, E100=0, E204=0, E206=0, E212=0, E214=0, E215=0, E216=0, E217=0, E219=0, E223=1, E302=0, E305=0, E306=0, E307=0, E310=0,…		24	S009=1, S010=0, S011=0, S012=0, S013=1, S014=0, S015=0, S016=0, S017=0, S018=0, S019=0, S020=1, S021=0, S039=0, S040=1, S041=0, S042=0, S043=0, S044=0, S045=0, S046=0, S047=1, S048=0, S049=0			@(nMutations)nMutations>0	18	0.128571	E019, E068, E223, E401, E402, E410, HE07, HE14, HE20, HE21, HE35, P003, P004, P005, P022, S002, S005, S007	5	0.208333	S009, S013, S020, S040, S047			WilcoxonRanksumTest_leftTailed	Wilcoxon rank test (similar to a 2-sample t-test without assuming a normal distribution). Left-tailed, i.e. the p value is small, if the median of the distribution of measured values in the first subcohort A is significantly lower than in the second subcohort B.	0.160333	38 covariates: frequent gene mutations (f>=0.075)	0.802765		WilcoxonRanksumTest_rightTailed	Wilcoxon rank test (similar to a 2-sample t-test without assuming a normal distribution). Right-tailed, i.e. the p value is small, if the median of the distribution of measured values in the first subcohort A is significantly higher than in the second subcohort B.	0.841543	38 covariates: frequent gene mutations (f>=0.075)	0.971269
	all FL patients having a WES sample, 164 in total	155 patients with FL stage=1,2,early3	24 patients with FL stage=3,4		MAP7D1	5.23526e-13	@(nMutations)~isnan(nMutations)	140	E003=1, E004=0, E006=0, E013=1, E014=1, E016=0, E017=0, E019=0, E020=0, E024=0, E025=0, E026=0, E027=0, E029=0, E033=0, E034=0, E035=0, E037=0, E045=0, E047=0, E049=0, E050=0, E052=0, E054=0, E055=0, E057=0, E058=0, E059=0, E062=0, E068=0, E072=0, E076=0, E081=0, E086=0, E095=0, E100=0, E204=0, E206=0, E212=0, E214=0, E215=0, E216=0, E217=0, E219=0, E223=0, E302=0, E305=0, E306=0, E307=0, E310=0,…		24	S009=0, S010=0, S011=1, S012=1, S013=0, S014=0, S015=0, S016=0, S017=1, S018=0, S019=0, S020=0, S021=1, S039=0, S040=0, S041=0, S042=0, S043=0, S044=0, S045=0, S046=0, S047=0, S048=0, S049=0			@(nMutations)nMutations>0	14	0.1	E003, E013, E014, E326, HE03, HE06, HE14, HE29, P005, P012, P022, P030, P033, S008	4	0.166667	S011, S012, S017, S021			WilcoxonRanksumTest_leftTailed	Wilcoxon rank test (similar to a 2-sample t-test without assuming a normal distribution). Left-tailed, i.e. the p value is small, if the median of the distribution of measured values in the first subcohort A is significantly lower than in the second subcohort B.	0.169003	38 covariates: frequent gene mutations (f>=0.075)	0.802765		WilcoxonRanksumTest_rightTailed	Wilcoxon rank test (similar to a 2-sample t-test without assuming a normal distribution). Right-tailed, i.e. the p value is small, if the median of the distribution of measured values in the first subcohort A is significantly higher than in the second subcohort B.	0.833154	38 covariates: frequent gene mutations (f>=0.075)	0.971269
	all FL patients having a WES sample, 164 in total	155 patients with FL stage=1,2,early3	24 patients with FL stage=3,4		SGK1	1	@(nMutations)~isnan(nMutations)	140	E003=0, E004=0, E006=0, E013=0, E014=0, E016=0, E017=0, E019=0, E020=0, E024=0, E025=0, E026=0, E027=0, E029=0, E033=0, E034=0, E035=0, E037=0, E045=0, E047=0, E049=0, E050=0, E052=0, E054=0, E055=0, E057=0, E058=0, E059=0, E062=0, E068=0, E072=0, E076=0, E081=0, E086=0, E095=0, E100=0, E204=1, E206=0, E212=1, E214=0, E215=0, E216=0, E217=0, E219=0, E223=0, E302=0, E305=0, E306=0, E307=0, E310=0,…		24	S009=0, S010=0, S011=0, S012=0, S013=0, S014=0, S015=1, S016=0, S017=0, S018=1, S019=0, S020=0, S021=0, S039=0, S040=0, S041=0, S042=0, S043=0, S044=0, S045=0, S046=0, S047=1, S048=0, S049=0			@(nMutations)nMutations>0	10	0.0714286	E204, E212, E326, E402, HE07, HE08, P022, S004, S028, S031	3	0.125	S015, S018, S047			WilcoxonRanksumTest_leftTailed	Wilcoxon rank test (similar to a 2-sample t-test without assuming a normal distribution). Left-tailed, i.e. the p value is small, if the median of the distribution of measured values in the first subcohort A is significantly lower than in the second subcohort B.	0.194994	38 covariates: frequent gene mutations (f>=0.075)	0.823309		WilcoxonRanksumTest_rightTailed	Wilcoxon rank test (similar to a 2-sample t-test without assuming a normal distribution). Right-tailed, i.e. the p value is small, if the median of the distribution of measured values in the first subcohort A is significantly higher than in the second subcohort B.	0.807734	38 covariates: frequent gene mutations (f>=0.075)	0.971269
	all FL patients having a WES sample, 164 in total	155 patients with FL stage=1,2,early3	24 patients with FL stage=3,4		ACTB	5.53367e-10	@(nMutations)~isnan(nMutations)	140	E003=0, E004=0, E006=0, E013=0, E014=0, E016=0, E017=0, E019=0, E020=0, E024=0, E025=0, E026=0, E027=0, E029=0, E033=0, E034=0, E035=0, E037=0, E045=0, E047=0, E049=0, E050=0, E052=0, E054=0, E055=0, E057=0, E058=0, E059=0, E062=0, E068=0, E072=0, E076=0, E081=0, E086=0, E095=0, E100=0, E204=0, E206=0, E212=0, E214=0, E215=0, E216=0, E217=0, E219=0, E223=0, E302=0, E305=0, E306=0, E307=0, E310=0,…		24	S009=1, S010=0, S011=0, S012=0, S013=0, S014=1, S015=0, S016=0, S017=0, S018=0, S019=0, S020=0, S021=0, S039=0, S040=0, S041=0, S042=0, S043=0, S044=0, S045=2, S046=0, S047=0, S048=0, S049=0			@(nMutations)nMutations>0	11	0.0785714	E326, E334, HE05, HE18, HE30, P008, P017, P018, P022, P028, S004	3	0.125	S009, S014, S045			WilcoxonRanksumTest_leftTailed	Wilcoxon rank test (similar to a 2-sample t-test without assuming a normal distribution). Left-tailed, i.e. the p value is small, if the median of the distribution of measured values in the first subcohort A is significantly lower than in the second subcohort B.	0.221095	38 covariates: frequent gene mutations (f>=0.075)	0.840162		WilcoxonRanksumTest_rightTailed	Wilcoxon rank test (similar to a 2-sample t-test without assuming a normal distribution). Right-tailed, i.e. the p value is small, if the median of the distribution of measured values in the first subcohort A is significantly higher than in the second subcohort B.	0.781747	38 covariates: frequent gene mutations (f>=0.075)	0.971269
	all FL patients having a WES sample, 164 in total	155 patients with FL stage=1,2,early3	24 patients with FL stage=3,4		FOXO1	1	@(nMutations)~isnan(nMutations)	140	E003=0, E004=0, E006=0, E013=0, E014=0, E016=0, E017=0, E019=0, E020=1, E024=0, E025=0, E026=0, E027=0, E029=0, E033=1, E034=0, E035=0, E037=0, E045=0, E047=0, E049=0, E050=0, E052=0, E054=1, E055=0, E057=0, E058=0, E059=0, E062=0, E068=0, E072=0, E076=0, E081=1, E086=0, E095=0, E100=0, E204=0, E206=0, E212=0, E214=0, E215=0, E216=0, E217=0, E219=0, E223=0, E302=0, E305=0, E306=0, E307=0, E310=0,…		24	S009=0, S010=0, S011=0, S012=0, S013=0, S014=0, S015=2, S016=0, S017=0, S018=0, S019=0, S020=0, S021=1, S039=0, S040=0, S041=0, S042=0, S043=0, S044=0, S045=0, S046=0, S047=1, S048=0, S049=0			@(nMutations)nMutations>0	12	0.0857143	E020, E033, E054, E081, E410, HE01, HE24, HE41, P004, P011, P040, S038	3	0.125	S015, S021, S047			WilcoxonRanksumTest_leftTailed	Wilcoxon rank test (similar to a 2-sample t-test without assuming a normal distribution). Left-tailed, i.e. the p value is small, if the median of the distribution of measured values in the first subcohort A is significantly lower than in the second subcohort B.	0.261801	38 covariates: frequent gene mutations (f>=0.075)	0.904404		WilcoxonRanksumTest_rightTailed	Wilcoxon rank test (similar to a 2-sample t-test without assuming a normal distribution). Right-tailed, i.e. the p value is small, if the median of the distribution of measured values in the first subcohort A is significantly higher than in the second subcohort B.	0.741221	38 covariates: frequent gene mutations (f>=0.075)	0.971269
	all FL patients having a WES sample, 164 in total	155 patients with FL stage=1,2,early3	24 patients with FL stage=3,4		USH2A		@(nMutations)~isnan(nMutations)	140	E003=0, E004=0, E006=0, E013=0, E014=0, E016=0, E017=0, E019=0, E020=1, E024=0, E025=0, E026=0, E027=0, E029=1, E033=1, E034=0, E035=1, E037=0, E045=0, E047=0, E049=0, E050=0, E052=0, E054=0, E055=0, E057=0, E058=0, E059=0, E062=1, E068=0, E072=0, E076=0, E081=0, E086=0, E095=0, E100=0, E204=0, E206=0, E212=0, E214=0, E215=0, E216=0, E217=1, E219=0, E223=0, E302=0, E305=0, E306=0, E307=0, E310=0,…		24	S009=0, S010=0, S011=1, S012=0, S013=0, S014=1, S015=0, S016=0, S017=0, S018=0, S019=0, S020=0, S021=0, S039=0, S040=0, S041=0, S042=0, S043=0, S044=0, S045=0, S046=1, S047=0, S048=0, S049=0			@(nMutations)nMutations>0	13	0.0928571	E020, E029, E033, E035, E062, E217, E340, HE10, HE29, HE30, P012, S007, S027	3	0.125	S011, S014, S046			WilcoxonRanksumTest_leftTailed	Wilcoxon rank test (similar to a 2-sample t-test without assuming a normal distribution). Left-tailed, i.e. the p value is small, if the median of the distribution of measured values in the first subcohort A is significantly lower than in the second subcohort B.	0.318971	38 covariates: frequent gene mutations (f>=0.075)	0.95532		WilcoxonRanksumTest_rightTailed	Wilcoxon rank test (similar to a 2-sample t-test without assuming a normal distribution). Right-tailed, i.e. the p value is small, if the median of the distribution of measured values in the first subcohort A is significantly higher than in the second subcohort B.	0.684254	38 covariates: frequent gene mutations (f>=0.075)	0.963024
	all FL patients having a WES sample, 164 in total	155 patients with FL stage=1,2,early3	24 patients with FL stage=3,4		ABL2	5.23526e-13	@(nMutations)~isnan(nMutations)	140	E003=0, E004=0, E006=0, E013=1, E014=0, E016=0, E017=1, E019=0, E020=0, E024=0, E025=0, E026=0, E027=0, E029=0, E033=0, E034=0, E035=0, E037=0, E045=1, E047=0, E049=0, E050=0, E052=0, E054=0, E055=0, E057=0, E058=1, E059=0, E062=0, E068=0, E072=0, E076=0, E081=0, E086=0, E095=0, E100=1, E204=1, E206=0, E212=0, E214=0, E215=1, E216=1, E217=1, E219=1, E223=0, E302=1, E305=0, E306=0, E307=0, E310=0,…		24	S009=0, S010=1, S011=1, S012=0, S013=1, S014=1, S015=0, S016=0, S017=1, S018=0, S019=0, S020=0, S021=1, S039=0, S040=0, S041=0, S042=0, S043=0, S044=0, S045=0, S046=0, S047=0, S048=0, S049=0			@(nMutations)nMutations>0	29	0.207143	E013, E017, E045, E058, E100, E204, E215, E216, E217, E219, E302, E319, E323, E338, E402, E403, E410, HE03, HE07, HE26, HE29, HE32, HE36, P005, P015, P018, P028, P033, P040	6	0.25	S010, S011, S013, S014, S017, S021			WilcoxonRanksumTest_leftTailed	Wilcoxon rank test (similar to a 2-sample t-test without assuming a normal distribution). Left-tailed, i.e. the p value is small, if the median of the distribution of measured values in the first subcohort A is significantly lower than in the second subcohort B.	0.32682	38 covariates: frequent gene mutations (f>=0.075)	0.95532		WilcoxonRanksumTest_rightTailed	Wilcoxon rank test (similar to a 2-sample t-test without assuming a normal distribution). Right-tailed, i.e. the p value is small, if the median of the distribution of measured values in the first subcohort A is significantly higher than in the second subcohort B.	0.67554	38 covariates: frequent gene mutations (f>=0.075)	0.963024
	all FL patients having a WES sample, 164 in total	155 patients with FL stage=1,2,early3	24 patients with FL stage=3,4		SOCS1	1	@(nMutations)~isnan(nMutations)	140	E003=1, E004=0, E006=0, E013=0, E014=0, E016=0, E017=0, E019=0, E020=1, E024=0, E025=0, E026=0, E027=0, E029=0, E033=0, E034=0, E035=0, E037=1, E045=0, E047=0, E049=0, E050=0, E052=0, E054=0, E055=3, E057=0, E058=0, E059=1, E062=0, E068=0, E072=0, E076=0, E081=1, E086=0, E095=0, E100=0, E204=1, E206=0, E212=0, E214=0, E215=0, E216=0, E217=0, E219=1, E223=0, E302=0, E305=0, E306=0, E307=1, E310=0,…		24	S009=0, S010=0, S011=0, S012=0, S013=0, S014=0, S015=0, S016=1, S017=0, S018=0, S019=0, S020=3, S021=0, S039=0, S040=0, S041=0, S042=0, S043=0, S044=0, S045=0, S046=0, S047=1, S048=0, S049=0			@(nMutations)nMutations>0	15	0.107143	E003, E020, E037, E055, E059, E081, E204, E219, E307, E410, HE14, HE37, P018, P040, S004	3	0.125	S016, S020, S047			WilcoxonRanksumTest_leftTailed	Wilcoxon rank test (similar to a 2-sample t-test without assuming a normal distribution). Left-tailed, i.e. the p value is small, if the median of the distribution of measured values in the first subcohort A is significantly lower than in the second subcohort B.	0.383548	38 covariates: frequent gene mutations (f>=0.075)	0.959823		WilcoxonRanksumTest_rightTailed	Wilcoxon rank test (similar to a 2-sample t-test without assuming a normal distribution). Right-tailed, i.e. the p value is small, if the median of the distribution of measured values in the first subcohort A is significantly higher than in the second subcohort B.	0.619726	38 covariates: frequent gene mutations (f>=0.075)	0.941983
	all FL patients having a WES sample, 164 in total	155 patients with FL stage=1,2,early3	24 patients with FL stage=3,4		PIM1	1	@(nMutations)~isnan(nMutations)	140	E003=1, E004=0, E006=0, E013=0, E014=0, E016=0, E017=0, E019=0, E020=0, E024=0, E025=0, E026=0, E027=0, E029=0, E033=0, E034=0, E035=0, E037=1, E045=0, E047=0, E049=0, E050=0, E052=0, E054=0, E055=0, E057=0, E058=0, E059=1, E062=0, E068=0, E072=0, E076=0, E081=0, E086=0, E095=0, E100=0, E204=0, E206=0, E212=0, E214=0, E215=0, E216=0, E217=1, E219=0, E223=0, E302=0, E305=0, E306=0, E307=0, E310=0,…		24	S009=0, S010=0, S011=1, S012=0, S013=0, S014=0, S015=0, S016=0, S017=1, S018=0, S019=0, S020=0, S021=0, S039=0, S040=0, S041=1, S042=0, S043=0, S044=0, S045=0, S046=0, S047=0, S048=0, S049=0			@(nMutations)nMutations>0	15	0.107143	E003, E037, E059, E217, E326, HE06, HE10, HE17, HE30, HE43, HE47, P003, P011, P016, S038	3	0.125	S011, S017, S041			WilcoxonRanksumTest_leftTailed	Wilcoxon rank test (similar to a 2-sample t-test without assuming a normal distribution). Left-tailed, i.e. the p value is small, if the median of the distribution of measured values in the first subcohort A is significantly lower than in the second subcohort B.	0.399944	38 covariates: frequent gene mutations (f>=0.075)	0.959823		WilcoxonRanksumTest_rightTailed	Wilcoxon rank test (similar to a 2-sample t-test without assuming a normal distribution). Right-tailed, i.e. the p value is small, if the median of the distribution of measured values in the first subcohort A is significantly higher than in the second subcohort B.	0.603372	38 covariates: frequent gene mutations (f>=0.075)	0.941983
	all FL patients having a WES sample, 164 in total	155 patients with FL stage=1,2,early3	24 patients with FL stage=3,4		BTG1	1	@(nMutations)~isnan(nMutations)	140	E003=0, E004=0, E006=0, E013=1, E014=0, E016=0, E017=0, E019=0, E020=0, E024=0, E025=0, E026=0, E027=0, E029=0, E033=0, E034=0, E035=0, E037=0, E045=0, E047=0, E049=0, E050=0, E052=0, E054=0, E055=1, E057=1, E058=0, E059=0, E062=0, E068=0, E072=0, E076=0, E081=0, E086=0, E095=0, E100=0, E204=0, E206=0, E212=0, E214=0, E215=0, E216=0, E217=0, E219=0, E223=0, E302=0, E305=0, E306=0, E307=0, E310=0,…		24	S009=0, S010=0, S011=0, S012=0, S013=0, S014=0, S015=0, S016=0, S017=0, S018=0, S019=0, S020=0, S021=0, S039=0, S040=0, S041=0, S042=0, S043=0, S044=0, S045=0, S046=0, S047=0, S048=1, S049=2			@(nMutations)nMutations>0	11	0.0785714	E013, E055, E057, E410, HE18, P008, P010, P035, S003, S004, S031	2	0.0833333	S048, S049			WilcoxonRanksumTest_leftTailed	Wilcoxon rank test (similar to a 2-sample t-test without assuming a normal distribution). Left-tailed, i.e. the p value is small, if the median of the distribution of measured values in the first subcohort A is significantly lower than in the second subcohort B.	0.452536	38 covariates: frequent gene mutations (f>=0.075)	0.959823		WilcoxonRanksumTest_rightTailed	Wilcoxon rank test (similar to a 2-sample t-test without assuming a normal distribution). Right-tailed, i.e. the p value is small, if the median of the distribution of measured values in the first subcohort A is significantly higher than in the second subcohort B.	0.551398	38 covariates: frequent gene mutations (f>=0.075)	0.911006
	all FL patients having a WES sample, 164 in total	155 patients with FL stage=1,2,early3	24 patients with FL stage=3,4		POU2AF1	1	@(nMutations)~isnan(nMutations)	140	E003=0, E004=0, E006=0, E013=0, E014=0, E016=0, E017=0, E019=0, E020=0, E024=0, E025=0, E026=0, E027=0, E029=0, E033=0, E034=0, E035=0, E037=0, E045=0, E047=1, E049=0, E050=0, E052=0, E054=0, E055=0, E057=0, E058=0, E059=0, E062=1, E068=0, E072=0, E076=0, E081=0, E086=0, E095=0, E100=0, E204=0, E206=0, E212=0, E214=0, E215=0, E216=1, E217=0, E219=1, E223=0, E302=0, E305=0, E306=0, E307=0, E310=0,…		24	S009=0, S010=0, S011=1, S012=0, S013=0, S014=0, S015=1, S016=0, S017=0, S018=0, S019=0, S020=0, S021=0, S039=0, S040=0, S041=0, S042=0, S043=0, S044=0, S045=0, S046=0, S047=0, S048=0, S049=0			@(nMutations)nMutations>0	12	0.0857143	E047, E062, E216, E219, E312, HE01, HE10, HE29, HE41, P008, P028, P033	2	0.0833333	S011, S015			WilcoxonRanksumTest_leftTailed	Wilcoxon rank test (similar to a 2-sample t-test without assuming a normal distribution). Left-tailed, i.e. the p value is small, if the median of the distribution of measured values in the first subcohort A is significantly lower than in the second subcohort B.	0.517252	38 covariates: frequent gene mutations (f>=0.075)	0.959823		WilcoxonRanksumTest_rightTailed	Wilcoxon rank test (similar to a 2-sample t-test without assuming a normal distribution). Right-tailed, i.e. the p value is small, if the median of the distribution of measured values in the first subcohort A is significantly higher than in the second subcohort B.	0.48658	38 covariates: frequent gene mutations (f>=0.075)	0.840457
	all FL patients having a WES sample, 164 in total	155 patients with FL stage=1,2,early3	24 patients with FL stage=3,4		TNFRSF14	9.04011e-07	@(nMutations)~isnan(nMutations)	140	E003=0, E004=0, E006=1, E013=0, E014=0, E016=0, E017=0, E019=0, E020=0, E024=0, E025=0, E026=0, E027=0, E029=1, E033=0, E034=0, E035=0, E037=1, E045=0, E047=1, E049=0, E050=0, E052=1, E054=0, E055=0, E057=1, E058=1, E059=2, E062=0, E068=0, E072=0, E076=0, E081=0, E086=1, E095=0, E100=0, E204=0, E206=0, E212=0, E214=0, E215=0, E216=1, E217=0, E219=0, E223=0, E302=0, E305=0, E306=2, E307=0, E310=1,…		24	S009=0, S010=0, S011=0, S012=0, S013=0, S014=1, S015=0, S016=1, S017=0, S018=0, S019=0, S020=0, S021=0, S039=1, S040=1, S041=0, S042=0, S043=0, S044=0, S045=1, S046=1, S047=1, S048=0, S049=2			@(nMutations)nMutations>0	49	0.35	E006, E029, E037, E047, E052, E057, E058, E059, E086, E216, E306, E310, E312, E323, E324, E326, E331, E401, E402, E403, E410, HE08, HE10, HE14, HE18, HE20, HE26, HE29, HE30, HE35, HE36, HE37, HE41, HE43, HE46, P004, P008, P009, P011, P012, P021, P023, P039, P046, S003, S004, S025, S031, S033	8	0.333333	S014, S016, S039, S040, S045, S046, S047, S049			WilcoxonRanksumTest_leftTailed	Wilcoxon rank test (similar to a 2-sample t-test without assuming a normal distribution). Left-tailed, i.e. the p value is small, if the median of the distribution of measured values in the first subcohort A is significantly lower than in the second subcohort B.	0.562135	38 covariates: frequent gene mutations (f>=0.075)	0.959823		WilcoxonRanksumTest_rightTailed	Wilcoxon rank test (similar to a 2-sample t-test without assuming a normal distribution). Right-tailed, i.e. the p value is small, if the median of the distribution of measured values in the first subcohort A is significantly higher than in the second subcohort B.	0.440067	38 covariates: frequent gene mutations (f>=0.075)	0.796312
	all FL patients having a WES sample, 164 in total	155 patients with FL stage=1,2,early3	24 patients with FL stage=3,4		IGLL5	0.0063539	@(nMutations)~isnan(nMutations)	140	E003=0, E004=0, E006=1, E013=1, E014=1, E016=1, E017=0, E019=0, E020=1, E024=0, E025=0, E026=0, E027=0, E029=0, E033=0, E034=0, E035=0, E037=1, E045=1, E047=0, E049=0, E050=1, E052=0, E054=1, E055=1, E057=0, E058=0, E059=0, E062=1, E068=0, E072=0, E076=1, E081=0, E086=0, E095=0, E100=1, E204=1, E206=0, E212=2, E214=1, E215=0, E216=0, E217=0, E219=0, E223=0, E302=0, E305=0, E306=1, E307=0, E310=0,…		24	S009=0, S010=0, S011=0, S012=0, S013=1, S014=0, S015=0, S016=1, S017=0, S018=1, S019=0, S020=2, S021=0, S039=0, S040=0, S041=0, S042=0, S043=0, S044=1, S045=0, S046=1, S047=0, S048=0, S049=1			@(nMutations)nMutations>0	44	0.314286	E006, E013, E014, E016, E020, E037, E045, E050, E054, E055, E062, E076, E100, E204, E212, E214, E306, E322, E334, E337, E340, E410, HE06, HE07, HE14, HE17, HE18, HE27, HE29, HE30, HE35, HE36, HE41, HE43, P004, P006, P008, P011, P016, P021, P033, S004, S005, S007	7	0.291667	S013, S016, S018, S020, S044, S046, S049			WilcoxonRanksumTest_leftTailed	Wilcoxon rank test (similar to a 2-sample t-test without assuming a normal distribution). Left-tailed, i.e. the p value is small, if the median of the distribution of measured values in the first subcohort A is significantly lower than in the second subcohort B.	0.57877	38 covariates: frequent gene mutations (f>=0.075)	0.959823		WilcoxonRanksumTest_rightTailed	Wilcoxon rank test (similar to a 2-sample t-test without assuming a normal distribution). Right-tailed, i.e. the p value is small, if the median of the distribution of measured values in the first subcohort A is significantly higher than in the second subcohort B.	0.423485	38 covariates: frequent gene mutations (f>=0.075)	0.796312
	all FL patients having a WES sample, 164 in total	155 patients with FL stage=1,2,early3	24 patients with FL stage=3,4		TTN	0.368245	@(nMutations)~isnan(nMutations)	140	E003=0, E004=1, E006=0, E013=0, E014=0, E016=0, E017=0, E019=0, E020=0, E024=0, E025=0, E026=1, E027=0, E029=0, E033=0, E034=0, E035=0, E037=0, E045=0, E047=0, E049=2, E050=0, E052=0, E054=0, E055=0, E057=1, E058=0, E059=0, E062=0, E068=0, E072=0, E076=0, E081=0, E086=0, E095=0, E100=0, E204=0, E206=0, E212=0, E214=0, E215=0, E216=0, E217=0, E219=0, E223=0, E302=0, E305=0, E306=0, E307=1, E310=0,…		24	S009=0, S010=0, S011=0, S012=0, S013=0, S014=0, S015=0, S016=0, S017=0, S018=0, S019=0, S020=1, S021=0, S039=0, S040=0, S041=0, S042=0, S043=0, S044=0, S045=0, S046=0, S047=1, S048=0, S049=1			@(nMutations)nMutations>0	20	0.142857	E004, E026, E049, E057, E307, E311, E338, E340, E409, E410, HE16, HE35, P003, P012, P035, P040, P042, P046, S004, S005	3	0.125	S020, S047, S049			WilcoxonRanksumTest_leftTailed	Wilcoxon rank test (similar to a 2-sample t-test without assuming a normal distribution). Left-tailed, i.e. the p value is small, if the median of the distribution of measured values in the first subcohort A is significantly lower than in the second subcohort B.	0.606568	38 covariates: frequent gene mutations (f>=0.075)	0.959823		WilcoxonRanksumTest_rightTailed	Wilcoxon rank test (similar to a 2-sample t-test without assuming a normal distribution). Right-tailed, i.e. the p value is small, if the median of the distribution of measured values in the first subcohort A is significantly higher than in the second subcohort B.	0.396406	38 covariates: frequent gene mutations (f>=0.075)	0.792812
	all FL patients having a WES sample, 164 in total	155 patients with FL stage=1,2,early3	24 patients with FL stage=3,4		CREBBP	1	@(nMutations)~isnan(nMutations)	140	E003=0, E004=1, E006=2, E013=0, E014=1, E016=0, E017=0, E019=0, E020=0, E024=0, E025=1, E026=0, E027=0, E029=1, E033=0, E034=1, E035=0, E037=0, E045=1, E047=0, E049=0, E050=0, E052=0, E054=0, E055=0, E057=1, E058=1, E059=1, E062=0, E068=0, E072=0, E076=0, E081=0, E086=1, E095=1, E100=0, E204=1, E206=1, E212=1, E214=1, E215=0, E216=0, E217=0, E219=0, E223=1, E302=0, E305=2, E306=0, E307=0, E310=0,…		24	S009=0, S010=0, S011=2, S012=0, S013=0, S014=2, S015=0, S016=1, S017=1, S018=0, S019=0, S020=0, S021=1, S039=0, S040=0, S041=1, S042=0, S043=0, S044=0, S045=0, S046=1, S047=1, S048=0, S049=1			@(nMutations)nMutations>0	58	0.414286	E004, E006, E014, E025, E029, E034, E045, E057, E058, E059, E086, E095, E204, E206, E212, E214, E223, E305, E312, E323, E324, E331, E334, E337, E338, E401, E409, HE03, HE06, HE08, HE11, HE17, HE20, HE24, HE27, HE32, HE36, HE41, P001, P004, P006, P009, P011, P012, P015, P017, P021, P033, P035, P039, P042, S002, S008, S025, S028, S031, S033, S038	9	0.375	S011, S014, S016, S017, S021, S041, S046, S047, S049			WilcoxonRanksumTest_leftTailed	Wilcoxon rank test (similar to a 2-sample t-test without assuming a normal distribution). Left-tailed, i.e. the p value is small, if the median of the distribution of measured values in the first subcohort A is significantly lower than in the second subcohort B.	0.621779	38 covariates: frequent gene mutations (f>=0.075)	0.959823		WilcoxonRanksumTest_rightTailed	Wilcoxon rank test (similar to a 2-sample t-test without assuming a normal distribution). Right-tailed, i.e. the p value is small, if the median of the distribution of measured values in the first subcohort A is significantly higher than in the second subcohort B.	0.380256	38 covariates: frequent gene mutations (f>=0.075)	0.792812
	all FL patients having a WES sample, 164 in total	155 patients with FL stage=1,2,early3	24 patients with FL stage=3,4		EZH2	1	@(nMutations)~isnan(nMutations)	140	E003=0, E004=1, E006=1, E013=0, E014=0, E016=0, E017=0, E019=1, E020=0, E024=0, E025=1, E026=1, E027=0, E029=0, E033=0, E034=1, E035=0, E037=0, E045=1, E047=0, E049=0, E050=0, E052=0, E054=0, E055=0, E057=0, E058=0, E059=1, E062=0, E068=0, E072=0, E076=0, E081=0, E086=1, E095=1, E100=0, E204=1, E206=0, E212=0, E214=0, E215=0, E216=0, E217=0, E219=0, E223=0, E302=0, E305=0, E306=0, E307=0, E310=0,…		24	S009=0, S010=0, S011=0, S012=0, S013=1, S014=1, S015=0, S016=0, S017=0, S018=0, S019=0, S020=0, S021=0, S039=1, S040=0, S041=0, S042=0, S043=0, S044=0, S045=0, S046=1, S047=0, S048=0, S049=1			@(nMutations)nMutations>0	34	0.242857	E004, E006, E019, E025, E026, E034, E045, E059, E086, E095, E204, E331, E340, E402, E403, E409, HE01, HE11, HE14, HE16, HE43, HE47, P001, P002, P004, P005, P011, P012, P021, S004, S006, S007, S031, S033	5	0.208333	S013, S014, S039, S046, S049			WilcoxonRanksumTest_leftTailed	Wilcoxon rank test (similar to a 2-sample t-test without assuming a normal distribution). Left-tailed, i.e. the p value is small, if the median of the distribution of measured values in the first subcohort A is significantly lower than in the second subcohort B.	0.643967	38 covariates: frequent gene mutations (f>=0.075)	0.959823		WilcoxonRanksumTest_rightTailed	Wilcoxon rank test (similar to a 2-sample t-test without assuming a normal distribution). Right-tailed, i.e. the p value is small, if the median of the distribution of measured values in the first subcohort A is significantly higher than in the second subcohort B.	0.358387	38 covariates: frequent gene mutations (f>=0.075)	0.792812
	all FL patients having a WES sample, 164 in total	155 patients with FL stage=1,2,early3	24 patients with FL stage=3,4		EP300	0.000333376	@(nMutations)~isnan(nMutations)	140	E003=1, E004=0, E006=0, E013=1, E014=0, E016=0, E017=0, E019=0, E020=0, E024=1, E025=0, E026=0, E027=0, E029=0, E033=0, E034=0, E035=0, E037=0, E045=0, E047=0, E049=0, E050=1, E052=0, E054=0, E055=0, E057=0, E058=0, E059=0, E062=0, E068=0, E072=0, E076=0, E081=0, E086=0, E095=0, E100=0, E204=0, E206=0, E212=0, E214=0, E215=0, E216=0, E217=1, E219=1, E223=0, E302=1, E305=0, E306=0, E307=1, E310=0,…		24	S009=0, S010=0, S011=0, S012=0, S013=0, S014=0, S015=0, S016=0, S017=0, S018=0, S019=0, S020=0, S021=0, S039=0, S040=0, S041=0, S042=0, S043=0, S044=1, S045=0, S046=0, S047=1, S048=0, S049=0			@(nMutations)nMutations>0	16	0.114286	E003, E013, E024, E050, E217, E219, E302, E307, E402, HE21, P005, P008, S006, S007, S025, S027	2	0.0833333	S044, S047			WilcoxonRanksumTest_leftTailed	Wilcoxon rank test (similar to a 2-sample t-test without assuming a normal distribution). Left-tailed, i.e. the p value is small, if the median of the distribution of measured values in the first subcohort A is significantly lower than in the second subcohort B.	0.674052	38 covariates: frequent gene mutations (f>=0.075)	0.959823		WilcoxonRanksumTest_rightTailed	Wilcoxon rank test (similar to a 2-sample t-test without assuming a normal distribution). Right-tailed, i.e. the p value is small, if the median of the distribution of measured values in the first subcohort A is significantly higher than in the second subcohort B.	0.329051	38 covariates: frequent gene mutations (f>=0.075)	0.781495
	all FL patients having a WES sample, 164 in total	155 patients with FL stage=1,2,early3	24 patients with FL stage=3,4		GBP7	0.0100586	@(nMutations)~isnan(nMutations)	140	E003=2, E004=0, E006=0, E013=0, E014=0, E016=0, E017=0, E019=0, E020=2, E024=0, E025=0, E026=1, E027=2, E029=0, E033=0, E034=0, E035=0, E037=0, E045=0, E047=0, E049=0, E050=0, E052=0, E054=0, E055=0, E057=0, E058=0, E059=0, E062=0, E068=2, E072=0, E076=0, E081=2, E086=0, E095=0, E100=0, E204=0, E206=2, E212=0, E214=0, E215=0, E216=2, E217=2, E219=2, E223=0, E302=0, E305=0, E306=2, E307=0, E310=0,…		24	S009=0, S010=0, S011=0, S012=0, S013=0, S014=0, S015=2, S016=0, S017=0, S018=2, S019=0, S020=0, S021=0, S039=0, S040=0, S041=0, S042=0, S043=0, S044=0, S045=0, S046=0, S047=0, S048=0, S049=0			@(nMutations)nMutations>0	17	0.121429	E003, E020, E026, E027, E068, E081, E206, E216, E217, E219, E306, E324, E331, E403, HE29, P033, P042	2	0.0833333	S015, S018			WilcoxonRanksumTest_leftTailed	Wilcoxon rank test (similar to a 2-sample t-test without assuming a normal distribution). Left-tailed, i.e. the p value is small, if the median of the distribution of measured values in the first subcohort A is significantly lower than in the second subcohort B.	0.702888	38 covariates: frequent gene mutations (f>=0.075)	0.959823		WilcoxonRanksumTest_rightTailed	Wilcoxon rank test (similar to a 2-sample t-test without assuming a normal distribution). Right-tailed, i.e. the p value is small, if the median of the distribution of measured values in the first subcohort A is significantly higher than in the second subcohort B.	0.300023	38 covariates: frequent gene mutations (f>=0.075)	0.760057
	all FL patients having a WES sample, 164 in total	155 patients with FL stage=1,2,early3	24 patients with FL stage=3,4		MUC22	1.28383e-08	@(nMutations)~isnan(nMutations)	140	E003=0, E004=0, E006=0, E013=2, E014=0, E016=0, E017=0, E019=1, E020=0, E024=1, E025=0, E026=1, E027=0, E029=0, E033=0, E034=0, E035=0, E037=0, E045=2, E047=1, E049=0, E050=0, E052=0, E054=0, E055=0, E057=0, E058=0, E059=0, E062=0, E068=0, E072=0, E076=0, E081=2, E086=0, E095=0, E100=0, E204=0, E206=0, E212=0, E214=0, E215=0, E216=0, E217=0, E219=1, E223=0, E302=0, E305=0, E306=0, E307=0, E310=0,…		24	S009=0, S010=0, S011=2, S012=0, S013=0, S014=0, S015=0, S016=0, S017=0, S018=2, S019=0, S020=0, S021=0, S039=0, S040=0, S041=0, S042=0, S043=0, S044=0, S045=0, S046=0, S047=0, S048=0, S049=0			@(nMutations)nMutations>0	19	0.135714	E013, E019, E024, E026, E045, E047, E081, E219, E317, E337, E401, E410, HE24, HE46, P015, P028, P040, P042, S006	2	0.0833333	S011, S018			WilcoxonRanksumTest_leftTailed	Wilcoxon rank test (similar to a 2-sample t-test without assuming a normal distribution). Left-tailed, i.e. the p value is small, if the median of the distribution of measured values in the first subcohort A is significantly lower than in the second subcohort B.	0.730239	38 covariates: frequent gene mutations (f>=0.075)	0.959823		WilcoxonRanksumTest_rightTailed	Wilcoxon rank test (similar to a 2-sample t-test without assuming a normal distribution). Right-tailed, i.e. the p value is small, if the median of the distribution of measured values in the first subcohort A is significantly higher than in the second subcohort B.	0.272418	38 covariates: frequent gene mutations (f>=0.075)	0.73942
	all FL patients having a WES sample, 164 in total	155 patients with FL stage=1,2,early3	24 patients with FL stage=3,4		FLG	5.23526e-13	@(nMutations)~isnan(nMutations)	140	E003=0, E004=0, E006=0, E013=0, E014=0, E016=0, E017=0, E019=0, E020=0, E024=0, E025=0, E026=0, E027=0, E029=0, E033=0, E034=0, E035=0, E037=0, E045=0, E047=0, E049=0, E050=1, E052=0, E054=0, E055=0, E057=0, E058=0, E059=0, E062=0, E068=0, E072=0, E076=0, E081=0, E086=0, E095=0, E100=0, E204=0, E206=1, E212=0, E214=1, E215=1, E216=0, E217=0, E219=0, E223=0, E302=0, E305=0, E306=0, E307=0, E310=0,…		24	S009=0, S010=0, S011=0, S012=0, S013=0, S014=2, S015=0, S016=0, S017=0, S018=0, S019=0, S020=0, S021=0, S039=0, S040=0, S041=0, S042=0, S043=0, S044=0, S045=0, S046=0, S047=0, S048=0, S049=0			@(nMutations)nMutations>0	12	0.0857143	E050, E206, E214, E215, E403, HE05, HE06, HE24, HE41, P022, P033, S025	1	0.0416667	S014			WilcoxonRanksumTest_leftTailed	Wilcoxon rank test (similar to a 2-sample t-test without assuming a normal distribution). Left-tailed, i.e. the p value is small, if the median of the distribution of measured values in the first subcohort A is significantly lower than in the second subcohort B.	0.753557	38 covariates: frequent gene mutations (f>=0.075)	0.959823		WilcoxonRanksumTest_rightTailed	Wilcoxon rank test (similar to a 2-sample t-test without assuming a normal distribution). Right-tailed, i.e. the p value is small, if the median of the distribution of measured values in the first subcohort A is significantly higher than in the second subcohort B.	0.249588	38 covariates: frequent gene mutations (f>=0.075)	0.729564
	all FL patients having a WES sample, 164 in total	155 patients with FL stage=1,2,early3	24 patients with FL stage=3,4		STAT6	1	@(nMutations)~isnan(nMutations)	140	E003=0, E004=1, E006=0, E013=0, E014=0, E016=0, E017=0, E019=0, E020=1, E024=0, E025=1, E026=0, E027=1, E029=0, E033=0, E034=0, E035=0, E037=0, E045=0, E047=0, E049=0, E050=0, E052=0, E054=0, E055=1, E057=1, E058=1, E059=1, E062=0, E068=1, E072=0, E076=0, E081=0, E086=1, E095=0, E100=0, E204=0, E206=1, E212=0, E214=0, E215=0, E216=1, E217=1, E219=1, E223=0, E302=0, E305=0, E306=0, E307=1, E310=1,…		24	S009=0, S010=0, S011=0, S012=0, S013=0, S014=0, S015=1, S016=0, S017=1, S018=0, S019=0, S020=0, S021=0, S039=0, S040=0, S041=0, S042=0, S043=0, S044=0, S045=0, S046=1, S047=1, S048=1, S049=0			@(nMutations)nMutations>0	39	0.278571	E004, E020, E025, E027, E055, E057, E058, E059, E068, E086, E206, E216, E217, E219, E307, E310, E322, E324, E326, E334, E338, E340, E401, E409, HE08, HE10, HE16, HE20, HE41, HE43, HE46, HE47, P009, P011, P012, P017, P028, P039, P040	5	0.208333	S015, S017, S046, S047, S048			WilcoxonRanksumTest_leftTailed	Wilcoxon rank test (similar to a 2-sample t-test without assuming a normal distribution). Left-tailed, i.e. the p value is small, if the median of the distribution of measured values in the first subcohort A is significantly lower than in the second subcohort B.	0.763739	38 covariates: frequent gene mutations (f>=0.075)	0.959823		WilcoxonRanksumTest_rightTailed	Wilcoxon rank test (similar to a 2-sample t-test without assuming a normal distribution). Right-tailed, i.e. the p value is small, if the median of the distribution of measured values in the first subcohort A is significantly higher than in the second subcohort B.	0.238133	38 covariates: frequent gene mutations (f>=0.075)	0.729564
	all FL patients having a WES sample, 164 in total	155 patients with FL stage=1,2,early3	24 patients with FL stage=3,4		BCL7A	0.00832583	@(nMutations)~isnan(nMutations)	140	E003=0, E004=0, E006=0, E013=0, E014=0, E016=0, E017=0, E019=0, E020=0, E024=0, E025=0, E026=0, E027=0, E029=0, E033=0, E034=0, E035=0, E037=0, E045=0, E047=0, E049=0, E050=0, E052=0, E054=0, E055=1, E057=0, E058=0, E059=0, E062=0, E068=0, E072=0, E076=0, E081=0, E086=0, E095=0, E100=0, E204=0, E206=0, E212=0, E214=0, E215=0, E216=0, E217=0, E219=0, E223=0, E302=0, E305=1, E306=0, E307=0, E310=0,…		24	S009=0, S010=0, S011=0, S012=0, S013=0, S014=0, S015=0, S016=0, S017=0, S018=0, S019=0, S020=0, S021=0, S039=0, S040=0, S041=0, S042=0, S043=0, S044=0, S045=1, S046=0, S047=0, S048=0, S049=1			@(nMutations)nMutations>0	19	0.135714	E055, E305, E312, E340, E402, HE01, HE03, HE07, HE11, HE14, HE30, P003, P006, S004, S007, S025, S027, S033, S038	2	0.0833333	S045, S049			WilcoxonRanksumTest_leftTailed	Wilcoxon rank test (similar to a 2-sample t-test without assuming a normal distribution). Left-tailed, i.e. the p value is small, if the median of the distribution of measured values in the first subcohort A is significantly lower than in the second subcohort B.	0.768731	38 covariates: frequent gene mutations (f>=0.075)	0.959823		WilcoxonRanksumTest_rightTailed	Wilcoxon rank test (similar to a 2-sample t-test without assuming a normal distribution). Right-tailed, i.e. the p value is small, if the median of the distribution of measured values in the first subcohort A is significantly higher than in the second subcohort B.	0.233721	38 covariates: frequent gene mutations (f>=0.075)	0.729564
	all FL patients having a WES sample, 164 in total	155 patients with FL stage=1,2,early3	24 patients with FL stage=3,4		LOC646652	1.22156e-11	@(nMutations)~isnan(nMutations)	140	E003=0, E004=0, E006=0, E013=1, E014=0, E016=0, E017=0, E019=0, E020=0, E024=0, E025=0, E026=0, E027=0, E029=0, E033=0, E034=0, E035=0, E037=0, E045=0, E047=0, E049=0, E050=0, E052=0, E054=0, E055=0, E057=1, E058=0, E059=0, E062=0, E068=0, E072=0, E076=0, E081=0, E086=0, E095=0, E100=0, E204=0, E206=0, E212=0, E214=0, E215=0, E216=0, E217=0, E219=0, E223=0, E302=0, E305=0, E306=0, E307=0, E310=0,…		24	S009=0, S010=0, S011=0, S012=0, S013=0, S014=0, S015=0, S016=0, S017=0, S018=0, S019=0, S020=0, S021=0, S039=0, S040=0, S041=0, S042=0, S043=0, S044=1, S045=0, S046=0, S047=0, S048=0, S049=0			@(nMutations)nMutations>0	12	0.0857143	E013, E057, E317, HE01, HE05, HE18, HE20, HE30, HE32, P022, P033, S024	1	0.0416667	S044			WilcoxonRanksumTest_leftTailed	Wilcoxon rank test (similar to a 2-sample t-test without assuming a normal distribution). Left-tailed, i.e. the p value is small, if the median of the distribution of measured values in the first subcohort A is significantly lower than in the second subcohort B.	0.770566	38 covariates: frequent gene mutations (f>=0.075)	0.959823		WilcoxonRanksumTest_rightTailed	Wilcoxon rank test (similar to a 2-sample t-test without assuming a normal distribution). Right-tailed, i.e. the p value is small, if the median of the distribution of measured values in the first subcohort A is significantly higher than in the second subcohort B.	0.232459	38 covariates: frequent gene mutations (f>=0.075)	0.729564
	all FL patients having a WES sample, 164 in total	155 patients with FL stage=1,2,early3	24 patients with FL stage=3,4		MUC16	0.426372	@(nMutations)~isnan(nMutations)	140	E003=1, E004=0, E006=0, E013=0, E014=0, E016=0, E017=0, E019=0, E020=0, E024=0, E025=0, E026=0, E027=0, E029=0, E033=0, E034=0, E035=0, E037=0, E045=0, E047=0, E049=0, E050=0, E052=0, E054=0, E055=0, E057=0, E058=0, E059=0, E062=0, E068=2, E072=0, E076=0, E081=0, E086=0, E095=0, E100=0, E204=0, E206=0, E212=0, E214=1, E215=0, E216=0, E217=0, E219=0, E223=3, E302=0, E305=2, E306=0, E307=1, E310=0,…		24	S009=0, S010=0, S011=0, S012=0, S013=0, S014=0, S015=0, S016=0, S017=0, S018=0, S019=0, S020=0, S021=1, S039=0, S040=0, S041=0, S042=1, S043=0, S044=0, S045=0, S046=0, S047=0, S048=0, S049=0			@(nMutations)nMutations>0	19	0.135714	E003, E068, E214, E223, E305, E307, HE06, HE07, HE08, HE11, HE29, HE30, P005, P012, P021, P023, P040, S003, S028	2	0.0833333	S021, S042			WilcoxonRanksumTest_leftTailed	Wilcoxon rank test (similar to a 2-sample t-test without assuming a normal distribution). Left-tailed, i.e. the p value is small, if the median of the distribution of measured values in the first subcohort A is significantly lower than in the second subcohort B.	0.787477	38 covariates: frequent gene mutations (f>=0.075)	0.959823		WilcoxonRanksumTest_rightTailed	Wilcoxon rank test (similar to a 2-sample t-test without assuming a normal distribution). Right-tailed, i.e. the p value is small, if the median of the distribution of measured values in the first subcohort A is significantly higher than in the second subcohort B.	0.214857	38 covariates: frequent gene mutations (f>=0.075)	0.729564
	all FL patients having a WES sample, 164 in total	155 patients with FL stage=1,2,early3	24 patients with FL stage=3,4		BCR	1.15284e-07	@(nMutations)~isnan(nMutations)	140	E003=0, E004=0, E006=0, E013=0, E014=0, E016=0, E017=0, E019=0, E020=0, E024=0, E025=0, E026=0, E027=0, E029=0, E033=0, E034=0, E035=0, E037=0, E045=0, E047=0, E049=0, E050=0, E052=0, E054=0, E055=1, E057=0, E058=0, E059=0, E062=0, E068=0, E072=0, E076=0, E081=0, E086=0, E095=0, E100=0, E204=0, E206=0, E212=0, E214=1, E215=0, E216=0, E217=1, E219=2, E223=0, E302=0, E305=0, E306=0, E307=0, E310=0,…		24	S009=0, S010=0, S011=0, S012=0, S013=0, S014=0, S015=0, S016=0, S017=0, S018=0, S019=0, S020=0, S021=0, S039=0, S040=0, S041=0, S042=0, S043=0, S044=0, S045=1, S046=0, S047=0, S048=0, S049=0			@(nMutations)nMutations>0	13	0.0928571	E055, E214, E217, E219, E410, HE01, HE03, HE32, P005, P010, P040, S002, S028	1	0.0416667	S045			WilcoxonRanksumTest_leftTailed	Wilcoxon rank test (similar to a 2-sample t-test without assuming a normal distribution). Left-tailed, i.e. the p value is small, if the median of the distribution of measured values in the first subcohort A is significantly lower than in the second subcohort B.	0.799742	38 covariates: frequent gene mutations (f>=0.075)	0.959823		WilcoxonRanksumTest_rightTailed	Wilcoxon rank test (similar to a 2-sample t-test without assuming a normal distribution). Right-tailed, i.e. the p value is small, if the median of the distribution of measured values in the first subcohort A is significantly higher than in the second subcohort B.	0.202961	38 covariates: frequent gene mutations (f>=0.075)	0.729564
	all FL patients having a WES sample, 164 in total	155 patients with FL stage=1,2,early3	24 patients with FL stage=3,4		MUC19	0.00135494	@(nMutations)~isnan(nMutations)	140	E003=2, E004=0, E006=0, E013=0, E014=0, E016=0, E017=4, E019=0, E020=0, E024=2, E025=0, E026=0, E027=0, E029=0, E033=0, E034=2, E035=1, E037=1, E045=0, E047=0, E049=0, E050=0, E052=0, E054=0, E055=0, E057=0, E058=0, E059=0, E062=0, E068=1, E072=0, E076=3, E081=0, E086=0, E095=0, E100=0, E204=0, E206=0, E212=0, E214=0, E215=0, E216=0, E217=1, E219=1, E223=0, E302=0, E305=0, E306=0, E307=0, E310=1,…		24	S009=0, S010=0, S011=1, S012=0, S013=0, S014=0, S015=1, S016=0, S017=0, S018=0, S019=0, S020=0, S021=0, S039=0, S040=0, S041=0, S042=0, S043=0, S044=0, S045=1, S046=0, S047=0, S048=0, S049=0			@(nMutations)nMutations>0	29	0.207143	E003, E017, E024, E034, E035, E037, E068, E076, E217, E219, E310, E311, E312, E334, E338, E401, E403, HE08, HE10, HE11, HE18, HE20, HE21, HE37, P003, P018, P039, S003, S005	3	0.125	S011, S015, S045			WilcoxonRanksumTest_leftTailed	Wilcoxon rank test (similar to a 2-sample t-test without assuming a normal distribution). Left-tailed, i.e. the p value is small, if the median of the distribution of measured values in the first subcohort A is significantly lower than in the second subcohort B.	0.856444	38 covariates: frequent gene mutations (f>=0.075)	0.959823		WilcoxonRanksumTest_rightTailed	Wilcoxon rank test (similar to a 2-sample t-test without assuming a normal distribution). Right-tailed, i.e. the p value is small, if the median of the distribution of measured values in the first subcohort A is significantly higher than in the second subcohort B.	0.145087	38 covariates: frequent gene mutations (f>=0.075)	0.729564
	all FL patients having a WES sample, 164 in total	155 patients with FL stage=1,2,early3	24 patients with FL stage=3,4		MAGEC1		@(nMutations)~isnan(nMutations)	140	E003=0, E004=0, E006=0, E013=0, E014=0, E016=0, E017=0, E019=0, E020=0, E024=1, E025=0, E026=0, E027=0, E029=0, E033=0, E034=0, E035=0, E037=1, E045=0, E047=0, E049=1, E050=0, E052=1, E054=0, E055=0, E057=0, E058=0, E059=0, E062=0, E068=0, E072=0, E076=0, E081=1, E086=0, E095=0, E100=0, E204=0, E206=0, E212=0, E214=0, E215=0, E216=0, E217=0, E219=0, E223=0, E302=1, E305=0, E306=0, E307=0, E310=0,…		24	S009=2, S010=0, S011=0, S012=0, S013=0, S014=0, S015=0, S016=0, S017=0, S018=0, S019=0, S020=0, S021=0, S039=0, S040=0, S041=0, S042=0, S043=0, S044=0, S045=0, S046=0, S047=0, S048=0, S049=0			@(nMutations)nMutations>0	18	0.128571	E024, E037, E049, E052, E081, E302, E323, E337, HE05, HE07, HE16, HE24, HE46, P005, P035, S002, S008, S028	1	0.0416667	S009			WilcoxonRanksumTest_leftTailed	Wilcoxon rank test (similar to a 2-sample t-test without assuming a normal distribution). Left-tailed, i.e. the p value is small, if the median of the distribution of measured values in the first subcohort A is significantly lower than in the second subcohort B.	0.875655	38 covariates: frequent gene mutations (f>=0.075)	0.959823		WilcoxonRanksumTest_rightTailed	Wilcoxon rank test (similar to a 2-sample t-test without assuming a normal distribution). Right-tailed, i.e. the p value is small, if the median of the distribution of measured values in the first subcohort A is significantly higher than in the second subcohort B.	0.126074	38 covariates: frequent gene mutations (f>=0.075)	0.729564
	all FL patients having a WES sample, 164 in total	155 patients with FL stage=1,2,early3	24 patients with FL stage=3,4		MEF2B	8.54161e-10	@(nMutations)~isnan(nMutations)	140	E003=1, E004=0, E006=0, E013=0, E014=1, E016=0, E017=0, E019=1, E020=0, E024=0, E025=0, E026=0, E027=0, E029=0, E033=0, E034=0, E035=0, E037=0, E045=0, E047=1, E049=0, E050=0, E052=1, E054=0, E055=1, E057=0, E058=0, E059=0, E062=0, E068=0, E072=0, E076=0, E081=0, E086=0, E095=0, E100=1, E204=1, E206=0, E212=0, E214=1, E215=1, E216=0, E217=0, E219=1, E223=0, E302=0, E305=0, E306=1, E307=0, E310=0,…		24	S009=0, S010=0, S011=0, S012=1, S013=0, S014=1, S015=0, S016=0, S017=0, S018=0, S019=0, S020=0, S021=0, S039=0, S040=0, S041=0, S042=0, S043=0, S044=0, S045=0, S046=0, S047=0, S048=0, S049=0			@(nMutations)nMutations>0	25	0.178571	E003, E014, E019, E047, E052, E055, E100, E204, E214, E215, E219, E306, E340, E403, HE07, HE14, HE17, HE18, HE29, P016, P018, P022, P035, P042, S002	2	0.0833333	S012, S014			WilcoxonRanksumTest_leftTailed	Wilcoxon rank test (similar to a 2-sample t-test without assuming a normal distribution). Left-tailed, i.e. the p value is small, if the median of the distribution of measured values in the first subcohort A is significantly lower than in the second subcohort B.	0.877481	38 covariates: frequent gene mutations (f>=0.075)	0.959823		WilcoxonRanksumTest_rightTailed	Wilcoxon rank test (similar to a 2-sample t-test without assuming a normal distribution). Right-tailed, i.e. the p value is small, if the median of the distribution of measured values in the first subcohort A is significantly higher than in the second subcohort B.	0.123996	38 covariates: frequent gene mutations (f>=0.075)	0.729564
	all FL patients having a WES sample, 164 in total	155 patients with FL stage=1,2,early3	24 patients with FL stage=3,4		ANKRD30BL	1	@(nMutations)~isnan(nMutations)	140	E003=0, E004=0, E006=2, E013=2, E014=0, E016=0, E017=0, E019=0, E020=0, E024=0, E025=0, E026=0, E027=1, E029=0, E033=0, E034=0, E035=0, E037=0, E045=0, E047=0, E049=1, E050=0, E052=0, E054=0, E055=0, E057=1, E058=1, E059=1, E062=1, E068=0, E072=0, E076=2, E081=0, E086=2, E095=0, E100=0, E204=0, E206=0, E212=0, E214=0, E215=2, E216=0, E217=1, E219=1, E223=2, E302=0, E305=2, E306=2, E307=1, E310=0,…		24	S009=2, S010=0, S011=0, S012=0, S013=2, S014=0, S015=1, S016=0, S017=0, S018=2, S019=0, S020=0, S021=0, S039=0, S040=0, S041=0, S042=0, S043=0, S044=0, S045=0, S046=0, S047=0, S048=0, S049=0			@(nMutations)nMutations>0	41	0.292857	E006, E013, E027, E049, E057, E058, E059, E062, E076, E086, E215, E217, E219, E223, E305, E306, E307, E311, E312, E317, E322, E331, HE01, HE05, HE07, HE08, HE14, HE17, HE20, HE24, HE26, HE27, HE30, HE41, HE47, P012, P022, P040, S002, S005, S008	4	0.166667	S009, S013, S015, S018			WilcoxonRanksumTest_leftTailed	Wilcoxon rank test (similar to a 2-sample t-test without assuming a normal distribution). Left-tailed, i.e. the p value is small, if the median of the distribution of measured values in the first subcohort A is significantly lower than in the second subcohort B.	0.884048	38 covariates: frequent gene mutations (f>=0.075)	0.959823		WilcoxonRanksumTest_rightTailed	Wilcoxon rank test (similar to a 2-sample t-test without assuming a normal distribution). Right-tailed, i.e. the p value is small, if the median of the distribution of measured values in the first subcohort A is significantly higher than in the second subcohort B.	0.117118	38 covariates: frequent gene mutations (f>=0.075)	0.729564
	all FL patients having a WES sample, 164 in total	155 patients with FL stage=1,2,early3	24 patients with FL stage=3,4		CCDC40	1	@(nMutations)~isnan(nMutations)	140	E003=0, E004=0, E006=0, E013=0, E014=0, E016=0, E017=0, E019=0, E020=0, E024=0, E025=0, E026=0, E027=0, E029=0, E033=0, E034=0, E035=0, E037=0, E045=0, E047=0, E049=0, E050=0, E052=1, E054=0, E055=0, E057=0, E058=0, E059=0, E062=0, E068=1, E072=0, E076=0, E081=0, E086=0, E095=0, E100=1, E204=0, E206=0, E212=0, E214=0, E215=2, E216=0, E217=0, E219=0, E223=0, E302=0, E305=0, E306=0, E307=0, E310=0,…		24	S009=0, S010=0, S011=0, S012=0, S013=0, S014=0, S015=0, S016=0, S017=0, S018=0, S019=0, S020=0, S021=0, S039=0, S040=0, S041=0, S042=0, S043=0, S044=0, S045=0, S046=0, S047=0, S048=0, S049=0			@(nMutations)nMutations>0	15	0.107143	E052, E068, E100, E215, E331, E409, HE05, HE24, P016, P022, P040, S002, S004, S007, S008	0	0				WilcoxonRanksumTest_leftTailed	Wilcoxon rank test (similar to a 2-sample t-test without assuming a normal distribution). Left-tailed, i.e. the p value is small, if the median of the distribution of measured values in the first subcohort A is significantly lower than in the second subcohort B.	0.953583	38 covariates: frequent gene mutations (f>=0.075)	0.978764		WilcoxonRanksumTest_rightTailed	Wilcoxon rank test (similar to a 2-sample t-test without assuming a normal distribution). Right-tailed, i.e. the p value is small, if the median of the distribution of measured values in the first subcohort A is significantly higher than in the second subcohort B.	0.047329	38 covariates: frequent gene mutations (f>=0.075)	0.599501
	all FL patients having a WES sample, 164 in total	155 patients with FL stage=1,2,early3	24 patients with FL stage=3,4		MUC4	1	@(nMutations)~isnan(nMutations)	140	E003=0, E004=0, E006=0, E013=1, E014=0, E016=0, E017=0, E019=0, E020=2, E024=0, E025=0, E026=0, E027=1, E029=1, E033=1, E034=0, E035=1, E037=0, E045=0, E047=1, E049=1, E050=0, E052=1, E054=0, E055=1, E057=0, E058=1, E059=2, E062=0, E068=0, E072=1, E076=1, E081=0, E086=1, E095=2, E100=0, E204=1, E206=0, E212=1, E214=1, E215=0, E216=1, E217=0, E219=0, E223=1, E302=0, E305=1, E306=0, E307=0, E310=0,…		24	S009=0, S010=0, S011=0, S012=0, S013=0, S014=0, S015=1, S016=0, S017=1, S018=0, S019=0, S020=0, S021=0, S039=0, S040=0, S041=2, S042=1, S043=0, S044=0, S045=0, S046=0, S047=0, S048=0, S049=0			@(nMutations)nMutations>0	52	0.371429	E013, E020, E027, E029, E033, E035, E047, E049, E052, E055, E058, E059, E072, E076, E086, E095, E204, E212, E214, E216, E223, E305, E311, E319, E322, E334, E338, E340, E401, E403, E408, E409, E410, HE01, HE05, HE10, HE11, HE14, HE16, HE18, HE26, HE36, HE37, HE41, P003, P015, P017, P039, P042, S003, S004, S024	4	0.166667	S015, S017, S041, S042			WilcoxonRanksumTest_leftTailed	Wilcoxon rank test (similar to a 2-sample t-test without assuming a normal distribution). Left-tailed, i.e. the p value is small, if the median of the distribution of measured values in the first subcohort A is significantly lower than in the second subcohort B.	0.971322	38 covariates: frequent gene mutations (f>=0.075)	0.978764		WilcoxonRanksumTest_rightTailed	Wilcoxon rank test (similar to a 2-sample t-test without assuming a normal distribution). Right-tailed, i.e. the p value is small, if the median of the distribution of measured values in the first subcohort A is significantly higher than in the second subcohort B.	0.0290461	38 covariates: frequent gene mutations (f>=0.075)	0.551877
	all FL patients having a WES sample, 164 in total	155 patients with FL stage=1,2,early3	24 patients with FL stage=3,4		KIR3DL1	1	@(nMutations)~isnan(nMutations)	140	E003=0, E004=1, E006=0, E013=0, E014=0, E016=0, E017=1, E019=0, E020=0, E024=1, E025=0, E026=0, E027=0, E029=3, E033=0, E034=0, E035=0, E037=0, E045=1, E047=0, E049=0, E050=0, E052=0, E054=0, E055=0, E057=0, E058=0, E059=0, E062=0, E068=1, E072=0, E076=0, E081=0, E086=0, E095=0, E100=1, E204=0, E206=0, E212=0, E214=0, E215=0, E216=1, E217=0, E219=0, E223=0, E302=1, E305=0, E306=0, E307=0, E310=0,…		24	S009=0, S010=0, S011=0, S012=0, S013=0, S014=0, S015=0, S016=0, S017=0, S018=0, S019=0, S020=0, S021=0, S039=0, S040=0, S041=0, S042=0, S043=0, S044=0, S045=0, S046=0, S047=0, S048=0, S049=0			@(nMutations)nMutations>0	21	0.15	E004, E017, E024, E029, E045, E068, E100, E216, E302, E319, E326, HE05, HE26, HE37, HE41, HE46, P003, P008, P030, P039, P040	0	0				WilcoxonRanksumTest_leftTailed	Wilcoxon rank test (similar to a 2-sample t-test without assuming a normal distribution). Left-tailed, i.e. the p value is small, if the median of the distribution of measured values in the first subcohort A is significantly lower than in the second subcohort B.	0.978764	38 covariates: frequent gene mutations (f>=0.075)	0.978764		WilcoxonRanksumTest_rightTailed	Wilcoxon rank test (similar to a 2-sample t-test without assuming a normal distribution). Right-tailed, i.e. the p value is small, if the median of the distribution of measured values in the first subcohort A is significantly higher than in the second subcohort B.	0.0216488	38 covariates: frequent gene mutations (f>=0.075)	0.551877
67 patients with FL translocation (14;18) status=positive <VERSUS> 73 patients with FL translocation (14;18) status=negative
	all FL patients having a WES sample, 164 in total	67 patients with FL translocation (14;18) status=positive	73 patients with FL translocation (14;18) status=negative		STAT6	1	@(nMutations)~isnan(nMutations)	67	E013=0, E016=0, E017=0, E019=0, E024=0, E034=0, E035=0, E045=0, E052=0, E058=1, E068=1, E076=0, E204=0, E223=0, E306=0, E323=0, E331=0, E340=1, HE03=0, HE06=0, HE07=0, HE16=1, HE17=0, HE26=0, HE27=0, HE29=0, HE30=0, HE32=0, HE35=0, HE36=0, P003=0, P004=0, P005=0, P006=0, P008=0, P015=0, P016=0, P018=0, P021=0, P040=1, P042=0, S002=0, S004=0, S005=0, S006=0, S007=0, S009=0, S010=0, S013=0, S014=0,…		73	E003=0, E004=1, E020=1, E025=1, E026=0, E033=0, E037=0, E049=0, E054=0, E057=1, E059=1, E062=0, E072=0, E086=1, E095=0, E214=0, E219=1, E302=0, E307=1, E310=1, E311=0, E312=0, E317=0, E319=0, E322=1, E324=1, E326=1, E334=1, E338=1, E401=1, E408=0, E409=1, E410=0, HE01=0, HE05=0, HE08=1, HE10=1, HE11=0, HE14=0, HE18=0, HE20=1, HE21=0, HE24=0, HE37=0, HE41=1, HE43=1, HE46=1, HE47=1, P001=0, P002=0,…			@(nMutations)nMutations>0	9	0.134328	E058, E068, E340, HE16, P040, S015, S017, S046, S048	29	0.39726	E004, E020, E025, E057, E059, E086, E219, E307, E310, E322, E324, E326, E334, E338, E401, E409, HE08, HE10, HE20, HE41, HE43, HE46, HE47, P009, P011, P017, P028, P039, S047			WilcoxonRanksumTest_leftTailed	Wilcoxon rank test (similar to a 2-sample t-test without assuming a normal distribution). Left-tailed, i.e. the p value is small, if the median of the distribution of measured values in the first subcohort A is significantly lower than in the second subcohort B.	0.000251153	38 covariates: frequent gene mutations (f>=0.075)	0.00954381		WilcoxonRanksumTest_rightTailed	Wilcoxon rank test (similar to a 2-sample t-test without assuming a normal distribution). Right-tailed, i.e. the p value is small, if the median of the distribution of measured values in the first subcohort A is significantly higher than in the second subcohort B.	0.999754	38 covariates: frequent gene mutations (f>=0.075)	0.999754
	all FL patients having a WES sample, 164 in total	67 patients with FL translocation (14;18) status=positive	73 patients with FL translocation (14;18) status=negative		MUC19	0.00135494	@(nMutations)~isnan(nMutations)	67	E013=0, E016=0, E017=4, E019=0, E024=2, E034=2, E035=1, E045=0, E052=0, E058=0, E068=1, E076=3, E204=0, E223=0, E306=0, E323=0, E331=0, E340=0, HE03=0, HE06=0, HE07=0, HE16=0, HE17=0, HE26=0, HE27=0, HE29=0, HE30=0, HE32=0, HE35=0, HE36=0, P003=2, P004=0, P005=0, P006=0, P008=0, P015=0, P016=0, P018=2, P021=0, P040=0, P042=0, S002=0, S004=0, S005=1, S006=0, S007=0, S009=0, S010=0, S013=0, S014=0,…		73	E003=2, E004=0, E020=0, E025=0, E026=0, E033=0, E037=1, E049=0, E054=0, E057=0, E059=0, E062=0, E072=0, E086=0, E095=0, E214=0, E219=1, E302=0, E307=0, E310=1, E311=1, E312=1, E317=0, E319=0, E322=0, E324=0, E326=0, E334=2, E338=1, E401=1, E408=0, E409=0, E410=0, HE01=0, HE05=0, HE08=1, HE10=3, HE11=1, HE14=0, HE18=2, HE20=1, HE21=2, HE24=0, HE37=3, HE41=0, HE43=0, HE46=0, HE47=0, P001=0, P002=0,…			@(nMutations)nMutations>0	10	0.149254	E017, E024, E034, E035, E068, E076, P003, P018, S005, S015	20	0.273973	E003, E037, E219, E310, E311, E312, E334, E338, E401, HE08, HE10, HE11, HE18, HE20, HE21, HE37, P039, S003, S011, S045			WilcoxonRanksumTest_leftTailed	Wilcoxon rank test (similar to a 2-sample t-test without assuming a normal distribution). Left-tailed, i.e. the p value is small, if the median of the distribution of measured values in the first subcohort A is significantly lower than in the second subcohort B.	0.0555327	38 covariates: frequent gene mutations (f>=0.075)	0.747219		WilcoxonRanksumTest_rightTailed	Wilcoxon rank test (similar to a 2-sample t-test without assuming a normal distribution). Right-tailed, i.e. the p value is small, if the median of the distribution of measured values in the first subcohort A is significantly higher than in the second subcohort B.	0.945117	38 covariates: frequent gene mutations (f>=0.075)	0.970661
	all FL patients having a WES sample, 164 in total	67 patients with FL translocation (14;18) status=positive	73 patients with FL translocation (14;18) status=negative		MUC4	1	@(nMutations)~isnan(nMutations)	67	E013=1, E016=0, E017=0, E019=0, E024=0, E034=0, E035=1, E045=0, E052=1, E058=1, E068=0, E076=1, E204=1, E223=1, E306=0, E323=0, E331=0, E340=2, HE03=0, HE06=0, HE07=0, HE16=1, HE17=0, HE26=1, HE27=0, HE29=0, HE30=0, HE32=0, HE35=0, HE36=1, P003=2, P004=0, P005=0, P006=0, P008=0, P015=1, P016=0, P018=0, P021=0, P040=0, P042=1, S002=0, S004=1, S005=0, S006=0, S007=0, S009=0, S010=0, S013=0, S014=0,…		73	E003=0, E004=0, E020=2, E025=0, E026=0, E033=1, E037=0, E049=1, E054=0, E057=0, E059=2, E062=0, E072=1, E086=1, E095=2, E214=1, E219=0, E302=0, E307=0, E310=0, E311=1, E312=0, E317=0, E319=1, E322=2, E324=0, E326=0, E334=2, E338=1, E401=1, E408=1, E409=2, E410=1, HE01=1, HE05=1, HE08=0, HE10=1, HE11=1, HE14=2, HE18=1, HE20=0, HE21=0, HE24=0, HE37=2, HE41=1, HE43=0, HE46=0, HE47=0, P001=0, P002=0,…			@(nMutations)nMutations>0	19	0.283582	E013, E035, E052, E058, E076, E204, E223, E340, HE16, HE26, HE36, P003, P015, P042, S004, S015, S017, S024, S041	29	0.39726	E020, E033, E049, E059, E072, E086, E095, E214, E311, E319, E322, E334, E338, E401, E408, E409, E410, HE01, HE05, HE10, HE11, HE14, HE18, HE37, HE41, P017, P039, S003, S042			WilcoxonRanksumTest_leftTailed	Wilcoxon rank test (similar to a 2-sample t-test without assuming a normal distribution). Left-tailed, i.e. the p value is small, if the median of the distribution of measured values in the first subcohort A is significantly lower than in the second subcohort B.	0.0607428	38 covariates: frequent gene mutations (f>=0.075)	0.747219		WilcoxonRanksumTest_rightTailed	Wilcoxon rank test (similar to a 2-sample t-test without assuming a normal distribution). Right-tailed, i.e. the p value is small, if the median of the distribution of measured values in the first subcohort A is significantly higher than in the second subcohort B.	0.939856	38 covariates: frequent gene mutations (f>=0.075)	0.970661
	all FL patients having a WES sample, 164 in total	67 patients with FL translocation (14;18) status=positive	73 patients with FL translocation (14;18) status=negative		POU2AF1	1	@(nMutations)~isnan(nMutations)	67	E013=0, E016=0, E017=0, E019=0, E024=0, E034=0, E035=0, E045=0, E052=0, E058=0, E068=0, E076=0, E204=0, E223=0, E306=0, E323=0, E331=0, E340=0, HE03=0, HE06=0, HE07=0, HE16=0, HE17=0, HE26=0, HE27=0, HE29=1, HE30=0, HE32=0, HE35=0, HE36=0, P003=0, P004=0, P005=0, P006=0, P008=1, P015=0, P016=0, P018=0, P021=0, P040=0, P042=0, S002=0, S004=0, S005=0, S006=0, S007=0, S009=0, S010=0, S013=0, S014=0,…		73	E003=0, E004=0, E020=0, E025=0, E026=0, E033=0, E037=0, E049=0, E054=0, E057=0, E059=0, E062=1, E072=0, E086=0, E095=0, E214=0, E219=1, E302=0, E307=0, E310=0, E311=0, E312=1, E317=0, E319=0, E322=0, E324=0, E326=0, E334=0, E338=0, E401=0, E408=0, E409=0, E410=0, HE01=1, HE05=0, HE08=0, HE10=1, HE11=0, HE14=0, HE18=0, HE20=0, HE21=0, HE24=0, HE37=0, HE41=1, HE43=0, HE46=0, HE47=0, P001=0, P002=0,…			@(nMutations)nMutations>0	3	0.0447761	HE29, P008, S015	8	0.109589	E062, E219, E312, HE01, HE10, HE41, P028, S011			WilcoxonRanksumTest_leftTailed	Wilcoxon rank test (similar to a 2-sample t-test without assuming a normal distribution). Left-tailed, i.e. the p value is small, if the median of the distribution of measured values in the first subcohort A is significantly lower than in the second subcohort B.	0.0786546	38 covariates: frequent gene mutations (f>=0.075)	0.747219		WilcoxonRanksumTest_rightTailed	Wilcoxon rank test (similar to a 2-sample t-test without assuming a normal distribution). Right-tailed, i.e. the p value is small, if the median of the distribution of measured values in the first subcohort A is significantly higher than in the second subcohort B.	0.922651	38 covariates: frequent gene mutations (f>=0.075)	0.970661
	all FL patients having a WES sample, 164 in total	67 patients with FL translocation (14;18) status=positive	73 patients with FL translocation (14;18) status=negative		FOXO1	1	@(nMutations)~isnan(nMutations)	67	E013=0, E016=0, E017=0, E019=0, E024=0, E034=0, E035=0, E045=0, E052=0, E058=0, E068=0, E076=0, E204=0, E223=0, E306=0, E323=0, E331=0, E340=0, HE03=0, HE06=0, HE07=0, HE16=0, HE17=0, HE26=0, HE27=0, HE29=0, HE30=0, HE32=0, HE35=0, HE36=0, P003=0, P004=1, P005=0, P006=0, P008=0, P015=0, P016=0, P018=0, P021=0, P040=2, P042=0, S002=0, S004=0, S005=0, S006=0, S007=0, S009=0, S010=0, S013=0, S014=0,…		73	E003=0, E004=0, E020=1, E025=0, E026=0, E033=1, E037=0, E049=0, E054=1, E057=0, E059=0, E062=0, E072=0, E086=0, E095=0, E214=0, E219=0, E302=0, E307=0, E310=0, E311=0, E312=0, E317=0, E319=0, E322=0, E324=0, E326=0, E334=0, E338=0, E401=0, E408=0, E409=0, E410=1, HE01=2, HE05=0, HE08=0, HE10=0, HE11=0, HE14=0, HE18=0, HE20=0, HE21=0, HE24=1, HE37=0, HE41=1, HE43=0, HE46=0, HE47=0, P001=0, P002=0,…			@(nMutations)nMutations>0	4	0.0597015	P004, P040, S015, S021	9	0.123288	E020, E033, E054, E410, HE01, HE24, HE41, P011, S047			WilcoxonRanksumTest_leftTailed	Wilcoxon rank test (similar to a 2-sample t-test without assuming a normal distribution). Left-tailed, i.e. the p value is small, if the median of the distribution of measured values in the first subcohort A is significantly lower than in the second subcohort B.	0.109903	38 covariates: frequent gene mutations (f>=0.075)	0.749223		WilcoxonRanksumTest_rightTailed	Wilcoxon rank test (similar to a 2-sample t-test without assuming a normal distribution). Right-tailed, i.e. the p value is small, if the median of the distribution of measured values in the first subcohort A is significantly higher than in the second subcohort B.	0.891647	38 covariates: frequent gene mutations (f>=0.075)	0.970661
	all FL patients having a WES sample, 164 in total	67 patients with FL translocation (14;18) status=positive	73 patients with FL translocation (14;18) status=negative		POU2F2		@(nMutations)~isnan(nMutations)	67	E013=0, E016=0, E017=0, E019=1, E024=0, E034=0, E035=0, E045=0, E052=0, E058=0, E068=0, E076=0, E204=0, E223=0, E306=0, E323=0, E331=0, E340=0, HE03=0, HE06=0, HE07=0, HE16=0, HE17=0, HE26=0, HE27=0, HE29=1, HE30=0, HE32=0, HE35=1, HE36=0, P003=0, P004=0, P005=0, P006=0, P008=0, P015=0, P016=0, P018=0, P021=0, P040=0, P042=0, S002=0, S004=0, S005=0, S006=0, S007=0, S009=0, S010=0, S013=0, S014=0,…		73	E003=0, E004=0, E020=0, E025=0, E026=0, E033=0, E037=0, E049=0, E054=0, E057=0, E059=0, E062=1, E072=0, E086=0, E095=0, E214=0, E219=0, E302=0, E307=1, E310=1, E311=0, E312=0, E317=0, E319=1, E322=0, E324=0, E326=0, E334=0, E338=0, E401=0, E408=1, E409=0, E410=0, HE01=0, HE05=0, HE08=0, HE10=0, HE11=0, HE14=1, HE18=0, HE20=0, HE21=0, HE24=0, HE37=0, HE41=0, HE43=0, HE46=1, HE47=0, P001=0, P002=0,…			@(nMutations)nMutations>0	5	0.0746269	E019, HE29, HE35, S015, S020	10	0.136986	E062, E307, E310, E319, E408, HE14, HE46, P017, S042, S047			WilcoxonRanksumTest_leftTailed	Wilcoxon rank test (similar to a 2-sample t-test without assuming a normal distribution). Left-tailed, i.e. the p value is small, if the median of the distribution of measured values in the first subcohort A is significantly lower than in the second subcohort B.	0.118298	38 covariates: frequent gene mutations (f>=0.075)	0.749223		WilcoxonRanksumTest_rightTailed	Wilcoxon rank test (similar to a 2-sample t-test without assuming a normal distribution). Right-tailed, i.e. the p value is small, if the median of the distribution of measured values in the first subcohort A is significantly higher than in the second subcohort B.	0.883237	38 covariates: frequent gene mutations (f>=0.075)	0.970661
	all FL patients having a WES sample, 164 in total	67 patients with FL translocation (14;18) status=positive	73 patients with FL translocation (14;18) status=negative		FLG	5.23526e-13	@(nMutations)~isnan(nMutations)	67	E013=0, E016=0, E017=0, E019=0, E024=0, E034=0, E035=0, E045=0, E052=0, E058=0, E068=0, E076=0, E204=0, E223=0, E306=0, E323=0, E331=0, E340=0, HE03=0, HE06=1, HE07=0, HE16=0, HE17=0, HE26=0, HE27=0, HE29=0, HE30=0, HE32=0, HE35=0, HE36=0, P003=0, P004=0, P005=0, P006=0, P008=0, P015=0, P016=0, P018=0, P021=0, P040=0, P042=0, S002=0, S004=0, S005=0, S006=0, S007=0, S009=0, S010=0, S013=0, S014=2,…		73	E003=0, E004=0, E020=0, E025=0, E026=0, E033=0, E037=0, E049=0, E054=0, E057=0, E059=0, E062=0, E072=0, E086=0, E095=0, E214=1, E219=0, E302=0, E307=0, E310=0, E311=0, E312=0, E317=0, E319=0, E322=0, E324=0, E326=0, E334=0, E338=0, E401=0, E408=0, E409=0, E410=0, HE01=0, HE05=1, HE08=0, HE10=0, HE11=0, HE14=0, HE18=0, HE20=0, HE21=0, HE24=1, HE37=0, HE41=1, HE43=0, HE46=0, HE47=0, P001=0, P002=0,…			@(nMutations)nMutations>0	2	0.0298507	HE06, S014	5	0.0684932	E214, HE05, HE24, HE41, S025			WilcoxonRanksumTest_leftTailed	Wilcoxon rank test (similar to a 2-sample t-test without assuming a normal distribution). Left-tailed, i.e. the p value is small, if the median of the distribution of measured values in the first subcohort A is significantly lower than in the second subcohort B.	0.156028	38 covariates: frequent gene mutations (f>=0.075)	0.774086		WilcoxonRanksumTest_rightTailed	Wilcoxon rank test (similar to a 2-sample t-test without assuming a normal distribution). Right-tailed, i.e. the p value is small, if the median of the distribution of measured values in the first subcohort A is significantly higher than in the second subcohort B.	0.846601	38 covariates: frequent gene mutations (f>=0.075)	0.970661
	all FL patients having a WES sample, 164 in total	67 patients with FL translocation (14;18) status=positive	73 patients with FL translocation (14;18) status=negative		TNFRSF14	9.04011e-07	@(nMutations)~isnan(nMutations)	67	E013=0, E016=0, E017=0, E019=0, E024=0, E034=0, E035=0, E045=0, E052=1, E058=1, E068=0, E076=0, E204=0, E223=0, E306=2, E323=1, E331=1, E340=0, HE03=0, HE06=0, HE07=0, HE16=0, HE17=0, HE26=1, HE27=0, HE29=1, HE30=1, HE32=0, HE35=1, HE36=1, P003=0, P004=2, P005=0, P006=0, P008=1, P015=0, P016=0, P018=0, P021=1, P040=0, P042=0, S002=0, S004=2, S005=0, S006=0, S007=0, S009=0, S010=0, S013=0, S014=1,…		73	E003=0, E004=0, E020=0, E025=0, E026=0, E033=0, E037=1, E049=0, E054=0, E057=1, E059=2, E062=0, E072=0, E086=1, E095=0, E214=0, E219=0, E302=0, E307=0, E310=1, E311=0, E312=1, E317=0, E319=0, E322=0, E324=1, E326=1, E334=0, E338=0, E401=1, E408=0, E409=0, E410=1, HE01=0, HE05=0, HE08=1, HE10=1, HE11=0, HE14=2, HE18=1, HE20=1, HE21=0, HE24=0, HE37=1, HE41=1, HE43=1, HE46=1, HE47=0, P001=0, P002=0,…			@(nMutations)nMutations>0	20	0.298507	E052, E058, E306, E323, E331, HE26, HE29, HE30, HE35, HE36, P004, P008, P021, S004, S014, S016, S031, S033, S039, S046	28	0.383562	E037, E057, E059, E086, E310, E312, E324, E326, E401, E410, HE08, HE10, HE14, HE18, HE20, HE37, HE41, HE43, HE46, P009, P011, P039, S003, S025, S040, S045, S047, S049			WilcoxonRanksumTest_leftTailed	Wilcoxon rank test (similar to a 2-sample t-test without assuming a normal distribution). Left-tailed, i.e. the p value is small, if the median of the distribution of measured values in the first subcohort A is significantly lower than in the second subcohort B.	0.162965	38 covariates: frequent gene mutations (f>=0.075)	0.774086		WilcoxonRanksumTest_rightTailed	Wilcoxon rank test (similar to a 2-sample t-test without assuming a normal distribution). Right-tailed, i.e. the p value is small, if the median of the distribution of measured values in the first subcohort A is significantly higher than in the second subcohort B.	0.838269	38 covariates: frequent gene mutations (f>=0.075)	0.970661
	all FL patients having a WES sample, 164 in total	67 patients with FL translocation (14;18) status=positive	73 patients with FL translocation (14;18) status=negative		SOCS1	1	@(nMutations)~isnan(nMutations)	67	E013=0, E016=0, E017=0, E019=0, E024=0, E034=0, E035=0, E045=0, E052=0, E058=0, E068=0, E076=0, E204=1, E223=0, E306=0, E323=0, E331=0, E340=0, HE03=0, HE06=0, HE07=0, HE16=0, HE17=0, HE26=0, HE27=0, HE29=0, HE30=0, HE32=0, HE35=0, HE36=0, P003=0, P004=0, P005=0, P006=0, P008=0, P015=0, P016=0, P018=1, P021=0, P040=1, P042=0, S002=0, S004=2, S005=0, S006=0, S007=0, S009=0, S010=0, S013=0, S014=0,…		73	E003=1, E004=0, E020=1, E025=0, E026=0, E033=0, E037=1, E049=0, E054=0, E057=0, E059=1, E062=0, E072=0, E086=0, E095=0, E214=0, E219=1, E302=0, E307=1, E310=0, E311=0, E312=0, E317=0, E319=0, E322=0, E324=0, E326=0, E334=0, E338=0, E401=0, E408=0, E409=0, E410=1, HE01=0, HE05=0, HE08=0, HE10=0, HE11=0, HE14=1, HE18=0, HE20=0, HE21=0, HE24=0, HE37=1, HE41=0, HE43=0, HE46=0, HE47=0, P001=0, P002=0,…			@(nMutations)nMutations>0	6	0.0895522	E204, P018, P040, S004, S016, S020	10	0.136986	E003, E020, E037, E059, E219, E307, E410, HE14, HE37, S047			WilcoxonRanksumTest_leftTailed	Wilcoxon rank test (similar to a 2-sample t-test without assuming a normal distribution). Left-tailed, i.e. the p value is small, if the median of the distribution of measured values in the first subcohort A is significantly lower than in the second subcohort B.	0.212453	38 covariates: frequent gene mutations (f>=0.075)	0.897026		WilcoxonRanksumTest_rightTailed	Wilcoxon rank test (similar to a 2-sample t-test without assuming a normal distribution). Right-tailed, i.e. the p value is small, if the median of the distribution of measured values in the first subcohort A is significantly higher than in the second subcohort B.	0.789735	38 covariates: frequent gene mutations (f>=0.075)	0.970661
	all FL patients having a WES sample, 164 in total	67 patients with FL translocation (14;18) status=positive	73 patients with FL translocation (14;18) status=negative		HIST1H1E	3.64972e-11	@(nMutations)~isnan(nMutations)	67	E013=0, E016=0, E017=0, E019=0, E024=0, E034=0, E035=0, E045=0, E052=0, E058=0, E068=0, E076=0, E204=1, E223=0, E306=0, E323=0, E331=0, E340=0, HE03=0, HE06=1, HE07=1, HE16=0, HE17=0, HE26=0, HE27=0, HE29=0, HE30=1, HE32=0, HE35=0, HE36=0, P003=1, P004=0, P005=0, P006=0, P008=0, P015=0, P016=0, P018=0, P021=0, P040=0, P042=0, S002=0, S004=0, S005=0, S006=0, S007=0, S009=0, S010=0, S013=1, S014=0,…		73	E003=1, E004=0, E020=0, E025=0, E026=0, E033=0, E037=0, E049=0, E054=0, E057=0, E059=1, E062=0, E072=0, E086=0, E095=0, E214=0, E219=0, E302=0, E307=0, E310=0, E311=0, E312=0, E317=0, E319=0, E322=0, E324=0, E326=1, E334=0, E338=1, E401=0, E408=0, E409=1, E410=0, HE01=0, HE05=0, HE08=0, HE10=0, HE11=0, HE14=0, HE18=0, HE20=0, HE21=0, HE24=0, HE37=0, HE41=0, HE43=0, HE46=0, HE47=0, P001=0, P002=0,…			@(nMutations)nMutations>0	7	0.104478	E204, HE06, HE07, HE30, P003, S013, S016	10	0.136986	E003, E059, E326, E338, E409, P017, S008, S011, S045, S047			WilcoxonRanksumTest_leftTailed	Wilcoxon rank test (similar to a 2-sample t-test without assuming a normal distribution). Left-tailed, i.e. the p value is small, if the median of the distribution of measured values in the first subcohort A is significantly lower than in the second subcohort B.	0.280118	38 covariates: frequent gene mutations (f>=0.075)	0.924866		WilcoxonRanksumTest_rightTailed	Wilcoxon rank test (similar to a 2-sample t-test without assuming a normal distribution). Right-tailed, i.e. the p value is small, if the median of the distribution of measured values in the first subcohort A is significantly higher than in the second subcohort B.	0.722359	38 covariates: frequent gene mutations (f>=0.075)	0.946539
	all FL patients having a WES sample, 164 in total	67 patients with FL translocation (14;18) status=positive	73 patients with FL translocation (14;18) status=negative		TTN	0.368245	@(nMutations)~isnan(nMutations)	67	E013=0, E016=0, E017=0, E019=0, E024=0, E034=0, E035=0, E045=0, E052=0, E058=0, E068=0, E076=0, E204=0, E223=0, E306=0, E323=0, E331=0, E340=1, HE03=0, HE06=0, HE07=0, HE16=1, HE17=0, HE26=0, HE27=0, HE29=0, HE30=0, HE32=0, HE35=1, HE36=0, P003=1, P004=0, P005=0, P006=0, P008=0, P015=0, P016=0, P018=0, P021=0, P040=2, P042=1, S002=0, S004=1, S005=1, S006=0, S007=0, S009=0, S010=0, S013=0, S014=0,…		73	E003=0, E004=1, E020=0, E025=0, E026=1, E033=0, E037=0, E049=2, E054=0, E057=1, E059=0, E062=0, E072=0, E086=0, E095=0, E214=0, E219=0, E302=0, E307=1, E310=0, E311=1, E312=0, E317=0, E319=0, E322=0, E324=0, E326=0, E334=0, E338=1, E401=0, E408=0, E409=1, E410=1, HE01=0, HE05=0, HE08=0, HE10=0, HE11=0, HE14=0, HE18=0, HE20=0, HE21=0, HE24=0, HE37=0, HE41=0, HE43=0, HE46=0, HE47=0, P001=0, P002=0,…			@(nMutations)nMutations>0	9	0.134328	E340, HE16, HE35, P003, P040, P042, S004, S005, S020	12	0.164384	E004, E026, E049, E057, E307, E311, E338, E409, E410, P035, S047, S049			WilcoxonRanksumTest_leftTailed	Wilcoxon rank test (similar to a 2-sample t-test without assuming a normal distribution). Left-tailed, i.e. the p value is small, if the median of the distribution of measured values in the first subcohort A is significantly lower than in the second subcohort B.	0.315013	38 covariates: frequent gene mutations (f>=0.075)	0.924866		WilcoxonRanksumTest_rightTailed	Wilcoxon rank test (similar to a 2-sample t-test without assuming a normal distribution). Right-tailed, i.e. the p value is small, if the median of the distribution of measured values in the first subcohort A is significantly higher than in the second subcohort B.	0.687376	38 covariates: frequent gene mutations (f>=0.075)	0.932867
	all FL patients having a WES sample, 164 in total	67 patients with FL translocation (14;18) status=positive	73 patients with FL translocation (14;18) status=negative		BCR	1.15284e-07	@(nMutations)~isnan(nMutations)	67	E013=0, E016=0, E017=0, E019=0, E024=0, E034=0, E035=0, E045=0, E052=0, E058=0, E068=0, E076=0, E204=0, E223=0, E306=0, E323=0, E331=0, E340=0, HE03=1, HE06=0, HE07=0, HE16=0, HE17=0, HE26=0, HE27=0, HE29=0, HE30=0, HE32=1, HE35=0, HE36=0, P003=0, P004=0, P005=1, P006=0, P008=0, P015=0, P016=0, P018=0, P021=0, P040=2, P042=0, S002=1, S004=0, S005=0, S006=0, S007=0, S009=0, S010=0, S013=0, S014=0,…		73	E003=0, E004=0, E020=0, E025=0, E026=0, E033=0, E037=0, E049=0, E054=0, E057=0, E059=0, E062=0, E072=0, E086=0, E095=0, E214=1, E219=2, E302=0, E307=0, E310=0, E311=0, E312=0, E317=0, E319=0, E322=0, E324=0, E326=0, E334=0, E338=0, E401=0, E408=0, E409=0, E410=1, HE01=1, HE05=0, HE08=0, HE10=0, HE11=0, HE14=0, HE18=0, HE20=0, HE21=0, HE24=0, HE37=0, HE41=0, HE43=0, HE46=0, HE47=0, P001=0, P002=0,…			@(nMutations)nMutations>0	5	0.0746269	HE03, HE32, P005, P040, S002	7	0.0958904	E214, E219, E410, HE01, P010, S028, S045			WilcoxonRanksumTest_leftTailed	Wilcoxon rank test (similar to a 2-sample t-test without assuming a normal distribution). Left-tailed, i.e. the p value is small, if the median of the distribution of measured values in the first subcohort A is significantly lower than in the second subcohort B.	0.332071	38 covariates: frequent gene mutations (f>=0.075)	0.924866		WilcoxonRanksumTest_rightTailed	Wilcoxon rank test (similar to a 2-sample t-test without assuming a normal distribution). Right-tailed, i.e. the p value is small, if the median of the distribution of measured values in the first subcohort A is significantly higher than in the second subcohort B.	0.671045	38 covariates: frequent gene mutations (f>=0.075)	0.932867
	all FL patients having a WES sample, 164 in total	67 patients with FL translocation (14;18) status=positive	73 patients with FL translocation (14;18) status=negative		BTG1	1	@(nMutations)~isnan(nMutations)	67	E013=1, E016=0, E017=0, E019=0, E024=0, E034=0, E035=0, E045=0, E052=0, E058=0, E068=0, E076=0, E204=0, E223=0, E306=0, E323=0, E331=0, E340=0, HE03=0, HE06=0, HE07=0, HE16=0, HE17=0, HE26=0, HE27=0, HE29=0, HE30=0, HE32=0, HE35=0, HE36=0, P003=0, P004=0, P005=0, P006=0, P008=2, P015=0, P016=0, P018=0, P021=0, P040=0, P042=0, S002=0, S004=1, S005=0, S006=0, S007=0, S009=0, S010=0, S013=0, S014=0,…		73	E003=0, E004=0, E020=0, E025=0, E026=0, E033=0, E037=0, E049=0, E054=0, E057=1, E059=0, E062=0, E072=0, E086=0, E095=0, E214=0, E219=0, E302=0, E307=0, E310=0, E311=0, E312=0, E317=0, E319=0, E322=0, E324=0, E326=0, E334=0, E338=0, E401=0, E408=0, E409=0, E410=1, HE01=0, HE05=0, HE08=0, HE10=0, HE11=0, HE14=0, HE18=1, HE20=0, HE21=0, HE24=0, HE37=0, HE41=0, HE43=0, HE46=0, HE47=0, P001=0, P002=0,…			@(nMutations)nMutations>0	5	0.0746269	E013, P008, S004, S031, S048	7	0.0958904	E057, E410, HE18, P010, P035, S003, S049			WilcoxonRanksumTest_leftTailed	Wilcoxon rank test (similar to a 2-sample t-test without assuming a normal distribution). Left-tailed, i.e. the p value is small, if the median of the distribution of measured values in the first subcohort A is significantly lower than in the second subcohort B.	0.332071	38 covariates: frequent gene mutations (f>=0.075)	0.924866		WilcoxonRanksumTest_rightTailed	Wilcoxon rank test (similar to a 2-sample t-test without assuming a normal distribution). Right-tailed, i.e. the p value is small, if the median of the distribution of measured values in the first subcohort A is significantly higher than in the second subcohort B.	0.671045	38 covariates: frequent gene mutations (f>=0.075)	0.932867
	all FL patients having a WES sample, 164 in total	67 patients with FL translocation (14;18) status=positive	73 patients with FL translocation (14;18) status=negative		PIM1	1	@(nMutations)~isnan(nMutations)	67	E013=0, E016=0, E017=0, E019=0, E024=0, E034=0, E035=0, E045=0, E052=0, E058=0, E068=0, E076=0, E204=0, E223=0, E306=0, E323=0, E331=0, E340=0, HE03=0, HE06=1, HE07=0, HE16=0, HE17=1, HE26=0, HE27=0, HE29=0, HE30=1, HE32=0, HE35=0, HE36=0, P003=1, P004=0, P005=0, P006=0, P008=0, P015=0, P016=1, P018=0, P021=0, P040=0, P042=0, S002=0, S004=0, S005=0, S006=0, S007=0, S009=0, S010=0, S013=0, S014=0,…		73	E003=1, E004=0, E020=0, E025=0, E026=0, E033=0, E037=1, E049=0, E054=0, E057=0, E059=1, E062=0, E072=0, E086=0, E095=0, E214=0, E219=0, E302=0, E307=0, E310=0, E311=0, E312=0, E317=0, E319=0, E322=0, E324=0, E326=1, E334=0, E338=0, E401=0, E408=0, E409=0, E410=0, HE01=0, HE05=0, HE08=0, HE10=1, HE11=0, HE14=0, HE18=0, HE20=0, HE21=0, HE24=0, HE37=0, HE41=0, HE43=1, HE46=0, HE47=1, P001=0, P002=0,…			@(nMutations)nMutations>0	7	0.104478	HE06, HE17, HE30, P003, P016, S017, S041	9	0.123288	E003, E037, E059, E326, HE10, HE43, HE47, P011, S011			WilcoxonRanksumTest_leftTailed	Wilcoxon rank test (similar to a 2-sample t-test without assuming a normal distribution). Left-tailed, i.e. the p value is small, if the median of the distribution of measured values in the first subcohort A is significantly lower than in the second subcohort B.	0.365268	38 covariates: frequent gene mutations (f>=0.075)	0.924866		WilcoxonRanksumTest_rightTailed	Wilcoxon rank test (similar to a 2-sample t-test without assuming a normal distribution). Right-tailed, i.e. the p value is small, if the median of the distribution of measured values in the first subcohort A is significantly higher than in the second subcohort B.	0.637574	38 covariates: frequent gene mutations (f>=0.075)	0.932867
	all FL patients having a WES sample, 164 in total	67 patients with FL translocation (14;18) status=positive	73 patients with FL translocation (14;18) status=negative		KIR3DL1	1	@(nMutations)~isnan(nMutations)	67	E013=0, E016=0, E017=1, E019=0, E024=1, E034=0, E035=0, E045=1, E052=0, E058=0, E068=1, E076=0, E204=0, E223=0, E306=0, E323=0, E331=0, E340=0, HE03=0, HE06=0, HE07=0, HE16=0, HE17=0, HE26=1, HE27=0, HE29=0, HE30=0, HE32=0, HE35=0, HE36=0, P003=1, P004=0, P005=0, P006=0, P008=1, P015=0, P016=0, P018=0, P021=0, P040=1, P042=0, S002=0, S004=0, S005=0, S006=0, S007=0, S009=0, S010=0, S013=0, S014=0,…		73	E003=0, E004=1, E020=0, E025=0, E026=0, E033=0, E037=0, E049=0, E054=0, E057=0, E059=0, E062=0, E072=0, E086=0, E095=0, E214=0, E219=0, E302=1, E307=0, E310=0, E311=0, E312=0, E317=0, E319=1, E322=0, E324=0, E326=1, E334=0, E338=0, E401=0, E408=0, E409=0, E410=0, HE01=0, HE05=1, HE08=0, HE10=0, HE11=0, HE14=0, HE18=0, HE20=0, HE21=0, HE24=0, HE37=1, HE41=1, HE43=0, HE46=1, HE47=0, P001=0, P002=0,…			@(nMutations)nMutations>0	8	0.119403	E017, E024, E045, E068, HE26, P003, P008, P040	10	0.136986	E004, E302, E319, E326, HE05, HE37, HE41, HE46, P030, P039			WilcoxonRanksumTest_leftTailed	Wilcoxon rank test (similar to a 2-sample t-test without assuming a normal distribution). Left-tailed, i.e. the p value is small, if the median of the distribution of measured values in the first subcohort A is significantly lower than in the second subcohort B.	0.379885	38 covariates: frequent gene mutations (f>=0.075)	0.924866		WilcoxonRanksumTest_rightTailed	Wilcoxon rank test (similar to a 2-sample t-test without assuming a normal distribution). Right-tailed, i.e. the p value is small, if the median of the distribution of measured values in the first subcohort A is significantly higher than in the second subcohort B.	0.622851	38 covariates: frequent gene mutations (f>=0.075)	0.932867
	all FL patients having a WES sample, 164 in total	67 patients with FL translocation (14;18) status=positive	73 patients with FL translocation (14;18) status=negative		LOC646652	1.22156e-11	@(nMutations)~isnan(nMutations)	67	E013=1, E016=0, E017=0, E019=0, E024=0, E034=0, E035=0, E045=0, E052=0, E058=0, E068=0, E076=0, E204=0, E223=0, E306=0, E323=0, E331=0, E340=0, HE03=0, HE06=0, HE07=0, HE16=0, HE17=0, HE26=0, HE27=0, HE29=0, HE30=1, HE32=1, HE35=0, HE36=0, P003=0, P004=0, P005=0, P006=0, P008=0, P015=0, P016=0, P018=0, P021=0, P040=0, P042=0, S002=0, S004=0, S005=0, S006=0, S007=0, S009=0, S010=0, S013=0, S014=0,…		73	E003=0, E004=0, E020=0, E025=0, E026=0, E033=0, E037=0, E049=0, E054=0, E057=1, E059=0, E062=0, E072=0, E086=0, E095=0, E214=0, E219=0, E302=0, E307=0, E310=0, E311=0, E312=0, E317=1, E319=0, E322=0, E324=0, E326=0, E334=0, E338=0, E401=0, E408=0, E409=0, E410=0, HE01=1, HE05=1, HE08=0, HE10=0, HE11=0, HE14=0, HE18=1, HE20=1, HE21=0, HE24=0, HE37=0, HE41=0, HE43=0, HE46=0, HE47=0, P001=0, P002=0,…			@(nMutations)nMutations>0	5	0.0746269	E013, HE30, HE32, S024, S044	6	0.0821918	E057, E317, HE01, HE05, HE18, HE20			WilcoxonRanksumTest_leftTailed	Wilcoxon rank test (similar to a 2-sample t-test without assuming a normal distribution). Left-tailed, i.e. the p value is small, if the median of the distribution of measured values in the first subcohort A is significantly lower than in the second subcohort B.	0.436004	38 covariates: frequent gene mutations (f>=0.075)	0.924866		WilcoxonRanksumTest_rightTailed	Wilcoxon rank test (similar to a 2-sample t-test without assuming a normal distribution). Right-tailed, i.e. the p value is small, if the median of the distribution of measured values in the first subcohort A is significantly higher than in the second subcohort B.	0.567518	38 covariates: frequent gene mutations (f>=0.075)	0.932867
	all FL patients having a WES sample, 164 in total	67 patients with FL translocation (14;18) status=positive	73 patients with FL translocation (14;18) status=negative		ACTB	5.53367e-10	@(nMutations)~isnan(nMutations)	67	E013=0, E016=0, E017=0, E019=0, E024=0, E034=0, E035=0, E045=0, E052=0, E058=0, E068=0, E076=0, E204=0, E223=0, E306=0, E323=0, E331=0, E340=0, HE03=0, HE06=0, HE07=0, HE16=0, HE17=0, HE26=0, HE27=0, HE29=0, HE30=1, HE32=0, HE35=0, HE36=0, P003=0, P004=0, P005=0, P006=0, P008=1, P015=0, P016=0, P018=1, P021=0, P040=0, P042=0, S002=0, S004=2, S005=0, S006=0, S007=0, S009=1, S010=0, S013=0, S014=1,…		73	E003=0, E004=0, E020=0, E025=0, E026=0, E033=0, E037=0, E049=0, E054=0, E057=0, E059=0, E062=0, E072=0, E086=0, E095=0, E214=0, E219=0, E302=0, E307=0, E310=0, E311=0, E312=0, E317=0, E319=0, E322=0, E324=0, E326=1, E334=2, E338=0, E401=0, E408=0, E409=0, E410=0, HE01=0, HE05=1, HE08=0, HE10=0, HE11=0, HE14=0, HE18=1, HE20=0, HE21=0, HE24=0, HE37=0, HE41=0, HE43=0, HE46=0, HE47=0, P001=0, P002=0,…			@(nMutations)nMutations>0	6	0.0895522	HE30, P008, P018, S004, S009, S014	7	0.0958904	E326, E334, HE05, HE18, P017, P028, S045			WilcoxonRanksumTest_leftTailed	Wilcoxon rank test (similar to a 2-sample t-test without assuming a normal distribution). Left-tailed, i.e. the p value is small, if the median of the distribution of measured values in the first subcohort A is significantly lower than in the second subcohort B.	0.44232	38 covariates: frequent gene mutations (f>=0.075)	0.924866		WilcoxonRanksumTest_rightTailed	Wilcoxon rank test (similar to a 2-sample t-test without assuming a normal distribution). Right-tailed, i.e. the p value is small, if the median of the distribution of measured values in the first subcohort A is significantly higher than in the second subcohort B.	0.560951	38 covariates: frequent gene mutations (f>=0.075)	0.932867
	all FL patients having a WES sample, 164 in total	67 patients with FL translocation (14;18) status=positive	73 patients with FL translocation (14;18) status=negative		PCLO	1	@(nMutations)~isnan(nMutations)	67	E013=0, E016=0, E017=0, E019=0, E024=0, E034=0, E035=0, E045=0, E052=0, E058=0, E068=0, E076=0, E204=0, E223=0, E306=0, E323=0, E331=0, E340=0, HE03=0, HE06=0, HE07=0, HE16=0, HE17=1, HE26=0, HE27=0, HE29=0, HE30=0, HE32=0, HE35=0, HE36=0, P003=0, P004=0, P005=0, P006=0, P008=0, P015=0, P016=0, P018=0, P021=2, P040=0, P042=0, S002=0, S004=0, S005=0, S006=0, S007=0, S009=0, S010=1, S013=0, S014=0,…		73	E003=1, E004=0, E020=0, E025=0, E026=0, E033=0, E037=0, E049=0, E054=0, E057=0, E059=0, E062=0, E072=1, E086=0, E095=0, E214=1, E219=0, E302=0, E307=0, E310=0, E311=0, E312=0, E317=0, E319=0, E322=0, E324=1, E326=0, E334=0, E338=0, E401=0, E408=0, E409=0, E410=0, HE01=0, HE05=0, HE08=0, HE10=0, HE11=0, HE14=0, HE18=0, HE20=0, HE21=0, HE24=0, HE37=0, HE41=0, HE43=0, HE46=0, HE47=0, P001=0, P002=0,…			@(nMutations)nMutations>0	5	0.0746269	HE17, P021, S010, S015, S020	6	0.0821918	E003, E072, E214, E324, S012, S047			WilcoxonRanksumTest_leftTailed	Wilcoxon rank test (similar to a 2-sample t-test without assuming a normal distribution). Left-tailed, i.e. the p value is small, if the median of the distribution of measured values in the first subcohort A is significantly lower than in the second subcohort B.	0.446614	38 covariates: frequent gene mutations (f>=0.075)	0.924866		WilcoxonRanksumTest_rightTailed	Wilcoxon rank test (similar to a 2-sample t-test without assuming a normal distribution). Right-tailed, i.e. the p value is small, if the median of the distribution of measured values in the first subcohort A is significantly higher than in the second subcohort B.	0.556921	38 covariates: frequent gene mutations (f>=0.075)	0.932867
	all FL patients having a WES sample, 164 in total	67 patients with FL translocation (14;18) status=positive	73 patients with FL translocation (14;18) status=negative		EP300	0.000333376	@(nMutations)~isnan(nMutations)	67	E013=1, E016=0, E017=0, E019=0, E024=1, E034=0, E035=0, E045=0, E052=0, E058=0, E068=0, E076=0, E204=0, E223=0, E306=0, E323=0, E331=0, E340=0, HE03=0, HE06=0, HE07=0, HE16=0, HE17=0, HE26=0, HE27=0, HE29=0, HE30=0, HE32=0, HE35=0, HE36=0, P003=0, P004=0, P005=1, P006=0, P008=1, P015=0, P016=0, P018=0, P021=0, P040=0, P042=0, S002=0, S004=0, S005=0, S006=1, S007=1, S009=0, S010=0, S013=0, S014=0,…		73	E003=1, E004=0, E020=0, E025=0, E026=0, E033=0, E037=0, E049=0, E054=0, E057=0, E059=0, E062=0, E072=0, E086=0, E095=0, E214=0, E219=1, E302=1, E307=1, E310=0, E311=0, E312=0, E317=0, E319=0, E322=0, E324=0, E326=0, E334=0, E338=0, E401=0, E408=0, E409=0, E410=0, HE01=0, HE05=0, HE08=0, HE10=0, HE11=0, HE14=0, HE18=0, HE20=0, HE21=1, HE24=0, HE37=0, HE41=0, HE43=0, HE46=0, HE47=0, P001=0, P002=0,…			@(nMutations)nMutations>0	7	0.104478	E013, E024, P005, P008, S006, S007, S044	8	0.109589	E003, E219, E302, E307, HE21, S025, S027, S047			WilcoxonRanksumTest_leftTailed	Wilcoxon rank test (similar to a 2-sample t-test without assuming a normal distribution). Left-tailed, i.e. the p value is small, if the median of the distribution of measured values in the first subcohort A is significantly lower than in the second subcohort B.	0.462778	38 covariates: frequent gene mutations (f>=0.075)	0.924866		WilcoxonRanksumTest_rightTailed	Wilcoxon rank test (similar to a 2-sample t-test without assuming a normal distribution). Right-tailed, i.e. the p value is small, if the median of the distribution of measured values in the first subcohort A is significantly higher than in the second subcohort B.	0.540313	38 covariates: frequent gene mutations (f>=0.075)	0.932867
	all FL patients having a WES sample, 164 in total	67 patients with FL translocation (14;18) status=positive	73 patients with FL translocation (14;18) status=negative		MAGEC1		@(nMutations)~isnan(nMutations)	67	E013=0, E016=0, E017=0, E019=0, E024=1, E034=0, E035=0, E045=0, E052=1, E058=0, E068=0, E076=0, E204=0, E223=0, E306=0, E323=1, E331=0, E340=0, HE03=0, HE06=0, HE07=1, HE16=1, HE17=0, HE26=0, HE27=0, HE29=0, HE30=0, HE32=0, HE35=0, HE36=0, P003=0, P004=0, P005=1, P006=0, P008=0, P015=0, P016=0, P018=0, P021=0, P040=0, P042=0, S002=1, S004=0, S005=0, S006=0, S007=0, S009=2, S010=0, S013=0, S014=0,…		73	E003=0, E004=0, E020=0, E025=0, E026=0, E033=0, E037=1, E049=1, E054=0, E057=0, E059=0, E062=0, E072=0, E086=0, E095=0, E214=0, E219=0, E302=1, E307=0, E310=0, E311=0, E312=0, E317=0, E319=0, E322=0, E324=0, E326=0, E334=0, E338=0, E401=0, E408=0, E409=0, E410=0, HE01=0, HE05=1, HE08=0, HE10=0, HE11=0, HE14=0, HE18=0, HE20=0, HE21=0, HE24=1, HE37=0, HE41=0, HE43=0, HE46=1, HE47=0, P001=0, P002=0,…			@(nMutations)nMutations>0	8	0.119403	E024, E052, E323, HE07, HE16, P005, S002, S009	9	0.123288	E037, E049, E302, HE05, HE24, HE46, P035, S008, S028			WilcoxonRanksumTest_leftTailed	Wilcoxon rank test (similar to a 2-sample t-test without assuming a normal distribution). Left-tailed, i.e. the p value is small, if the median of the distribution of measured values in the first subcohort A is significantly lower than in the second subcohort B.	0.486772	38 covariates: frequent gene mutations (f>=0.075)	0.924866		WilcoxonRanksumTest_rightTailed	Wilcoxon rank test (similar to a 2-sample t-test without assuming a normal distribution). Right-tailed, i.e. the p value is small, if the median of the distribution of measured values in the first subcohort A is significantly higher than in the second subcohort B.	0.516166	38 covariates: frequent gene mutations (f>=0.075)	0.932867
	all FL patients having a WES sample, 164 in total	67 patients with FL translocation (14;18) status=positive	73 patients with FL translocation (14;18) status=negative		CREBBP	1	@(nMutations)~isnan(nMutations)	67	E013=0, E016=0, E017=0, E019=0, E024=0, E034=1, E035=0, E045=1, E052=0, E058=1, E068=0, E076=0, E204=1, E223=1, E306=0, E323=1, E331=1, E340=0, HE03=2, HE06=1, HE07=0, HE16=0, HE17=2, HE26=0, HE27=1, HE29=0, HE30=0, HE32=1, HE35=0, HE36=2, P003=0, P004=1, P005=0, P006=2, P008=0, P015=1, P016=0, P018=0, P021=1, P040=0, P042=1, S002=2, S004=0, S005=0, S006=0, S007=0, S009=0, S010=0, S013=0, S014=2,…		73	E003=0, E004=1, E020=0, E025=1, E026=0, E033=0, E037=0, E049=0, E054=0, E057=1, E059=1, E062=0, E072=0, E086=1, E095=1, E214=1, E219=0, E302=0, E307=0, E310=0, E311=0, E312=1, E317=0, E319=0, E322=0, E324=1, E326=0, E334=1, E338=1, E401=2, E408=0, E409=1, E410=0, HE01=0, HE05=0, HE08=1, HE10=0, HE11=2, HE14=0, HE18=0, HE20=1, HE21=0, HE24=1, HE37=0, HE41=1, HE43=0, HE46=0, HE47=0, P001=1, P002=0,…			@(nMutations)nMutations>0	27	0.402985	E034, E045, E058, E204, E223, E323, E331, HE03, HE06, HE17, HE27, HE32, HE36, P004, P006, P015, P021, P042, S002, S014, S016, S017, S021, S031, S033, S041, S046	30	0.410959	E004, E025, E057, E059, E086, E095, E214, E312, E324, E334, E338, E401, E409, HE08, HE11, HE20, HE24, HE41, P001, P009, P011, P017, P035, P039, S008, S011, S025, S028, S047, S049			WilcoxonRanksumTest_leftTailed	Wilcoxon rank test (similar to a 2-sample t-test without assuming a normal distribution). Left-tailed, i.e. the p value is small, if the median of the distribution of measured values in the first subcohort A is significantly lower than in the second subcohort B.	0.532556	38 covariates: frequent gene mutations (f>=0.075)	0.963672		WilcoxonRanksumTest_rightTailed	Wilcoxon rank test (similar to a 2-sample t-test without assuming a normal distribution). Right-tailed, i.e. the p value is small, if the median of the distribution of measured values in the first subcohort A is significantly higher than in the second subcohort B.	0.469355	38 covariates: frequent gene mutations (f>=0.075)	0.932867
	all FL patients having a WES sample, 164 in total	67 patients with FL translocation (14;18) status=positive	73 patients with FL translocation (14;18) status=negative		MAP7D1	5.23526e-13	@(nMutations)~isnan(nMutations)	67	E013=1, E016=0, E017=0, E019=0, E024=0, E034=0, E035=0, E045=0, E052=0, E058=0, E068=0, E076=0, E204=0, E223=0, E306=0, E323=0, E331=0, E340=0, HE03=1, HE06=1, HE07=0, HE16=0, HE17=0, HE26=0, HE27=0, HE29=1, HE30=0, HE32=0, HE35=0, HE36=0, P003=0, P004=0, P005=1, P006=0, P008=0, P015=0, P016=0, P018=0, P021=0, P040=0, P042=0, S002=0, S004=0, S005=0, S006=0, S007=0, S009=0, S010=0, S013=0, S014=0,…		73	E003=1, E004=0, E020=0, E025=0, E026=0, E033=0, E037=0, E049=0, E054=0, E057=0, E059=0, E062=0, E072=0, E086=0, E095=0, E214=0, E219=0, E302=0, E307=0, E310=0, E311=0, E312=0, E317=0, E319=0, E322=0, E324=0, E326=1, E334=0, E338=0, E401=0, E408=0, E409=0, E410=0, HE01=0, HE05=0, HE08=0, HE10=0, HE11=0, HE14=1, HE18=0, HE20=0, HE21=0, HE24=0, HE37=0, HE41=0, HE43=0, HE46=0, HE47=0, P001=0, P002=0,…			@(nMutations)nMutations>0	7	0.104478	E013, HE03, HE06, HE29, P005, S017, S021	7	0.0958904	E003, E326, HE14, P030, S008, S011, S012			WilcoxonRanksumTest_leftTailed	Wilcoxon rank test (similar to a 2-sample t-test without assuming a normal distribution). Left-tailed, i.e. the p value is small, if the median of the distribution of measured values in the first subcohort A is significantly lower than in the second subcohort B.	0.568515	38 covariates: frequent gene mutations (f>=0.075)	0.981981		WilcoxonRanksumTest_rightTailed	Wilcoxon rank test (similar to a 2-sample t-test without assuming a normal distribution). Right-tailed, i.e. the p value is small, if the median of the distribution of measured values in the first subcohort A is significantly higher than in the second subcohort B.	0.434642	38 covariates: frequent gene mutations (f>=0.075)	0.932867
	all FL patients having a WES sample, 164 in total	67 patients with FL translocation (14;18) status=positive	73 patients with FL translocation (14;18) status=negative		MUC22	1.28383e-08	@(nMutations)~isnan(nMutations)	67	E013=2, E016=0, E017=0, E019=1, E024=1, E034=0, E035=0, E045=2, E052=0, E058=0, E068=0, E076=0, E204=0, E223=0, E306=0, E323=0, E331=0, E340=0, HE03=0, HE06=0, HE07=0, HE16=0, HE17=0, HE26=0, HE27=0, HE29=0, HE30=0, HE32=0, HE35=0, HE36=0, P003=0, P004=0, P005=0, P006=0, P008=0, P015=1, P016=0, P018=0, P021=0, P040=2, P042=2, S002=0, S004=0, S005=0, S006=1, S007=0, S009=0, S010=0, S013=0, S014=0,…		73	E003=0, E004=0, E020=0, E025=0, E026=1, E033=0, E037=0, E049=0, E054=0, E057=0, E059=0, E062=0, E072=0, E086=0, E095=0, E214=0, E219=1, E302=0, E307=0, E310=0, E311=0, E312=0, E317=1, E319=0, E322=0, E324=0, E326=0, E334=0, E338=0, E401=1, E408=0, E409=0, E410=2, HE01=0, HE05=0, HE08=0, HE10=0, HE11=0, HE14=0, HE18=0, HE20=0, HE21=0, HE24=1, HE37=0, HE41=0, HE43=0, HE46=1, HE47=0, P001=0, P002=0,…			@(nMutations)nMutations>0	9	0.134328	E013, E019, E024, E045, P015, P040, P042, S006, S018	9	0.123288	E026, E219, E317, E401, E410, HE24, HE46, P028, S011			WilcoxonRanksumTest_leftTailed	Wilcoxon rank test (similar to a 2-sample t-test without assuming a normal distribution). Left-tailed, i.e. the p value is small, if the median of the distribution of measured values in the first subcohort A is significantly lower than in the second subcohort B.	0.615746	38 covariates: frequent gene mutations (f>=0.075)	0.987915		WilcoxonRanksumTest_rightTailed	Wilcoxon rank test (similar to a 2-sample t-test without assuming a normal distribution). Right-tailed, i.e. the p value is small, if the median of the distribution of measured values in the first subcohort A is significantly higher than in the second subcohort B.	0.387	38 covariates: frequent gene mutations (f>=0.075)	0.919124
	all FL patients having a WES sample, 164 in total	67 patients with FL translocation (14;18) status=positive	73 patients with FL translocation (14;18) status=negative		ANKRD30BL	1	@(nMutations)~isnan(nMutations)	67	E013=2, E016=0, E017=0, E019=0, E024=0, E034=0, E035=0, E045=0, E052=0, E058=1, E068=0, E076=2, E204=0, E223=2, E306=2, E323=0, E331=2, E340=0, HE03=0, HE06=0, HE07=2, HE16=0, HE17=2, HE26=2, HE27=2, HE29=0, HE30=2, HE32=0, HE35=0, HE36=0, P003=0, P004=0, P005=0, P006=0, P008=0, P015=0, P016=0, P018=0, P021=0, P040=1, P042=0, S002=2, S004=0, S005=2, S006=0, S007=0, S009=2, S010=0, S013=2, S014=0,…		73	E003=0, E004=0, E020=0, E025=0, E026=0, E033=0, E037=0, E049=1, E054=0, E057=1, E059=1, E062=1, E072=0, E086=2, E095=0, E214=0, E219=1, E302=0, E307=1, E310=0, E311=2, E312=2, E317=2, E319=0, E322=1, E324=0, E326=0, E334=0, E338=0, E401=0, E408=0, E409=0, E410=0, HE01=1, HE05=1, HE08=1, HE10=0, HE11=0, HE14=1, HE18=0, HE20=2, HE21=0, HE24=2, HE37=0, HE41=2, HE43=0, HE46=0, HE47=1, P001=0, P002=0,…			@(nMutations)nMutations>0	18	0.268657	E013, E058, E076, E223, E306, E331, HE07, HE17, HE26, HE27, HE30, P040, S002, S005, S009, S013, S015, S018	20	0.273973	E049, E057, E059, E062, E086, E219, E307, E311, E312, E317, E322, HE01, HE05, HE08, HE14, HE20, HE24, HE41, HE47, S008			WilcoxonRanksumTest_leftTailed	Wilcoxon rank test (similar to a 2-sample t-test without assuming a normal distribution). Left-tailed, i.e. the p value is small, if the median of the distribution of measured values in the first subcohort A is significantly lower than in the second subcohort B.	0.637023	38 covariates: frequent gene mutations (f>=0.075)	0.987915		WilcoxonRanksumTest_rightTailed	Wilcoxon rank test (similar to a 2-sample t-test without assuming a normal distribution). Right-tailed, i.e. the p value is small, if the median of the distribution of measured values in the first subcohort A is significantly higher than in the second subcohort B.	0.364986	38 covariates: frequent gene mutations (f>=0.075)	0.919124
	all FL patients having a WES sample, 164 in total	67 patients with FL translocation (14;18) status=positive	73 patients with FL translocation (14;18) status=negative		BCL7A	0.00832583	@(nMutations)~isnan(nMutations)	67	E013=0, E016=0, E017=0, E019=0, E024=0, E034=0, E035=0, E045=0, E052=0, E058=0, E068=0, E076=0, E204=0, E223=0, E306=0, E323=0, E331=0, E340=1, HE03=1, HE06=0, HE07=1, HE16=0, HE17=0, HE26=0, HE27=0, HE29=0, HE30=1, HE32=0, HE35=0, HE36=0, P003=1, P004=0, P005=0, P006=1, P008=0, P015=0, P016=0, P018=0, P021=0, P040=0, P042=0, S002=0, S004=1, S005=0, S006=0, S007=3, S009=0, S010=0, S013=0, S014=0,…		73	E003=0, E004=0, E020=0, E025=0, E026=0, E033=0, E037=0, E049=0, E054=0, E057=0, E059=0, E062=0, E072=0, E086=0, E095=0, E214=0, E219=0, E302=0, E307=0, E310=0, E311=0, E312=1, E317=0, E319=0, E322=0, E324=0, E326=0, E334=0, E338=0, E401=0, E408=0, E409=0, E410=0, HE01=1, HE05=0, HE08=0, HE10=0, HE11=1, HE14=3, HE18=0, HE20=0, HE21=0, HE24=0, HE37=0, HE41=0, HE43=0, HE46=0, HE47=0, P001=0, P002=0,…			@(nMutations)nMutations>0	9	0.134328	E340, HE03, HE07, HE30, P003, P006, S004, S007, S033	8	0.109589	E312, HE01, HE11, HE14, S025, S027, S045, S049			WilcoxonRanksumTest_leftTailed	Wilcoxon rank test (similar to a 2-sample t-test without assuming a normal distribution). Left-tailed, i.e. the p value is small, if the median of the distribution of measured values in the first subcohort A is significantly lower than in the second subcohort B.	0.672092	38 covariates: frequent gene mutations (f>=0.075)	0.987915		WilcoxonRanksumTest_rightTailed	Wilcoxon rank test (similar to a 2-sample t-test without assuming a normal distribution). Right-tailed, i.e. the p value is small, if the median of the distribution of measured values in the first subcohort A is significantly higher than in the second subcohort B.	0.330574	38 covariates: frequent gene mutations (f>=0.075)	0.897272
	all FL patients having a WES sample, 164 in total	67 patients with FL translocation (14;18) status=positive	73 patients with FL translocation (14;18) status=negative		USH2A		@(nMutations)~isnan(nMutations)	67	E013=0, E016=0, E017=0, E019=0, E024=0, E034=0, E035=1, E045=0, E052=0, E058=0, E068=0, E076=0, E204=0, E223=0, E306=0, E323=0, E331=0, E340=1, HE03=0, HE06=0, HE07=0, HE16=0, HE17=0, HE26=0, HE27=0, HE29=1, HE30=1, HE32=0, HE35=0, HE36=0, P003=0, P004=0, P005=0, P006=0, P008=0, P015=0, P016=0, P018=0, P021=0, P040=0, P042=0, S002=0, S004=0, S005=0, S006=0, S007=1, S009=0, S010=0, S013=0, S014=1,…		73	E003=0, E004=0, E020=1, E025=0, E026=0, E033=1, E037=0, E049=0, E054=0, E057=0, E059=0, E062=1, E072=0, E086=0, E095=0, E214=0, E219=0, E302=0, E307=0, E310=0, E311=0, E312=0, E317=0, E319=0, E322=0, E324=0, E326=0, E334=0, E338=0, E401=0, E408=0, E409=0, E410=0, HE01=0, HE05=0, HE08=0, HE10=1, HE11=0, HE14=0, HE18=0, HE20=0, HE21=0, HE24=0, HE37=0, HE41=0, HE43=0, HE46=0, HE47=0, P001=0, P002=0,…			@(nMutations)nMutations>0	7	0.104478	E035, E340, HE29, HE30, S007, S014, S046	6	0.0821918	E020, E033, E062, HE10, S011, S027			WilcoxonRanksumTest_leftTailed	Wilcoxon rank test (similar to a 2-sample t-test without assuming a normal distribution). Left-tailed, i.e. the p value is small, if the median of the distribution of measured values in the first subcohort A is significantly lower than in the second subcohort B.	0.675942	38 covariates: frequent gene mutations (f>=0.075)	0.987915		WilcoxonRanksumTest_rightTailed	Wilcoxon rank test (similar to a 2-sample t-test without assuming a normal distribution). Right-tailed, i.e. the p value is small, if the median of the distribution of measured values in the first subcohort A is significantly higher than in the second subcohort B.	0.327047	38 covariates: frequent gene mutations (f>=0.075)	0.897272
	all FL patients having a WES sample, 164 in total	67 patients with FL translocation (14;18) status=positive	73 patients with FL translocation (14;18) status=negative		SGK1	1	@(nMutations)~isnan(nMutations)	67	E013=0, E016=0, E017=0, E019=0, E024=0, E034=0, E035=0, E045=0, E052=0, E058=0, E068=0, E076=0, E204=1, E223=0, E306=0, E323=0, E331=0, E340=0, HE03=0, HE06=0, HE07=1, HE16=0, HE17=0, HE26=0, HE27=0, HE29=0, HE30=0, HE32=0, HE35=0, HE36=0, P003=0, P004=0, P005=0, P006=0, P008=0, P015=0, P016=0, P018=0, P021=0, P040=0, P042=0, S002=0, S004=1, S005=0, S006=0, S007=0, S009=0, S010=0, S013=0, S014=0,…		73	E003=0, E004=0, E020=0, E025=0, E026=0, E033=0, E037=0, E049=0, E054=0, E057=0, E059=0, E062=0, E072=0, E086=0, E095=0, E214=0, E219=0, E302=0, E307=0, E310=0, E311=0, E312=0, E317=0, E319=0, E322=0, E324=0, E326=2, E334=0, E338=0, E401=0, E408=0, E409=0, E410=0, HE01=0, HE05=0, HE08=1, HE10=0, HE11=0, HE14=0, HE18=0, HE20=0, HE21=0, HE24=0, HE37=0, HE41=0, HE43=0, HE46=0, HE47=0, P001=0, P002=0,…			@(nMutations)nMutations>0	6	0.0895522	E204, HE07, S004, S015, S018, S031	4	0.0547945	E326, HE08, S028, S047			WilcoxonRanksumTest_leftTailed	Wilcoxon rank test (similar to a 2-sample t-test without assuming a normal distribution). Left-tailed, i.e. the p value is small, if the median of the distribution of measured values in the first subcohort A is significantly lower than in the second subcohort B.	0.77973	38 covariates: frequent gene mutations (f>=0.075)	1		WilcoxonRanksumTest_rightTailed	Wilcoxon rank test (similar to a 2-sample t-test without assuming a normal distribution). Right-tailed, i.e. the p value is small, if the median of the distribution of measured values in the first subcohort A is significantly higher than in the second subcohort B.	0.22305	38 covariates: frequent gene mutations (f>=0.075)	0.706324
	all FL patients having a WES sample, 164 in total	67 patients with FL translocation (14;18) status=positive	73 patients with FL translocation (14;18) status=negative		MUC16	0.426372	@(nMutations)~isnan(nMutations)	67	E013=0, E016=0, E017=0, E019=0, E024=0, E034=0, E035=0, E045=0, E052=0, E058=0, E068=2, E076=0, E204=0, E223=3, E306=0, E323=0, E331=0, E340=0, HE03=0, HE06=3, HE07=3, HE16=0, HE17=0, HE26=0, HE27=0, HE29=1, HE30=3, HE32=0, HE35=0, HE36=0, P003=0, P004=0, P005=1, P006=0, P008=0, P015=0, P016=0, P018=0, P021=2, P040=1, P042=0, S002=0, S004=0, S005=0, S006=0, S007=0, S009=0, S010=0, S013=0, S014=0,…		73	E003=1, E004=0, E020=0, E025=0, E026=0, E033=0, E037=0, E049=0, E054=0, E057=0, E059=0, E062=0, E072=0, E086=0, E095=0, E214=1, E219=0, E302=0, E307=1, E310=0, E311=0, E312=0, E317=0, E319=0, E322=0, E324=0, E326=0, E334=0, E338=0, E401=0, E408=0, E409=0, E410=0, HE01=0, HE05=0, HE08=3, HE10=0, HE11=3, HE14=0, HE18=0, HE20=0, HE21=0, HE24=0, HE37=0, HE41=0, HE43=0, HE46=0, HE47=0, P001=0, P002=0,…			@(nMutations)nMutations>0	10	0.149254	E068, E223, HE06, HE07, HE29, HE30, P005, P021, P040, S021	8	0.109589	E003, E214, E307, HE08, HE11, S003, S028, S042			WilcoxonRanksumTest_leftTailed	Wilcoxon rank test (similar to a 2-sample t-test without assuming a normal distribution). Left-tailed, i.e. the p value is small, if the median of the distribution of measured values in the first subcohort A is significantly lower than in the second subcohort B.	0.78403	38 covariates: frequent gene mutations (f>=0.075)	1		WilcoxonRanksumTest_rightTailed	Wilcoxon rank test (similar to a 2-sample t-test without assuming a normal distribution). Right-tailed, i.e. the p value is small, if the median of the distribution of measured values in the first subcohort A is significantly higher than in the second subcohort B.	0.218078	38 covariates: frequent gene mutations (f>=0.075)	0.706324
	all FL patients having a WES sample, 164 in total	67 patients with FL translocation (14;18) status=positive	73 patients with FL translocation (14;18) status=negative		GBP7	0.0100586	@(nMutations)~isnan(nMutations)	67	E013=0, E016=0, E017=0, E019=0, E024=0, E034=0, E035=0, E045=0, E052=0, E058=0, E068=2, E076=0, E204=0, E223=0, E306=2, E323=0, E331=2, E340=0, HE03=0, HE06=0, HE07=0, HE16=0, HE17=0, HE26=0, HE27=0, HE29=2, HE30=0, HE32=0, HE35=0, HE36=0, P003=0, P004=0, P005=0, P006=0, P008=0, P015=0, P016=0, P018=0, P021=0, P040=0, P042=2, S002=0, S004=0, S005=0, S006=0, S007=0, S009=0, S010=0, S013=0, S014=0,…		73	E003=2, E004=0, E020=2, E025=0, E026=1, E033=0, E037=0, E049=0, E054=0, E057=0, E059=0, E062=0, E072=0, E086=0, E095=0, E214=0, E219=2, E302=0, E307=0, E310=0, E311=0, E312=0, E317=0, E319=0, E322=0, E324=2, E326=0, E334=0, E338=0, E401=0, E408=0, E409=0, E410=0, HE01=0, HE05=0, HE08=0, HE10=0, HE11=0, HE14=0, HE18=0, HE20=0, HE21=0, HE24=0, HE37=0, HE41=0, HE43=0, HE46=0, HE47=0, P001=0, P002=0,…			@(nMutations)nMutations>0	7	0.104478	E068, E306, E331, HE29, P042, S015, S018	5	0.0684932	E003, E020, E026, E219, E324			WilcoxonRanksumTest_leftTailed	Wilcoxon rank test (similar to a 2-sample t-test without assuming a normal distribution). Left-tailed, i.e. the p value is small, if the median of the distribution of measured values in the first subcohort A is significantly lower than in the second subcohort B.	0.785592	38 covariates: frequent gene mutations (f>=0.075)	1		WilcoxonRanksumTest_rightTailed	Wilcoxon rank test (similar to a 2-sample t-test without assuming a normal distribution). Right-tailed, i.e. the p value is small, if the median of the distribution of measured values in the first subcohort A is significantly higher than in the second subcohort B.	0.216925	38 covariates: frequent gene mutations (f>=0.075)	0.706324
	all FL patients having a WES sample, 164 in total	67 patients with FL translocation (14;18) status=positive	73 patients with FL translocation (14;18) status=negative		EZH2	1	@(nMutations)~isnan(nMutations)	67	E013=0, E016=0, E017=0, E019=1, E024=0, E034=1, E035=0, E045=1, E052=0, E058=0, E068=0, E076=0, E204=1, E223=0, E306=0, E323=0, E331=1, E340=1, HE03=0, HE06=0, HE07=0, HE16=1, HE17=0, HE26=0, HE27=0, HE29=0, HE30=0, HE32=0, HE35=0, HE36=0, P003=0, P004=1, P005=1, P006=0, P008=0, P015=0, P016=0, P018=0, P021=1, P040=0, P042=0, S002=0, S004=1, S005=0, S006=1, S007=1, S009=0, S010=0, S013=1, S014=1,…		73	E003=0, E004=1, E020=0, E025=1, E026=1, E033=0, E037=0, E049=0, E054=0, E057=0, E059=1, E062=0, E072=0, E086=1, E095=1, E214=0, E219=0, E302=0, E307=0, E310=0, E311=0, E312=0, E317=0, E319=0, E322=0, E324=0, E326=0, E334=0, E338=0, E401=0, E408=0, E409=1, E410=0, HE01=1, HE05=0, HE08=0, HE10=0, HE11=1, HE14=1, HE18=0, HE20=0, HE21=0, HE24=0, HE37=0, HE41=0, HE43=1, HE46=0, HE47=1, P001=1, P002=1,…			@(nMutations)nMutations>0	19	0.283582	E019, E034, E045, E204, E331, E340, HE16, P004, P005, P021, S004, S006, S007, S013, S014, S031, S033, S039, S046	16	0.219178	E004, E025, E026, E059, E086, E095, E409, HE01, HE11, HE14, HE43, HE47, P001, P002, P011, S049			WilcoxonRanksumTest_leftTailed	Wilcoxon rank test (similar to a 2-sample t-test without assuming a normal distribution). Left-tailed, i.e. the p value is small, if the median of the distribution of measured values in the first subcohort A is significantly lower than in the second subcohort B.	0.810232	38 covariates: frequent gene mutations (f>=0.075)	1		WilcoxonRanksumTest_rightTailed	Wilcoxon rank test (similar to a 2-sample t-test without assuming a normal distribution). Right-tailed, i.e. the p value is small, if the median of the distribution of measured values in the first subcohort A is significantly higher than in the second subcohort B.	0.191279	38 covariates: frequent gene mutations (f>=0.075)	0.706324
	all FL patients having a WES sample, 164 in total	67 patients with FL translocation (14;18) status=positive	73 patients with FL translocation (14;18) status=negative		CCDC40	1	@(nMutations)~isnan(nMutations)	67	E013=0, E016=0, E017=0, E019=0, E024=0, E034=0, E035=0, E045=0, E052=1, E058=0, E068=1, E076=0, E204=0, E223=0, E306=0, E323=0, E331=1, E340=0, HE03=0, HE06=0, HE07=0, HE16=0, HE17=0, HE26=0, HE27=0, HE29=0, HE30=0, HE32=0, HE35=0, HE36=0, P003=0, P004=0, P005=0, P006=0, P008=0, P015=0, P016=1, P018=0, P021=0, P040=1, P042=0, S002=2, S004=1, S005=0, S006=0, S007=1, S009=0, S010=0, S013=0, S014=0,…		73	E003=0, E004=0, E020=0, E025=0, E026=0, E033=0, E037=0, E049=0, E054=0, E057=0, E059=0, E062=0, E072=0, E086=0, E095=0, E214=0, E219=0, E302=0, E307=0, E310=0, E311=0, E312=0, E317=0, E319=0, E322=0, E324=0, E326=0, E334=0, E338=0, E401=0, E408=0, E409=1, E410=0, HE01=0, HE05=1, HE08=0, HE10=0, HE11=0, HE14=0, HE18=0, HE20=0, HE21=0, HE24=1, HE37=0, HE41=0, HE43=0, HE46=0, HE47=0, P001=0, P002=0,…			@(nMutations)nMutations>0	8	0.119403	E052, E068, E331, P016, P040, S002, S004, S007	4	0.0547945	E409, HE05, HE24, S008			WilcoxonRanksumTest_leftTailed	Wilcoxon rank test (similar to a 2-sample t-test without assuming a normal distribution). Left-tailed, i.e. the p value is small, if the median of the distribution of measured values in the first subcohort A is significantly lower than in the second subcohort B.	0.916258	38 covariates: frequent gene mutations (f>=0.075)	1		WilcoxonRanksumTest_rightTailed	Wilcoxon rank test (similar to a 2-sample t-test without assuming a normal distribution). Right-tailed, i.e. the p value is small, if the median of the distribution of measured values in the first subcohort A is significantly higher than in the second subcohort B.	0.0850729	38 covariates: frequent gene mutations (f>=0.075)	0.404096
	all FL patients having a WES sample, 164 in total	67 patients with FL translocation (14;18) status=positive	73 patients with FL translocation (14;18) status=negative		MEF2B	8.54161e-10	@(nMutations)~isnan(nMutations)	67	E013=0, E016=0, E017=0, E019=1, E024=0, E034=0, E035=0, E045=0, E052=1, E058=0, E068=0, E076=0, E204=1, E223=0, E306=1, E323=0, E331=0, E340=1, HE03=0, HE06=0, HE07=1, HE16=0, HE17=1, HE26=0, HE27=0, HE29=1, HE30=0, HE32=0, HE35=0, HE36=0, P003=0, P004=0, P005=0, P006=0, P008=0, P015=0, P016=1, P018=1, P021=0, P040=0, P042=1, S002=1, S004=0, S005=0, S006=0, S007=0, S009=0, S010=0, S013=0, S014=1,…		73	E003=1, E004=0, E020=0, E025=0, E026=0, E033=0, E037=0, E049=0, E054=0, E057=0, E059=0, E062=0, E072=0, E086=0, E095=0, E214=1, E219=1, E302=0, E307=0, E310=0, E311=0, E312=0, E317=0, E319=0, E322=0, E324=0, E326=0, E334=0, E338=0, E401=0, E408=0, E409=0, E410=0, HE01=0, HE05=0, HE08=0, HE10=0, HE11=0, HE14=1, HE18=1, HE20=0, HE21=0, HE24=0, HE37=0, HE41=0, HE43=0, HE46=0, HE47=0, P001=0, P002=0,…			@(nMutations)nMutations>0	13	0.19403	E019, E052, E204, E306, E340, HE07, HE17, HE29, P016, P018, P042, S002, S014	7	0.0958904	E003, E214, E219, HE14, HE18, P035, S012			WilcoxonRanksumTest_leftTailed	Wilcoxon rank test (similar to a 2-sample t-test without assuming a normal distribution). Left-tailed, i.e. the p value is small, if the median of the distribution of measured values in the first subcohort A is significantly lower than in the second subcohort B.	0.951057	38 covariates: frequent gene mutations (f>=0.075)	1		WilcoxonRanksumTest_rightTailed	Wilcoxon rank test (similar to a 2-sample t-test without assuming a normal distribution). Right-tailed, i.e. the p value is small, if the median of the distribution of measured values in the first subcohort A is significantly higher than in the second subcohort B.	0.0496447	38 covariates: frequent gene mutations (f>=0.075)	0.2695
	all FL patients having a WES sample, 164 in total	67 patients with FL translocation (14;18) status=positive	73 patients with FL translocation (14;18) status=negative		IRF8	1	@(nMutations)~isnan(nMutations)	67	E013=0, E016=0, E017=0, E019=1, E024=0, E034=0, E035=0, E045=0, E052=0, E058=0, E068=1, E076=0, E204=0, E223=1, E306=0, E323=0, E331=0, E340=0, HE03=0, HE06=0, HE07=1, HE16=0, HE17=0, HE26=0, HE27=0, HE29=0, HE30=0, HE32=0, HE35=1, HE36=0, P003=1, P004=1, P005=1, P006=0, P008=0, P015=0, P016=0, P018=0, P021=0, P040=0, P042=0, S002=1, S004=0, S005=1, S006=0, S007=1, S009=1, S010=0, S013=1, S014=0,…		73	E003=0, E004=0, E020=0, E025=0, E026=0, E033=0, E037=0, E049=0, E054=0, E057=0, E059=0, E062=0, E072=0, E086=0, E095=0, E214=0, E219=0, E302=0, E307=0, E310=0, E311=0, E312=0, E317=0, E319=0, E322=0, E324=0, E326=0, E334=0, E338=0, E401=2, E408=0, E409=0, E410=1, HE01=0, HE05=0, HE08=0, HE10=0, HE11=0, HE14=1, HE18=0, HE20=1, HE21=1, HE24=0, HE37=0, HE41=0, HE43=0, HE46=0, HE47=0, P001=0, P002=0,…			@(nMutations)nMutations>0	14	0.208955	E019, E068, E223, HE07, HE35, P003, P004, P005, S002, S005, S007, S009, S013, S020	7	0.0958904	E401, E410, HE14, HE20, HE21, S040, S047			WilcoxonRanksumTest_leftTailed	Wilcoxon rank test (similar to a 2-sample t-test without assuming a normal distribution). Left-tailed, i.e. the p value is small, if the median of the distribution of measured values in the first subcohort A is significantly lower than in the second subcohort B.	0.965616	38 covariates: frequent gene mutations (f>=0.075)	1		WilcoxonRanksumTest_rightTailed	Wilcoxon rank test (similar to a 2-sample t-test without assuming a normal distribution). Right-tailed, i.e. the p value is small, if the median of the distribution of measured values in the first subcohort A is significantly higher than in the second subcohort B.	0.0349	38 covariates: frequent gene mutations (f>=0.075)	0.221033
	all FL patients having a WES sample, 164 in total	67 patients with FL translocation (14;18) status=positive	73 patients with FL translocation (14;18) status=negative		ARID1A	1	@(nMutations)~isnan(nMutations)	67	E013=0, E016=0, E017=0, E019=0, E024=0, E034=0, E035=1, E045=0, E052=0, E058=0, E068=0, E076=0, E204=0, E223=0, E306=1, E323=0, E331=0, E340=1, HE03=0, HE06=0, HE07=1, HE16=0, HE17=0, HE26=0, HE27=0, HE29=0, HE30=0, HE32=1, HE35=0, HE36=0, P003=0, P004=0, P005=0, P006=0, P008=0, P015=0, P016=0, P018=0, P021=0, P040=0, P042=0, S002=0, S004=0, S005=0, S006=0, S007=0, S009=0, S010=0, S013=2, S014=1,…		73	E003=0, E004=0, E020=0, E025=0, E026=0, E033=0, E037=0, E049=0, E054=0, E057=0, E059=0, E062=0, E072=0, E086=0, E095=0, E214=0, E219=0, E302=0, E307=0, E310=0, E311=0, E312=0, E317=0, E319=0, E322=0, E324=0, E326=0, E334=0, E338=0, E401=0, E408=0, E409=0, E410=0, HE01=0, HE05=0, HE08=0, HE10=1, HE11=0, HE14=0, HE18=1, HE20=0, HE21=0, HE24=0, HE37=0, HE41=0, HE43=0, HE46=0, HE47=0, P001=0, P002=0,…			@(nMutations)nMutations>0	11	0.164179	E035, E306, E340, HE07, HE32, S013, S014, S015, S018, S041, S043	3	0.0410959	HE10, HE18, S049			WilcoxonRanksumTest_leftTailed	Wilcoxon rank test (similar to a 2-sample t-test without assuming a normal distribution). Left-tailed, i.e. the p value is small, if the median of the distribution of measured values in the first subcohort A is significantly lower than in the second subcohort B.	0.992482	38 covariates: frequent gene mutations (f>=0.075)	1		WilcoxonRanksumTest_rightTailed	Wilcoxon rank test (similar to a 2-sample t-test without assuming a normal distribution). Right-tailed, i.e. the p value is small, if the median of the distribution of measured values in the first subcohort A is significantly higher than in the second subcohort B.	0.00768668	38 covariates: frequent gene mutations (f>=0.075)	0.0584187
	all FL patients having a WES sample, 164 in total	67 patients with FL translocation (14;18) status=positive	73 patients with FL translocation (14;18) status=negative		IGLL5	0.0063539	@(nMutations)~isnan(nMutations)	67	E013=1, E016=1, E017=0, E019=0, E024=0, E034=0, E035=0, E045=1, E052=0, E058=0, E068=0, E076=1, E204=1, E223=0, E306=1, E323=0, E331=0, E340=1, HE03=0, HE06=2, HE07=1, HE16=0, HE17=1, HE26=0, HE27=1, HE29=1, HE30=1, HE32=0, HE35=3, HE36=1, P003=0, P004=1, P005=0, P006=2, P008=1, P015=0, P016=1, P018=0, P021=1, P040=0, P042=0, S002=0, S004=1, S005=1, S006=0, S007=1, S009=0, S010=0, S013=1, S014=0,…		73	E003=0, E004=0, E020=1, E025=0, E026=0, E033=0, E037=1, E049=0, E054=1, E057=0, E059=0, E062=1, E072=0, E086=0, E095=0, E214=1, E219=0, E302=0, E307=0, E310=0, E311=0, E312=0, E317=0, E319=0, E322=1, E324=0, E326=0, E334=1, E338=0, E401=0, E408=0, E409=0, E410=1, HE01=0, HE05=0, HE08=0, HE10=0, HE11=0, HE14=1, HE18=1, HE20=0, HE21=0, HE24=0, HE37=0, HE41=1, HE43=2, HE46=0, HE47=0, P001=0, P002=0,…			@(nMutations)nMutations>0	29	0.432836	E013, E016, E045, E076, E204, E306, E340, HE06, HE07, HE17, HE27, HE29, HE30, HE35, HE36, P004, P006, P008, P016, P021, S004, S005, S007, S013, S016, S018, S020, S044, S046	14	0.191781	E020, E037, E054, E062, E214, E322, E334, E410, HE14, HE18, HE41, HE43, P011, S049			WilcoxonRanksumTest_leftTailed	Wilcoxon rank test (similar to a 2-sample t-test without assuming a normal distribution). Left-tailed, i.e. the p value is small, if the median of the distribution of measured values in the first subcohort A is significantly lower than in the second subcohort B.	0.99913	38 covariates: frequent gene mutations (f>=0.075)	1		WilcoxonRanksumTest_rightTailed	Wilcoxon rank test (similar to a 2-sample t-test without assuming a normal distribution). Right-tailed, i.e. the p value is small, if the median of the distribution of measured values in the first subcohort A is significantly higher than in the second subcohort B.	0.000885522	38 covariates: frequent gene mutations (f>=0.075)	0.00841246
	all FL patients having a WES sample, 164 in total	67 patients with FL translocation (14;18) status=positive	73 patients with FL translocation (14;18) status=negative		ABL2	5.23526e-13	@(nMutations)~isnan(nMutations)	67	E013=1, E016=0, E017=1, E019=0, E024=0, E034=0, E035=0, E045=1, E052=0, E058=1, E068=0, E076=0, E204=1, E223=0, E306=0, E323=1, E331=0, E340=0, HE03=1, HE06=0, HE07=1, HE16=0, HE17=0, HE26=1, HE27=0, HE29=1, HE30=0, HE32=1, HE35=0, HE36=1, P003=0, P004=0, P005=1, P006=0, P008=0, P015=1, P016=0, P018=1, P021=0, P040=1, P042=0, S002=0, S004=0, S005=0, S006=0, S007=0, S009=0, S010=1, S013=1, S014=1,…		73	E003=0, E004=0, E020=0, E025=0, E026=0, E033=0, E037=0, E049=0, E054=0, E057=0, E059=0, E062=0, E072=0, E086=0, E095=0, E214=0, E219=1, E302=1, E307=0, E310=0, E311=0, E312=0, E317=0, E319=1, E322=0, E324=0, E326=0, E334=0, E338=1, E401=0, E408=0, E409=0, E410=2, HE01=0, HE05=0, HE08=0, HE10=0, HE11=0, HE14=0, HE18=0, HE20=0, HE21=0, HE24=0, HE37=0, HE41=0, HE43=0, HE46=0, HE47=0, P001=0, P002=0,…			@(nMutations)nMutations>0	21	0.313433	E013, E017, E045, E058, E204, E323, HE03, HE07, HE26, HE29, HE32, HE36, P005, P015, P018, P040, S010, S013, S014, S017, S021	7	0.0958904	E219, E302, E319, E338, E410, P028, S011			WilcoxonRanksumTest_leftTailed	Wilcoxon rank test (similar to a 2-sample t-test without assuming a normal distribution). Left-tailed, i.e. the p value is small, if the median of the distribution of measured values in the first subcohort A is significantly lower than in the second subcohort B.	0.999156	38 covariates: frequent gene mutations (f>=0.075)	1		WilcoxonRanksumTest_rightTailed	Wilcoxon rank test (similar to a 2-sample t-test without assuming a normal distribution). Right-tailed, i.e. the p value is small, if the median of the distribution of measured values in the first subcohort A is significantly higher than in the second subcohort B.	0.000861872	38 covariates: frequent gene mutations (f>=0.075)	0.00841246
	all FL patients having a WES sample, 164 in total	67 patients with FL translocation (14;18) status=positive	73 patients with FL translocation (14;18) status=negative		KMT2D	5.23526e-13	@(nMutations)~isnan(nMutations)	67	E013=1, E016=0, E017=2, E019=2, E024=1, E034=0, E035=0, E045=0, E052=2, E058=1, E068=0, E076=0, E204=2, E223=0, E306=2, E323=0, E331=0, E340=1, HE03=0, HE06=0, HE07=1, HE16=0, HE17=0, HE26=0, HE27=1, HE29=1, HE30=0, HE32=2, HE35=1, HE36=0, P003=2, P004=1, P005=1, P006=2, P008=1, P015=1, P016=1, P018=2, P021=1, P040=0, P042=1, S002=0, S004=2, S005=0, S006=2, S007=1, S009=1, S010=0, S013=1, S014=1,…		73	E003=0, E004=0, E020=0, E025=0, E026=1, E033=0, E037=0, E049=0, E054=0, E057=0, E059=0, E062=0, E072=1, E086=0, E095=1, E214=1, E219=0, E302=0, E307=0, E310=0, E311=2, E312=1, E317=0, E319=0, E322=2, E324=0, E326=0, E334=0, E338=0, E401=1, E408=1, E409=2, E410=0, HE01=0, HE05=0, HE08=0, HE10=0, HE11=0, HE14=1, HE18=1, HE20=1, HE21=1, HE24=0, HE37=0, HE41=0, HE43=1, HE46=0, HE47=1, P001=0, P002=0,…			@(nMutations)nMutations>0	42	0.626866	E013, E017, E019, E024, E052, E058, E204, E306, E340, HE07, HE27, HE29, HE32, HE35, P003, P004, P005, P006, P008, P015, P016, P018, P021, P042, S004, S006, S007, S009, S013, S014, S016, S018, S020, S021, S031, S033, S039, S041, S043, S044, S046, S048	23	0.315068	E026, E072, E095, E214, E311, E312, E322, E401, E408, E409, HE14, HE18, HE20, HE21, HE43, HE47, P028, S003, S008, S012, S028, S040, S049			WilcoxonRanksumTest_leftTailed	Wilcoxon rank test (similar to a 2-sample t-test without assuming a normal distribution). Left-tailed, i.e. the p value is small, if the median of the distribution of measured values in the first subcohort A is significantly lower than in the second subcohort B.	0.999941	38 covariates: frequent gene mutations (f>=0.075)	1		WilcoxonRanksumTest_rightTailed	Wilcoxon rank test (similar to a 2-sample t-test without assuming a normal distribution). Right-tailed, i.e. the p value is small, if the median of the distribution of measured values in the first subcohort A is significantly higher than in the second subcohort B.	6.04647e-05	38 covariates: frequent gene mutations (f>=0.075)	0.00114883
	all FL patients having a WES sample, 164 in total	67 patients with FL translocation (14;18) status=positive	73 patients with FL translocation (14;18) status=negative		BCL2		@(nMutations)~isnan(nMutations)	67	E013=0, E016=0, E017=0, E019=0, E024=1, E034=1, E035=0, E045=0, E052=1, E058=1, E068=1, E076=1, E204=1, E223=1, E306=0, E323=0, E331=1, E340=1, HE03=1, HE06=1, HE07=1, HE16=0, HE17=0, HE26=1, HE27=0, HE29=1, HE30=2, HE32=1, HE35=1, HE36=1, P003=1, P004=1, P005=1, P006=1, P008=0, P015=1, P016=1, P018=0, P021=0, P040=1, P042=1, S002=1, S004=1, S005=1, S006=1, S007=1, S009=1, S010=0, S013=1, S014=1,…		73	E003=0, E004=0, E020=0, E025=0, E026=0, E033=0, E037=0, E049=0, E054=0, E057=0, E059=0, E062=0, E072=0, E086=0, E095=1, E214=0, E219=0, E302=0, E307=0, E310=0, E311=1, E312=1, E317=0, E319=0, E322=0, E324=0, E326=0, E334=0, E338=0, E401=0, E408=0, E409=0, E410=0, HE01=2, HE05=1, HE08=0, HE10=0, HE11=1, HE14=1, HE18=1, HE20=0, HE21=0, HE24=0, HE37=0, HE41=0, HE43=0, HE46=0, HE47=0, P001=0, P002=0,…			@(nMutations)nMutations>0	44	0.656716	E024, E034, E052, E058, E068, E076, E204, E223, E331, E340, HE03, HE06, HE07, HE26, HE29, HE30, HE32, HE35, HE36, P003, P004, P005, P006, P015, P016, P040, P042, S002, S004, S005, S006, S007, S009, S013, S014, S015, S016, S017, S018, S020, S031, S041, S043, S048	12	0.164384	E095, E311, E312, HE01, HE05, HE11, HE14, HE18, S003, S011, S025, S027			WilcoxonRanksumTest_leftTailed	Wilcoxon rank test (similar to a 2-sample t-test without assuming a normal distribution). Left-tailed, i.e. the p value is small, if the median of the distribution of measured values in the first subcohort A is significantly lower than in the second subcohort B.	1	38 covariates: frequent gene mutations (f>=0.075)	1		WilcoxonRanksumTest_rightTailed	Wilcoxon rank test (similar to a 2-sample t-test without assuming a normal distribution). Right-tailed, i.e. the p value is small, if the median of the distribution of measured values in the first subcohort A is significantly higher than in the second subcohort B.	3.10441e-09	38 covariates: frequent gene mutations (f>=0.075)	1.17967e-07
12 patients with FL translocation (14;18) status=negative and BCL2 mutations <VERSUS> 61 patients with FL translocation (14;18) status=negative and without BCL2 mutations
	all FL patients having a WES sample, 164 in total	12 patients with FL translocation (14;18) status=negative and BCL2 mutations	61 patients with FL translocation (14;18) status=negative and without BCL2 mutations		STAT6	1	@(nMutations)~isnan(nMutations)	12	E095=0, E311=0, E312=0, HE01=0, HE05=0, HE11=0, HE14=0, HE18=0, S003=0, S011=0, S025=0, S027=0		61	E003=0, E004=1, E020=1, E025=1, E026=0, E033=0, E037=0, E049=0, E054=0, E057=1, E059=1, E062=0, E072=0, E086=1, E214=0, E219=1, E302=0, E307=1, E310=1, E317=0, E319=0, E322=1, E324=1, E326=1, E334=1, E338=1, E401=1, E408=0, E409=1, E410=0, HE08=1, HE10=1, HE20=1, HE21=0, HE24=0, HE37=0, HE41=1, HE43=1, HE46=1, HE47=1, P001=0, P002=0, P009=1, P010=0, P011=1, P013=0, P014=0, P017=1, P028=1, P030=0,…			@(nMutations)nMutations>0	0	0		29	0.47541	E004, E020, E025, E057, E059, E086, E219, E307, E310, E322, E324, E326, E334, E338, E401, E409, HE08, HE10, HE20, HE41, HE43, HE46, HE47, P009, P011, P017, P028, P039, S047			WilcoxonRanksumTest_leftTailed	Wilcoxon rank test (similar to a 2-sample t-test without assuming a normal distribution). Left-tailed, i.e. the p value is small, if the median of the distribution of measured values in the first subcohort A is significantly lower than in the second subcohort B.	0.00115724	38 covariates: frequent gene mutations (f>=0.075)	0.0439752		WilcoxonRanksumTest_rightTailed	Wilcoxon rank test (similar to a 2-sample t-test without assuming a normal distribution). Right-tailed, i.e. the p value is small, if the median of the distribution of measured values in the first subcohort A is significantly higher than in the second subcohort B.	0.998909	38 covariates: frequent gene mutations (f>=0.075)	0.998909
	all FL patients having a WES sample, 164 in total	12 patients with FL translocation (14;18) status=negative and BCL2 mutations	61 patients with FL translocation (14;18) status=negative and without BCL2 mutations		PCLO	1	@(nMutations)~isnan(nMutations)	12	E095=0, E311=0, E312=0, HE01=0, HE05=0, HE11=0, HE14=0, HE18=0, S003=0, S011=0, S025=0, S027=0		61	E003=1, E004=0, E020=0, E025=0, E026=0, E033=0, E037=0, E049=0, E054=0, E057=0, E059=0, E062=0, E072=1, E086=0, E214=1, E219=0, E302=0, E307=0, E310=0, E317=0, E319=0, E322=0, E324=1, E326=0, E334=0, E338=0, E401=0, E408=0, E409=0, E410=0, HE08=0, HE10=0, HE20=0, HE21=0, HE24=0, HE37=0, HE41=0, HE43=0, HE46=0, HE47=0, P001=0, P002=0, P009=0, P010=0, P011=0, P013=0, P014=0, P017=0, P028=0, P030=0,…			@(nMutations)nMutations>0	0	0		6	0.0983607	E003, E072, E214, E324, S012, S047			WilcoxonRanksumTest_leftTailed	Wilcoxon rank test (similar to a 2-sample t-test without assuming a normal distribution). Left-tailed, i.e. the p value is small, if the median of the distribution of measured values in the first subcohort A is significantly lower than in the second subcohort B.	0.133371	38 covariates: frequent gene mutations (f>=0.075)	0.975218		WilcoxonRanksumTest_rightTailed	Wilcoxon rank test (similar to a 2-sample t-test without assuming a normal distribution). Right-tailed, i.e. the p value is small, if the median of the distribution of measured values in the first subcohort A is significantly higher than in the second subcohort B.	0.873248	38 covariates: frequent gene mutations (f>=0.075)	0.896849
	all FL patients having a WES sample, 164 in total	12 patients with FL translocation (14;18) status=negative and BCL2 mutations	61 patients with FL translocation (14;18) status=negative and without BCL2 mutations		GBP7	0.0100586	@(nMutations)~isnan(nMutations)	12	E095=0, E311=0, E312=0, HE01=0, HE05=0, HE11=0, HE14=0, HE18=0, S003=0, S011=0, S025=0, S027=0		61	E003=2, E004=0, E020=2, E025=0, E026=1, E033=0, E037=0, E049=0, E054=0, E057=0, E059=0, E062=0, E072=0, E086=0, E214=0, E219=2, E302=0, E307=0, E310=0, E317=0, E319=0, E322=0, E324=2, E326=0, E334=0, E338=0, E401=0, E408=0, E409=0, E410=0, HE08=0, HE10=0, HE20=0, HE21=0, HE24=0, HE37=0, HE41=0, HE43=0, HE46=0, HE47=0, P001=0, P002=0, P009=0, P010=0, P011=0, P013=0, P014=0, P017=0, P028=0, P030=0,…			@(nMutations)nMutations>0	0	0		5	0.0819672	E003, E020, E026, E219, E324			WilcoxonRanksumTest_leftTailed	Wilcoxon rank test (similar to a 2-sample t-test without assuming a normal distribution). Left-tailed, i.e. the p value is small, if the median of the distribution of measured values in the first subcohort A is significantly lower than in the second subcohort B.	0.157904	38 covariates: frequent gene mutations (f>=0.075)	0.975218		WilcoxonRanksumTest_rightTailed	Wilcoxon rank test (similar to a 2-sample t-test without assuming a normal distribution). Right-tailed, i.e. the p value is small, if the median of the distribution of measured values in the first subcohort A is significantly higher than in the second subcohort B.	0.850158	38 covariates: frequent gene mutations (f>=0.075)	0.896849
	all FL patients having a WES sample, 164 in total	12 patients with FL translocation (14;18) status=negative and BCL2 mutations	61 patients with FL translocation (14;18) status=negative and without BCL2 mutations		SGK1	1	@(nMutations)~isnan(nMutations)	12	E095=0, E311=0, E312=0, HE01=0, HE05=0, HE11=0, HE14=0, HE18=0, S003=0, S011=0, S025=0, S027=0		61	E003=0, E004=0, E020=0, E025=0, E026=0, E033=0, E037=0, E049=0, E054=0, E057=0, E059=0, E062=0, E072=0, E086=0, E214=0, E219=0, E302=0, E307=0, E310=0, E317=0, E319=0, E322=0, E324=0, E326=2, E334=0, E338=0, E401=0, E408=0, E409=0, E410=0, HE08=1, HE10=0, HE20=0, HE21=0, HE24=0, HE37=0, HE41=0, HE43=0, HE46=0, HE47=0, P001=0, P002=0, P009=0, P010=0, P011=0, P013=0, P014=0, P017=0, P028=0, P030=0,…			@(nMutations)nMutations>0	0	0		4	0.0655738	E326, HE08, S028, S047			WilcoxonRanksumTest_leftTailed	Wilcoxon rank test (similar to a 2-sample t-test without assuming a normal distribution). Left-tailed, i.e. the p value is small, if the median of the distribution of measured values in the first subcohort A is significantly lower than in the second subcohort B.	0.187539	38 covariates: frequent gene mutations (f>=0.075)	0.975218		WilcoxonRanksumTest_rightTailed	Wilcoxon rank test (similar to a 2-sample t-test without assuming a normal distribution). Right-tailed, i.e. the p value is small, if the median of the distribution of measured values in the first subcohort A is significantly higher than in the second subcohort B.	0.822451	38 covariates: frequent gene mutations (f>=0.075)	0.892947
	all FL patients having a WES sample, 164 in total	12 patients with FL translocation (14;18) status=negative and BCL2 mutations	61 patients with FL translocation (14;18) status=negative and without BCL2 mutations		TTN	0.368245	@(nMutations)~isnan(nMutations)	12	E095=0, E311=1, E312=0, HE01=0, HE05=0, HE11=0, HE14=0, HE18=0, S003=0, S011=0, S025=0, S027=0		61	E003=0, E004=1, E020=0, E025=0, E026=1, E033=0, E037=0, E049=2, E054=0, E057=1, E059=0, E062=0, E072=0, E086=0, E214=0, E219=0, E302=0, E307=1, E310=0, E317=0, E319=0, E322=0, E324=0, E326=0, E334=0, E338=1, E401=0, E408=0, E409=1, E410=1, HE08=0, HE10=0, HE20=0, HE21=0, HE24=0, HE37=0, HE41=0, HE43=0, HE46=0, HE47=0, P001=0, P002=0, P009=0, P010=0, P011=0, P013=0, P014=0, P017=0, P028=0, P030=0,…			@(nMutations)nMutations>0	1	0.0833333	E311	11	0.180328	E004, E026, E049, E057, E307, E338, E409, E410, P035, S047, S049			WilcoxonRanksumTest_leftTailed	Wilcoxon rank test (similar to a 2-sample t-test without assuming a normal distribution). Left-tailed, i.e. the p value is small, if the median of the distribution of measured values in the first subcohort A is significantly lower than in the second subcohort B.	0.205535	38 covariates: frequent gene mutations (f>=0.075)	0.975218		WilcoxonRanksumTest_rightTailed	Wilcoxon rank test (similar to a 2-sample t-test without assuming a normal distribution). Right-tailed, i.e. the p value is small, if the median of the distribution of measured values in the first subcohort A is significantly higher than in the second subcohort B.	0.800991	38 covariates: frequent gene mutations (f>=0.075)	0.892947
	all FL patients having a WES sample, 164 in total	12 patients with FL translocation (14;18) status=negative and BCL2 mutations	61 patients with FL translocation (14;18) status=negative and without BCL2 mutations		KIR3DL1	1	@(nMutations)~isnan(nMutations)	12	E095=0, E311=0, E312=0, HE01=0, HE05=1, HE11=0, HE14=0, HE18=0, S003=0, S011=0, S025=0, S027=0		61	E003=0, E004=1, E020=0, E025=0, E026=0, E033=0, E037=0, E049=0, E054=0, E057=0, E059=0, E062=0, E072=0, E086=0, E214=0, E219=0, E302=1, E307=0, E310=0, E317=0, E319=1, E322=0, E324=0, E326=1, E334=0, E338=0, E401=0, E408=0, E409=0, E410=0, HE08=0, HE10=0, HE20=0, HE21=0, HE24=0, HE37=1, HE41=1, HE43=0, HE46=1, HE47=0, P001=0, P002=0, P009=0, P010=0, P011=0, P013=0, P014=0, P017=0, P028=0, P030=1,…			@(nMutations)nMutations>0	1	0.0833333	HE05	9	0.147541	E004, E302, E319, E326, HE37, HE41, HE46, P030, P039			WilcoxonRanksumTest_leftTailed	Wilcoxon rank test (similar to a 2-sample t-test without assuming a normal distribution). Left-tailed, i.e. the p value is small, if the median of the distribution of measured values in the first subcohort A is significantly lower than in the second subcohort B.	0.282722	38 covariates: frequent gene mutations (f>=0.075)	0.975218		WilcoxonRanksumTest_rightTailed	Wilcoxon rank test (similar to a 2-sample t-test without assuming a normal distribution). Right-tailed, i.e. the p value is small, if the median of the distribution of measured values in the first subcohort A is significantly higher than in the second subcohort B.	0.725669	38 covariates: frequent gene mutations (f>=0.075)	0.835619
	all FL patients having a WES sample, 164 in total	12 patients with FL translocation (14;18) status=negative and BCL2 mutations	61 patients with FL translocation (14;18) status=negative and without BCL2 mutations		HIST1H1E	3.64972e-11	@(nMutations)~isnan(nMutations)	12	E095=0, E311=0, E312=0, HE01=0, HE05=0, HE11=0, HE14=0, HE18=0, S003=0, S011=1, S025=0, S027=0		61	E003=1, E004=0, E020=0, E025=0, E026=0, E033=0, E037=0, E049=0, E054=0, E057=0, E059=1, E062=0, E072=0, E086=0, E214=0, E219=0, E302=0, E307=0, E310=0, E317=0, E319=0, E322=0, E324=0, E326=1, E334=0, E338=1, E401=0, E408=0, E409=1, E410=0, HE08=0, HE10=0, HE20=0, HE21=0, HE24=0, HE37=0, HE41=0, HE43=0, HE46=0, HE47=0, P001=0, P002=0, P009=0, P010=0, P011=0, P013=0, P014=0, P017=1, P028=0, P030=0,…			@(nMutations)nMutations>0	1	0.0833333	S011	9	0.147541	E003, E059, E326, E338, E409, P017, S008, S045, S047			WilcoxonRanksumTest_leftTailed	Wilcoxon rank test (similar to a 2-sample t-test without assuming a normal distribution). Left-tailed, i.e. the p value is small, if the median of the distribution of measured values in the first subcohort A is significantly lower than in the second subcohort B.	0.282722	38 covariates: frequent gene mutations (f>=0.075)	0.975218		WilcoxonRanksumTest_rightTailed	Wilcoxon rank test (similar to a 2-sample t-test without assuming a normal distribution). Right-tailed, i.e. the p value is small, if the median of the distribution of measured values in the first subcohort A is significantly higher than in the second subcohort B.	0.725669	38 covariates: frequent gene mutations (f>=0.075)	0.835619
	all FL patients having a WES sample, 164 in total	12 patients with FL translocation (14;18) status=negative and BCL2 mutations	61 patients with FL translocation (14;18) status=negative and without BCL2 mutations		SOCS1	1	@(nMutations)~isnan(nMutations)	12	E095=0, E311=0, E312=0, HE01=0, HE05=0, HE11=0, HE14=1, HE18=0, S003=0, S011=0, S025=0, S027=0		61	E003=1, E004=0, E020=1, E025=0, E026=0, E033=0, E037=1, E049=0, E054=0, E057=0, E059=1, E062=0, E072=0, E086=0, E214=0, E219=1, E302=0, E307=1, E310=0, E317=0, E319=0, E322=0, E324=0, E326=0, E334=0, E338=0, E401=0, E408=0, E409=0, E410=1, HE08=0, HE10=0, HE20=0, HE21=0, HE24=0, HE37=1, HE41=0, HE43=0, HE46=0, HE47=0, P001=0, P002=0, P009=0, P010=0, P011=0, P013=0, P014=0, P017=0, P028=0, P030=0,…			@(nMutations)nMutations>0	1	0.0833333	HE14	9	0.147541	E003, E020, E037, E059, E219, E307, E410, HE37, S047			WilcoxonRanksumTest_leftTailed	Wilcoxon rank test (similar to a 2-sample t-test without assuming a normal distribution). Left-tailed, i.e. the p value is small, if the median of the distribution of measured values in the first subcohort A is significantly lower than in the second subcohort B.	0.282722	38 covariates: frequent gene mutations (f>=0.075)	0.975218		WilcoxonRanksumTest_rightTailed	Wilcoxon rank test (similar to a 2-sample t-test without assuming a normal distribution). Right-tailed, i.e. the p value is small, if the median of the distribution of measured values in the first subcohort A is significantly higher than in the second subcohort B.	0.725669	38 covariates: frequent gene mutations (f>=0.075)	0.835619
	all FL patients having a WES sample, 164 in total	12 patients with FL translocation (14;18) status=negative and BCL2 mutations	61 patients with FL translocation (14;18) status=negative and without BCL2 mutations		POU2F2		@(nMutations)~isnan(nMutations)	12	E095=0, E311=0, E312=0, HE01=0, HE05=0, HE11=0, HE14=1, HE18=0, S003=0, S011=0, S025=0, S027=0		61	E003=0, E004=0, E020=0, E025=0, E026=0, E033=0, E037=0, E049=0, E054=0, E057=0, E059=0, E062=1, E072=0, E086=0, E214=0, E219=0, E302=0, E307=1, E310=1, E317=0, E319=1, E322=0, E324=0, E326=0, E334=0, E338=0, E401=0, E408=1, E409=0, E410=0, HE08=0, HE10=0, HE20=0, HE21=0, HE24=0, HE37=0, HE41=0, HE43=0, HE46=1, HE47=0, P001=0, P002=0, P009=0, P010=0, P011=0, P013=0, P014=0, P017=1, P028=0, P030=0,…			@(nMutations)nMutations>0	1	0.0833333	HE14	9	0.147541	E062, E307, E310, E319, E408, HE46, P017, S042, S047			WilcoxonRanksumTest_leftTailed	Wilcoxon rank test (similar to a 2-sample t-test without assuming a normal distribution). Left-tailed, i.e. the p value is small, if the median of the distribution of measured values in the first subcohort A is significantly lower than in the second subcohort B.	0.282722	38 covariates: frequent gene mutations (f>=0.075)	0.975218		WilcoxonRanksumTest_rightTailed	Wilcoxon rank test (similar to a 2-sample t-test without assuming a normal distribution). Right-tailed, i.e. the p value is small, if the median of the distribution of measured values in the first subcohort A is significantly higher than in the second subcohort B.	0.725669	38 covariates: frequent gene mutations (f>=0.075)	0.835619
	all FL patients having a WES sample, 164 in total	12 patients with FL translocation (14;18) status=negative and BCL2 mutations	61 patients with FL translocation (14;18) status=negative and without BCL2 mutations		MAGEC1		@(nMutations)~isnan(nMutations)	12	E095=0, E311=0, E312=0, HE01=0, HE05=1, HE11=0, HE14=0, HE18=0, S003=0, S011=0, S025=0, S027=0		61	E003=0, E004=0, E020=0, E025=0, E026=0, E033=0, E037=1, E049=1, E054=0, E057=0, E059=0, E062=0, E072=0, E086=0, E214=0, E219=0, E302=1, E307=0, E310=0, E317=0, E319=0, E322=0, E324=0, E326=0, E334=0, E338=0, E401=0, E408=0, E409=0, E410=0, HE08=0, HE10=0, HE20=0, HE21=0, HE24=1, HE37=0, HE41=0, HE43=0, HE46=1, HE47=0, P001=0, P002=0, P009=0, P010=0, P011=0, P013=0, P014=0, P017=0, P028=0, P030=0,…			@(nMutations)nMutations>0	1	0.0833333	HE05	8	0.131148	E037, E049, E302, HE24, HE46, P035, S008, S028			WilcoxonRanksumTest_leftTailed	Wilcoxon rank test (similar to a 2-sample t-test without assuming a normal distribution). Left-tailed, i.e. the p value is small, if the median of the distribution of measured values in the first subcohort A is significantly lower than in the second subcohort B.	0.328412	38 covariates: frequent gene mutations (f>=0.075)	0.975218		WilcoxonRanksumTest_rightTailed	Wilcoxon rank test (similar to a 2-sample t-test without assuming a normal distribution). Right-tailed, i.e. the p value is small, if the median of the distribution of measured values in the first subcohort A is significantly higher than in the second subcohort B.	0.680979	38 covariates: frequent gene mutations (f>=0.075)	0.835619
	all FL patients having a WES sample, 164 in total	12 patients with FL translocation (14;18) status=negative and BCL2 mutations	61 patients with FL translocation (14;18) status=negative and without BCL2 mutations		PIM1	1	@(nMutations)~isnan(nMutations)	12	E095=0, E311=0, E312=0, HE01=0, HE05=0, HE11=0, HE14=0, HE18=0, S003=0, S011=1, S025=0, S027=0		61	E003=1, E004=0, E020=0, E025=0, E026=0, E033=0, E037=1, E049=0, E054=0, E057=0, E059=1, E062=0, E072=0, E086=0, E214=0, E219=0, E302=0, E307=0, E310=0, E317=0, E319=0, E322=0, E324=0, E326=1, E334=0, E338=0, E401=0, E408=0, E409=0, E410=0, HE08=0, HE10=1, HE20=0, HE21=0, HE24=0, HE37=0, HE41=0, HE43=1, HE46=0, HE47=1, P001=0, P002=0, P009=0, P010=0, P011=1, P013=0, P014=0, P017=0, P028=0, P030=0,…			@(nMutations)nMutations>0	1	0.0833333	S011	8	0.131148	E003, E037, E059, E326, HE10, HE43, HE47, P011			WilcoxonRanksumTest_leftTailed	Wilcoxon rank test (similar to a 2-sample t-test without assuming a normal distribution). Left-tailed, i.e. the p value is small, if the median of the distribution of measured values in the first subcohort A is significantly lower than in the second subcohort B.	0.328412	38 covariates: frequent gene mutations (f>=0.075)	0.975218		WilcoxonRanksumTest_rightTailed	Wilcoxon rank test (similar to a 2-sample t-test without assuming a normal distribution). Right-tailed, i.e. the p value is small, if the median of the distribution of measured values in the first subcohort A is significantly higher than in the second subcohort B.	0.680979	38 covariates: frequent gene mutations (f>=0.075)	0.835619
	all FL patients having a WES sample, 164 in total	12 patients with FL translocation (14;18) status=negative and BCL2 mutations	61 patients with FL translocation (14;18) status=negative and without BCL2 mutations		MUC22	1.28383e-08	@(nMutations)~isnan(nMutations)	12	E095=0, E311=0, E312=0, HE01=0, HE05=0, HE11=0, HE14=0, HE18=0, S003=0, S011=2, S025=0, S027=0		61	E003=0, E004=0, E020=0, E025=0, E026=1, E033=0, E037=0, E049=0, E054=0, E057=0, E059=0, E062=0, E072=0, E086=0, E214=0, E219=1, E302=0, E307=0, E310=0, E317=1, E319=0, E322=0, E324=0, E326=0, E334=0, E338=0, E401=1, E408=0, E409=0, E410=2, HE08=0, HE10=0, HE20=0, HE21=0, HE24=1, HE37=0, HE41=0, HE43=0, HE46=1, HE47=0, P001=0, P002=0, P009=0, P010=0, P011=0, P013=0, P014=0, P017=0, P028=1, P030=0,…			@(nMutations)nMutations>0	1	0.0833333	S011	8	0.131148	E026, E219, E317, E401, E410, HE24, HE46, P028			WilcoxonRanksumTest_leftTailed	Wilcoxon rank test (similar to a 2-sample t-test without assuming a normal distribution). Left-tailed, i.e. the p value is small, if the median of the distribution of measured values in the first subcohort A is significantly lower than in the second subcohort B.	0.362306	38 covariates: frequent gene mutations (f>=0.075)	0.975218		WilcoxonRanksumTest_rightTailed	Wilcoxon rank test (similar to a 2-sample t-test without assuming a normal distribution). Right-tailed, i.e. the p value is small, if the median of the distribution of measured values in the first subcohort A is significantly higher than in the second subcohort B.	0.647432	38 covariates: frequent gene mutations (f>=0.075)	0.835619
	all FL patients having a WES sample, 164 in total	12 patients with FL translocation (14;18) status=negative and BCL2 mutations	61 patients with FL translocation (14;18) status=negative and without BCL2 mutations		FOXO1	1	@(nMutations)~isnan(nMutations)	12	E095=0, E311=0, E312=0, HE01=2, HE05=0, HE11=0, HE14=0, HE18=0, S003=0, S011=0, S025=0, S027=0		61	E003=0, E004=0, E020=1, E025=0, E026=0, E033=1, E037=0, E049=0, E054=1, E057=0, E059=0, E062=0, E072=0, E086=0, E214=0, E219=0, E302=0, E307=0, E310=0, E317=0, E319=0, E322=0, E324=0, E326=0, E334=0, E338=0, E401=0, E408=0, E409=0, E410=1, HE08=0, HE10=0, HE20=0, HE21=0, HE24=1, HE37=0, HE41=1, HE43=0, HE46=0, HE47=0, P001=0, P002=0, P009=0, P010=0, P011=1, P013=0, P014=0, P017=0, P028=0, P030=0,…			@(nMutations)nMutations>0	1	0.0833333	HE01	8	0.131148	E020, E033, E054, E410, HE24, HE41, P011, S047			WilcoxonRanksumTest_leftTailed	Wilcoxon rank test (similar to a 2-sample t-test without assuming a normal distribution). Left-tailed, i.e. the p value is small, if the median of the distribution of measured values in the first subcohort A is significantly lower than in the second subcohort B.	0.367128	38 covariates: frequent gene mutations (f>=0.075)	0.975218		WilcoxonRanksumTest_rightTailed	Wilcoxon rank test (similar to a 2-sample t-test without assuming a normal distribution). Right-tailed, i.e. the p value is small, if the median of the distribution of measured values in the first subcohort A is significantly higher than in the second subcohort B.	0.642662	38 covariates: frequent gene mutations (f>=0.075)	0.835619
	all FL patients having a WES sample, 164 in total	12 patients with FL translocation (14;18) status=negative and BCL2 mutations	61 patients with FL translocation (14;18) status=negative and without BCL2 mutations		IGLL5	0.0063539	@(nMutations)~isnan(nMutations)	12	E095=0, E311=0, E312=0, HE01=0, HE05=0, HE11=0, HE14=1, HE18=1, S003=0, S011=0, S025=0, S027=0		61	E003=0, E004=0, E020=1, E025=0, E026=0, E033=0, E037=1, E049=0, E054=1, E057=0, E059=0, E062=1, E072=0, E086=0, E214=1, E219=0, E302=0, E307=0, E310=0, E317=0, E319=0, E322=1, E324=0, E326=0, E334=1, E338=0, E401=0, E408=0, E409=0, E410=1, HE08=0, HE10=0, HE20=0, HE21=0, HE24=0, HE37=0, HE41=1, HE43=2, HE46=0, HE47=0, P001=0, P002=0, P009=0, P010=0, P011=1, P013=0, P014=0, P017=0, P028=0, P030=0,…			@(nMutations)nMutations>0	2	0.166667	HE14, HE18	12	0.196721	E020, E037, E054, E062, E214, E322, E334, E410, HE41, HE43, P011, S049			WilcoxonRanksumTest_leftTailed	Wilcoxon rank test (similar to a 2-sample t-test without assuming a normal distribution). Left-tailed, i.e. the p value is small, if the median of the distribution of measured values in the first subcohort A is significantly lower than in the second subcohort B.	0.401059	38 covariates: frequent gene mutations (f>=0.075)	0.975218		WilcoxonRanksumTest_rightTailed	Wilcoxon rank test (similar to a 2-sample t-test without assuming a normal distribution). Right-tailed, i.e. the p value is small, if the median of the distribution of measured values in the first subcohort A is significantly higher than in the second subcohort B.	0.607343	38 covariates: frequent gene mutations (f>=0.075)	0.835619
	all FL patients having a WES sample, 164 in total	12 patients with FL translocation (14;18) status=negative and BCL2 mutations	61 patients with FL translocation (14;18) status=negative and without BCL2 mutations		ABL2	5.23526e-13	@(nMutations)~isnan(nMutations)	12	E095=0, E311=0, E312=0, HE01=0, HE05=0, HE11=0, HE14=0, HE18=0, S003=0, S011=1, S025=0, S027=0		61	E003=0, E004=0, E020=0, E025=0, E026=0, E033=0, E037=0, E049=0, E054=0, E057=0, E059=0, E062=0, E072=0, E086=0, E214=0, E219=1, E302=1, E307=0, E310=0, E317=0, E319=1, E322=0, E324=0, E326=0, E334=0, E338=1, E401=0, E408=0, E409=0, E410=2, HE08=0, HE10=0, HE20=0, HE21=0, HE24=0, HE37=0, HE41=0, HE43=0, HE46=0, HE47=0, P001=0, P002=0, P009=0, P010=0, P011=0, P013=0, P014=0, P017=0, P028=1, P030=0,…			@(nMutations)nMutations>0	1	0.0833333	S011	6	0.0983607	E219, E302, E319, E338, E410, P028			WilcoxonRanksumTest_leftTailed	Wilcoxon rank test (similar to a 2-sample t-test without assuming a normal distribution). Left-tailed, i.e. the p value is small, if the median of the distribution of measured values in the first subcohort A is significantly lower than in the second subcohort B.	0.436282	38 covariates: frequent gene mutations (f>=0.075)	0.975218		WilcoxonRanksumTest_rightTailed	Wilcoxon rank test (similar to a 2-sample t-test without assuming a normal distribution). Right-tailed, i.e. the p value is small, if the median of the distribution of measured values in the first subcohort A is significantly higher than in the second subcohort B.	0.575176	38 covariates: frequent gene mutations (f>=0.075)	0.835619
	all FL patients having a WES sample, 164 in total	12 patients with FL translocation (14;18) status=negative and BCL2 mutations	61 patients with FL translocation (14;18) status=negative and without BCL2 mutations		IRF8	1	@(nMutations)~isnan(nMutations)	12	E095=0, E311=0, E312=0, HE01=0, HE05=0, HE11=0, HE14=1, HE18=0, S003=0, S011=0, S025=0, S027=0		61	E003=0, E004=0, E020=0, E025=0, E026=0, E033=0, E037=0, E049=0, E054=0, E057=0, E059=0, E062=0, E072=0, E086=0, E214=0, E219=0, E302=0, E307=0, E310=0, E317=0, E319=0, E322=0, E324=0, E326=0, E334=0, E338=0, E401=2, E408=0, E409=0, E410=1, HE08=0, HE10=0, HE20=1, HE21=1, HE24=0, HE37=0, HE41=0, HE43=0, HE46=0, HE47=0, P001=0, P002=0, P009=0, P010=0, P011=0, P013=0, P014=0, P017=0, P028=0, P030=0,…			@(nMutations)nMutations>0	1	0.0833333	HE14	6	0.0983607	E401, E410, HE20, HE21, S040, S047			WilcoxonRanksumTest_leftTailed	Wilcoxon rank test (similar to a 2-sample t-test without assuming a normal distribution). Left-tailed, i.e. the p value is small, if the median of the distribution of measured values in the first subcohort A is significantly lower than in the second subcohort B.	0.436282	38 covariates: frequent gene mutations (f>=0.075)	0.975218		WilcoxonRanksumTest_rightTailed	Wilcoxon rank test (similar to a 2-sample t-test without assuming a normal distribution). Right-tailed, i.e. the p value is small, if the median of the distribution of measured values in the first subcohort A is significantly higher than in the second subcohort B.	0.575176	38 covariates: frequent gene mutations (f>=0.075)	0.835619
	all FL patients having a WES sample, 164 in total	12 patients with FL translocation (14;18) status=negative and BCL2 mutations	61 patients with FL translocation (14;18) status=negative and without BCL2 mutations		BCR	1.15284e-07	@(nMutations)~isnan(nMutations)	12	E095=0, E311=0, E312=0, HE01=1, HE05=0, HE11=0, HE14=0, HE18=0, S003=0, S011=0, S025=0, S027=0		61	E003=0, E004=0, E020=0, E025=0, E026=0, E033=0, E037=0, E049=0, E054=0, E057=0, E059=0, E062=0, E072=0, E086=0, E214=1, E219=2, E302=0, E307=0, E310=0, E317=0, E319=0, E322=0, E324=0, E326=0, E334=0, E338=0, E401=0, E408=0, E409=0, E410=1, HE08=0, HE10=0, HE20=0, HE21=0, HE24=0, HE37=0, HE41=0, HE43=0, HE46=0, HE47=0, P001=0, P002=0, P009=0, P010=1, P011=0, P013=0, P014=0, P017=0, P028=0, P030=0,…			@(nMutations)nMutations>0	1	0.0833333	HE01	6	0.0983607	E214, E219, E410, P010, S028, S045			WilcoxonRanksumTest_leftTailed	Wilcoxon rank test (similar to a 2-sample t-test without assuming a normal distribution). Left-tailed, i.e. the p value is small, if the median of the distribution of measured values in the first subcohort A is significantly lower than in the second subcohort B.	0.436282	38 covariates: frequent gene mutations (f>=0.075)	0.975218		WilcoxonRanksumTest_rightTailed	Wilcoxon rank test (similar to a 2-sample t-test without assuming a normal distribution). Right-tailed, i.e. the p value is small, if the median of the distribution of measured values in the first subcohort A is significantly higher than in the second subcohort B.	0.575176	38 covariates: frequent gene mutations (f>=0.075)	0.835619
	all FL patients having a WES sample, 164 in total	12 patients with FL translocation (14;18) status=negative and BCL2 mutations	61 patients with FL translocation (14;18) status=negative and without BCL2 mutations		TNFRSF14	9.04011e-07	@(nMutations)~isnan(nMutations)	12	E095=0, E311=0, E312=1, HE01=0, HE05=0, HE11=0, HE14=2, HE18=1, S003=1, S011=0, S025=1, S027=0		61	E003=0, E004=0, E020=0, E025=0, E026=0, E033=0, E037=1, E049=0, E054=0, E057=1, E059=2, E062=0, E072=0, E086=1, E214=0, E219=0, E302=0, E307=0, E310=1, E317=0, E319=0, E322=0, E324=1, E326=1, E334=0, E338=0, E401=1, E408=0, E409=0, E410=1, HE08=1, HE10=1, HE20=1, HE21=0, HE24=0, HE37=1, HE41=1, HE43=1, HE46=1, HE47=0, P001=0, P002=0, P009=1, P010=0, P011=1, P013=0, P014=0, P017=0, P028=0, P030=0,…			@(nMutations)nMutations>0	5	0.416667	E312, HE14, HE18, S003, S025	23	0.377049	E037, E057, E059, E086, E310, E324, E326, E401, E410, HE08, HE10, HE20, HE37, HE41, HE43, HE46, P009, P011, P039, S040, S045, S047, S049			WilcoxonRanksumTest_leftTailed	Wilcoxon rank test (similar to a 2-sample t-test without assuming a normal distribution). Left-tailed, i.e. the p value is small, if the median of the distribution of measured values in the first subcohort A is significantly lower than in the second subcohort B.	0.646414	38 covariates: frequent gene mutations (f>=0.075)	1		WilcoxonRanksumTest_rightTailed	Wilcoxon rank test (similar to a 2-sample t-test without assuming a normal distribution). Right-tailed, i.e. the p value is small, if the median of the distribution of measured values in the first subcohort A is significantly higher than in the second subcohort B.	0.360102	38 covariates: frequent gene mutations (f>=0.075)	0.651614
	all FL patients having a WES sample, 164 in total	12 patients with FL translocation (14;18) status=negative and BCL2 mutations	61 patients with FL translocation (14;18) status=negative and without BCL2 mutations		CREBBP	1	@(nMutations)~isnan(nMutations)	12	E095=1, E311=0, E312=1, HE01=0, HE05=0, HE11=2, HE14=0, HE18=0, S003=0, S011=2, S025=1, S027=0		61	E003=0, E004=1, E020=0, E025=1, E026=0, E033=0, E037=0, E049=0, E054=0, E057=1, E059=1, E062=0, E072=0, E086=1, E214=1, E219=0, E302=0, E307=0, E310=0, E317=0, E319=0, E322=0, E324=1, E326=0, E334=1, E338=1, E401=2, E408=0, E409=1, E410=0, HE08=1, HE10=0, HE20=1, HE21=0, HE24=1, HE37=0, HE41=1, HE43=0, HE46=0, HE47=0, P001=1, P002=0, P009=1, P010=0, P011=1, P013=0, P014=0, P017=1, P028=0, P030=0,…			@(nMutations)nMutations>0	5	0.416667	E095, E312, HE11, S011, S025	25	0.409836	E004, E025, E057, E059, E086, E214, E324, E334, E338, E401, E409, HE08, HE20, HE24, HE41, P001, P009, P011, P017, P035, P039, S008, S028, S047, S049			WilcoxonRanksumTest_leftTailed	Wilcoxon rank test (similar to a 2-sample t-test without assuming a normal distribution). Left-tailed, i.e. the p value is small, if the median of the distribution of measured values in the first subcohort A is significantly lower than in the second subcohort B.	0.653645	38 covariates: frequent gene mutations (f>=0.075)	1		WilcoxonRanksumTest_rightTailed	Wilcoxon rank test (similar to a 2-sample t-test without assuming a normal distribution). Right-tailed, i.e. the p value is small, if the median of the distribution of measured values in the first subcohort A is significantly higher than in the second subcohort B.	0.352716	38 covariates: frequent gene mutations (f>=0.075)	0.651614
	all FL patients having a WES sample, 164 in total	12 patients with FL translocation (14;18) status=negative and BCL2 mutations	61 patients with FL translocation (14;18) status=negative and without BCL2 mutations		CCDC40	1	@(nMutations)~isnan(nMutations)	12	E095=0, E311=0, E312=0, HE01=0, HE05=1, HE11=0, HE14=0, HE18=0, S003=0, S011=0, S025=0, S027=0		61	E003=0, E004=0, E020=0, E025=0, E026=0, E033=0, E037=0, E049=0, E054=0, E057=0, E059=0, E062=0, E072=0, E086=0, E214=0, E219=0, E302=0, E307=0, E310=0, E317=0, E319=0, E322=0, E324=0, E326=0, E334=0, E338=0, E401=0, E408=0, E409=1, E410=0, HE08=0, HE10=0, HE20=0, HE21=0, HE24=1, HE37=0, HE41=0, HE43=0, HE46=0, HE47=0, P001=0, P002=0, P009=0, P010=0, P011=0, P013=0, P014=0, P017=0, P028=0, P030=0,…			@(nMutations)nMutations>0	1	0.0833333	HE05	3	0.0491803	E409, HE24, S008			WilcoxonRanksumTest_leftTailed	Wilcoxon rank test (similar to a 2-sample t-test without assuming a normal distribution). Left-tailed, i.e. the p value is small, if the median of the distribution of measured values in the first subcohort A is significantly lower than in the second subcohort B.	0.688226	38 covariates: frequent gene mutations (f>=0.075)	1		WilcoxonRanksumTest_rightTailed	Wilcoxon rank test (similar to a 2-sample t-test without assuming a normal distribution). Right-tailed, i.e. the p value is small, if the median of the distribution of measured values in the first subcohort A is significantly higher than in the second subcohort B.	0.325248	38 covariates: frequent gene mutations (f>=0.075)	0.650497
	all FL patients having a WES sample, 164 in total	12 patients with FL translocation (14;18) status=negative and BCL2 mutations	61 patients with FL translocation (14;18) status=negative and without BCL2 mutations		EP300	0.000333376	@(nMutations)~isnan(nMutations)	12	E095=0, E311=0, E312=0, HE01=0, HE05=0, HE11=0, HE14=0, HE18=0, S003=0, S011=0, S025=1, S027=1		61	E003=1, E004=0, E020=0, E025=0, E026=0, E033=0, E037=0, E049=0, E054=0, E057=0, E059=0, E062=0, E072=0, E086=0, E214=0, E219=1, E302=1, E307=1, E310=0, E317=0, E319=0, E322=0, E324=0, E326=0, E334=0, E338=0, E401=0, E408=0, E409=0, E410=0, HE08=0, HE10=0, HE20=0, HE21=1, HE24=0, HE37=0, HE41=0, HE43=0, HE46=0, HE47=0, P001=0, P002=0, P009=0, P010=0, P011=0, P013=0, P014=0, P017=0, P028=0, P030=0,…			@(nMutations)nMutations>0	2	0.166667	S025, S027	6	0.0983607	E003, E219, E302, E307, HE21, S047			WilcoxonRanksumTest_leftTailed	Wilcoxon rank test (similar to a 2-sample t-test without assuming a normal distribution). Left-tailed, i.e. the p value is small, if the median of the distribution of measured values in the first subcohort A is significantly lower than in the second subcohort B.	0.75848	38 covariates: frequent gene mutations (f>=0.075)	1		WilcoxonRanksumTest_rightTailed	Wilcoxon rank test (similar to a 2-sample t-test without assuming a normal distribution). Right-tailed, i.e. the p value is small, if the median of the distribution of measured values in the first subcohort A is significantly higher than in the second subcohort B.	0.250183	38 covariates: frequent gene mutations (f>=0.075)	0.528163
	all FL patients having a WES sample, 164 in total	12 patients with FL translocation (14;18) status=negative and BCL2 mutations	61 patients with FL translocation (14;18) status=negative and without BCL2 mutations		MUC16	0.426372	@(nMutations)~isnan(nMutations)	12	E095=0, E311=0, E312=0, HE01=0, HE05=0, HE11=3, HE14=0, HE18=0, S003=1, S011=0, S025=0, S027=0		61	E003=1, E004=0, E020=0, E025=0, E026=0, E033=0, E037=0, E049=0, E054=0, E057=0, E059=0, E062=0, E072=0, E086=0, E214=1, E219=0, E302=0, E307=1, E310=0, E317=0, E319=0, E322=0, E324=0, E326=0, E334=0, E338=0, E401=0, E408=0, E409=0, E410=0, HE08=3, HE10=0, HE20=0, HE21=0, HE24=0, HE37=0, HE41=0, HE43=0, HE46=0, HE47=0, P001=0, P002=0, P009=0, P010=0, P011=0, P013=0, P014=0, P017=0, P028=0, P030=0,…			@(nMutations)nMutations>0	2	0.166667	HE11, S003	6	0.0983607	E003, E214, E307, HE08, S028, S042			WilcoxonRanksumTest_leftTailed	Wilcoxon rank test (similar to a 2-sample t-test without assuming a normal distribution). Left-tailed, i.e. the p value is small, if the median of the distribution of measured values in the first subcohort A is significantly lower than in the second subcohort B.	0.77502	38 covariates: frequent gene mutations (f>=0.075)	1		WilcoxonRanksumTest_rightTailed	Wilcoxon rank test (similar to a 2-sample t-test without assuming a normal distribution). Right-tailed, i.e. the p value is small, if the median of the distribution of measured values in the first subcohort A is significantly higher than in the second subcohort B.	0.233304	38 covariates: frequent gene mutations (f>=0.075)	0.521504
	all FL patients having a WES sample, 164 in total	12 patients with FL translocation (14;18) status=negative and BCL2 mutations	61 patients with FL translocation (14;18) status=negative and without BCL2 mutations		ARID1A	1	@(nMutations)~isnan(nMutations)	12	E095=0, E311=0, E312=0, HE01=0, HE05=0, HE11=0, HE14=0, HE18=1, S003=0, S011=0, S025=0, S027=0		61	E003=0, E004=0, E020=0, E025=0, E026=0, E033=0, E037=0, E049=0, E054=0, E057=0, E059=0, E062=0, E072=0, E086=0, E214=0, E219=0, E302=0, E307=0, E310=0, E317=0, E319=0, E322=0, E324=0, E326=0, E334=0, E338=0, E401=0, E408=0, E409=0, E410=0, HE08=0, HE10=1, HE20=0, HE21=0, HE24=0, HE37=0, HE41=0, HE43=0, HE46=0, HE47=0, P001=0, P002=0, P009=0, P010=0, P011=0, P013=0, P014=0, P017=0, P028=0, P030=0,…			@(nMutations)nMutations>0	1	0.0833333	HE18	2	0.0327869	HE10, S049			WilcoxonRanksumTest_leftTailed	Wilcoxon rank test (similar to a 2-sample t-test without assuming a normal distribution). Left-tailed, i.e. the p value is small, if the median of the distribution of measured values in the first subcohort A is significantly lower than in the second subcohort B.	0.794576	38 covariates: frequent gene mutations (f>=0.075)	1		WilcoxonRanksumTest_rightTailed	Wilcoxon rank test (similar to a 2-sample t-test without assuming a normal distribution). Right-tailed, i.e. the p value is small, if the median of the distribution of measured values in the first subcohort A is significantly higher than in the second subcohort B.	0.217955	38 covariates: frequent gene mutations (f>=0.075)	0.517643
	all FL patients having a WES sample, 164 in total	12 patients with FL translocation (14;18) status=negative and BCL2 mutations	61 patients with FL translocation (14;18) status=negative and without BCL2 mutations		ACTB	5.53367e-10	@(nMutations)~isnan(nMutations)	12	E095=0, E311=0, E312=0, HE01=0, HE05=1, HE11=0, HE14=0, HE18=1, S003=0, S011=0, S025=0, S027=0		61	E003=0, E004=0, E020=0, E025=0, E026=0, E033=0, E037=0, E049=0, E054=0, E057=0, E059=0, E062=0, E072=0, E086=0, E214=0, E219=0, E302=0, E307=0, E310=0, E317=0, E319=0, E322=0, E324=0, E326=1, E334=2, E338=0, E401=0, E408=0, E409=0, E410=0, HE08=0, HE10=0, HE20=0, HE21=0, HE24=0, HE37=0, HE41=0, HE43=0, HE46=0, HE47=0, P001=0, P002=0, P009=0, P010=0, P011=0, P013=0, P014=0, P017=1, P028=1, P030=0,…			@(nMutations)nMutations>0	2	0.166667	HE05, HE18	5	0.0819672	E326, E334, P017, P028, S045			WilcoxonRanksumTest_leftTailed	Wilcoxon rank test (similar to a 2-sample t-test without assuming a normal distribution). Left-tailed, i.e. the p value is small, if the median of the distribution of measured values in the first subcohort A is significantly lower than in the second subcohort B.	0.805102	38 covariates: frequent gene mutations (f>=0.075)	1		WilcoxonRanksumTest_rightTailed	Wilcoxon rank test (similar to a 2-sample t-test without assuming a normal distribution). Right-tailed, i.e. the p value is small, if the median of the distribution of measured values in the first subcohort A is significantly higher than in the second subcohort B.	0.203034	38 covariates: frequent gene mutations (f>=0.075)	0.514352
	all FL patients having a WES sample, 164 in total	12 patients with FL translocation (14;18) status=negative and BCL2 mutations	61 patients with FL translocation (14;18) status=negative and without BCL2 mutations		BTG1	1	@(nMutations)~isnan(nMutations)	12	E095=0, E311=0, E312=0, HE01=0, HE05=0, HE11=0, HE14=0, HE18=1, S003=1, S011=0, S025=0, S027=0		61	E003=0, E004=0, E020=0, E025=0, E026=0, E033=0, E037=0, E049=0, E054=0, E057=1, E059=0, E062=0, E072=0, E086=0, E214=0, E219=0, E302=0, E307=0, E310=0, E317=0, E319=0, E322=0, E324=0, E326=0, E334=0, E338=0, E401=0, E408=0, E409=0, E410=1, HE08=0, HE10=0, HE20=0, HE21=0, HE24=0, HE37=0, HE41=0, HE43=0, HE46=0, HE47=0, P001=0, P002=0, P009=0, P010=1, P011=0, P013=0, P014=0, P017=0, P028=0, P030=0,…			@(nMutations)nMutations>0	2	0.166667	HE18, S003	5	0.0819672	E057, E410, P010, P035, S049			WilcoxonRanksumTest_leftTailed	Wilcoxon rank test (similar to a 2-sample t-test without assuming a normal distribution). Left-tailed, i.e. the p value is small, if the median of the distribution of measured values in the first subcohort A is significantly lower than in the second subcohort B.	0.813135	38 covariates: frequent gene mutations (f>=0.075)	1		WilcoxonRanksumTest_rightTailed	Wilcoxon rank test (similar to a 2-sample t-test without assuming a normal distribution). Right-tailed, i.e. the p value is small, if the median of the distribution of measured values in the first subcohort A is significantly higher than in the second subcohort B.	0.1948	38 covariates: frequent gene mutations (f>=0.075)	0.514352
	all FL patients having a WES sample, 164 in total	12 patients with FL translocation (14;18) status=negative and BCL2 mutations	61 patients with FL translocation (14;18) status=negative and without BCL2 mutations		MEF2B	8.54161e-10	@(nMutations)~isnan(nMutations)	12	E095=0, E311=0, E312=0, HE01=0, HE05=0, HE11=0, HE14=1, HE18=1, S003=0, S011=0, S025=0, S027=0		61	E003=1, E004=0, E020=0, E025=0, E026=0, E033=0, E037=0, E049=0, E054=0, E057=0, E059=0, E062=0, E072=0, E086=0, E214=1, E219=1, E302=0, E307=0, E310=0, E317=0, E319=0, E322=0, E324=0, E326=0, E334=0, E338=0, E401=0, E408=0, E409=0, E410=0, HE08=0, HE10=0, HE20=0, HE21=0, HE24=0, HE37=0, HE41=0, HE43=0, HE46=0, HE47=0, P001=0, P002=0, P009=0, P010=0, P011=0, P013=0, P014=0, P017=0, P028=0, P030=0,…			@(nMutations)nMutations>0	2	0.166667	HE14, HE18	5	0.0819672	E003, E214, E219, P035, S012			WilcoxonRanksumTest_leftTailed	Wilcoxon rank test (similar to a 2-sample t-test without assuming a normal distribution). Left-tailed, i.e. the p value is small, if the median of the distribution of measured values in the first subcohort A is significantly lower than in the second subcohort B.	0.821016	38 covariates: frequent gene mutations (f>=0.075)	1		WilcoxonRanksumTest_rightTailed	Wilcoxon rank test (similar to a 2-sample t-test without assuming a normal distribution). Right-tailed, i.e. the p value is small, if the median of the distribution of measured values in the first subcohort A is significantly higher than in the second subcohort B.	0.186717	38 covariates: frequent gene mutations (f>=0.075)	0.514352
	all FL patients having a WES sample, 164 in total	12 patients with FL translocation (14;18) status=negative and BCL2 mutations	61 patients with FL translocation (14;18) status=negative and without BCL2 mutations		MAP7D1	5.23526e-13	@(nMutations)~isnan(nMutations)	12	E095=0, E311=0, E312=0, HE01=0, HE05=0, HE11=0, HE14=1, HE18=0, S003=0, S011=1, S025=0, S027=0		61	E003=1, E004=0, E020=0, E025=0, E026=0, E033=0, E037=0, E049=0, E054=0, E057=0, E059=0, E062=0, E072=0, E086=0, E214=0, E219=0, E302=0, E307=0, E310=0, E317=0, E319=0, E322=0, E324=0, E326=1, E334=0, E338=0, E401=0, E408=0, E409=0, E410=0, HE08=0, HE10=0, HE20=0, HE21=0, HE24=0, HE37=0, HE41=0, HE43=0, HE46=0, HE47=0, P001=0, P002=0, P009=0, P010=0, P011=0, P013=0, P014=0, P017=0, P028=0, P030=1,…			@(nMutations)nMutations>0	2	0.166667	HE14, S011	5	0.0819672	E003, E326, P030, S008, S012			WilcoxonRanksumTest_leftTailed	Wilcoxon rank test (similar to a 2-sample t-test without assuming a normal distribution). Left-tailed, i.e. the p value is small, if the median of the distribution of measured values in the first subcohort A is significantly lower than in the second subcohort B.	0.821016	38 covariates: frequent gene mutations (f>=0.075)	1		WilcoxonRanksumTest_rightTailed	Wilcoxon rank test (similar to a 2-sample t-test without assuming a normal distribution). Right-tailed, i.e. the p value is small, if the median of the distribution of measured values in the first subcohort A is significantly higher than in the second subcohort B.	0.186717	38 covariates: frequent gene mutations (f>=0.075)	0.514352
	all FL patients having a WES sample, 164 in total	12 patients with FL translocation (14;18) status=negative and BCL2 mutations	61 patients with FL translocation (14;18) status=negative and without BCL2 mutations		EZH2	1	@(nMutations)~isnan(nMutations)	12	E095=1, E311=0, E312=0, HE01=1, HE05=0, HE11=1, HE14=1, HE18=0, S003=0, S011=0, S025=0, S027=0		61	E003=0, E004=1, E020=0, E025=1, E026=1, E033=0, E037=0, E049=0, E054=0, E057=0, E059=1, E062=0, E072=0, E086=1, E214=0, E219=0, E302=0, E307=0, E310=0, E317=0, E319=0, E322=0, E324=0, E326=0, E334=0, E338=0, E401=0, E408=0, E409=1, E410=0, HE08=0, HE10=0, HE20=0, HE21=0, HE24=0, HE37=0, HE41=0, HE43=1, HE46=0, HE47=1, P001=1, P002=1, P009=0, P010=0, P011=1, P013=0, P014=0, P017=0, P028=0, P030=0,…			@(nMutations)nMutations>0	4	0.333333	E095, HE01, HE11, HE14	12	0.196721	E004, E025, E026, E059, E086, E409, HE43, HE47, P001, P002, P011, S049			WilcoxonRanksumTest_leftTailed	Wilcoxon rank test (similar to a 2-sample t-test without assuming a normal distribution). Left-tailed, i.e. the p value is small, if the median of the distribution of measured values in the first subcohort A is significantly lower than in the second subcohort B.	0.852888	38 covariates: frequent gene mutations (f>=0.075)	1		WilcoxonRanksumTest_rightTailed	Wilcoxon rank test (similar to a 2-sample t-test without assuming a normal distribution). Right-tailed, i.e. the p value is small, if the median of the distribution of measured values in the first subcohort A is significantly higher than in the second subcohort B.	0.151944	38 covariates: frequent gene mutations (f>=0.075)	0.514352
	all FL patients having a WES sample, 164 in total	12 patients with FL translocation (14;18) status=negative and BCL2 mutations	61 patients with FL translocation (14;18) status=negative and without BCL2 mutations		USH2A		@(nMutations)~isnan(nMutations)	12	E095=0, E311=0, E312=0, HE01=0, HE05=0, HE11=0, HE14=0, HE18=0, S003=0, S011=1, S025=0, S027=1		61	E003=0, E004=0, E020=1, E025=0, E026=0, E033=1, E037=0, E049=0, E054=0, E057=0, E059=0, E062=1, E072=0, E086=0, E214=0, E219=0, E302=0, E307=0, E310=0, E317=0, E319=0, E322=0, E324=0, E326=0, E334=0, E338=0, E401=0, E408=0, E409=0, E410=0, HE08=0, HE10=1, HE20=0, HE21=0, HE24=0, HE37=0, HE41=0, HE43=0, HE46=0, HE47=0, P001=0, P002=0, P009=0, P010=0, P011=0, P013=0, P014=0, P017=0, P028=0, P030=0,…			@(nMutations)nMutations>0	2	0.166667	S011, S027	4	0.0655738	E020, E033, E062, HE10			WilcoxonRanksumTest_leftTailed	Wilcoxon rank test (similar to a 2-sample t-test without assuming a normal distribution). Left-tailed, i.e. the p value is small, if the median of the distribution of measured values in the first subcohort A is significantly lower than in the second subcohort B.	0.879635	38 covariates: frequent gene mutations (f>=0.075)	1		WilcoxonRanksumTest_rightTailed	Wilcoxon rank test (similar to a 2-sample t-test without assuming a normal distribution). Right-tailed, i.e. the p value is small, if the median of the distribution of measured values in the first subcohort A is significantly higher than in the second subcohort B.	0.126752	38 covariates: frequent gene mutations (f>=0.075)	0.481657
	all FL patients having a WES sample, 164 in total	12 patients with FL translocation (14;18) status=negative and BCL2 mutations	61 patients with FL translocation (14;18) status=negative and without BCL2 mutations		ANKRD30BL	1	@(nMutations)~isnan(nMutations)	12	E095=0, E311=2, E312=2, HE01=1, HE05=1, HE11=0, HE14=1, HE18=0, S003=0, S011=0, S025=0, S027=0		61	E003=0, E004=0, E020=0, E025=0, E026=0, E033=0, E037=0, E049=1, E054=0, E057=1, E059=1, E062=1, E072=0, E086=2, E214=0, E219=1, E302=0, E307=1, E310=0, E317=2, E319=0, E322=1, E324=0, E326=0, E334=0, E338=0, E401=0, E408=0, E409=0, E410=0, HE08=1, HE10=0, HE20=2, HE21=0, HE24=2, HE37=0, HE41=2, HE43=0, HE46=0, HE47=1, P001=0, P002=0, P009=0, P010=0, P011=0, P013=0, P014=0, P017=0, P028=0, P030=0,…			@(nMutations)nMutations>0	5	0.416667	E311, E312, HE01, HE05, HE14	15	0.245902	E049, E057, E059, E062, E086, E219, E307, E317, E322, HE08, HE20, HE24, HE41, HE47, S008			WilcoxonRanksumTest_leftTailed	Wilcoxon rank test (similar to a 2-sample t-test without assuming a normal distribution). Left-tailed, i.e. the p value is small, if the median of the distribution of measured values in the first subcohort A is significantly lower than in the second subcohort B.	0.884729	38 covariates: frequent gene mutations (f>=0.075)	1		WilcoxonRanksumTest_rightTailed	Wilcoxon rank test (similar to a 2-sample t-test without assuming a normal distribution). Right-tailed, i.e. the p value is small, if the median of the distribution of measured values in the first subcohort A is significantly higher than in the second subcohort B.	0.119013	38 covariates: frequent gene mutations (f>=0.075)	0.481657
	all FL patients having a WES sample, 164 in total	12 patients with FL translocation (14;18) status=negative and BCL2 mutations	61 patients with FL translocation (14;18) status=negative and without BCL2 mutations		FLG	5.23526e-13	@(nMutations)~isnan(nMutations)	12	E095=0, E311=0, E312=0, HE01=0, HE05=1, HE11=0, HE14=0, HE18=0, S003=0, S011=0, S025=1, S027=0		61	E003=0, E004=0, E020=0, E025=0, E026=0, E033=0, E037=0, E049=0, E054=0, E057=0, E059=0, E062=0, E072=0, E086=0, E214=1, E219=0, E302=0, E307=0, E310=0, E317=0, E319=0, E322=0, E324=0, E326=0, E334=0, E338=0, E401=0, E408=0, E409=0, E410=0, HE08=0, HE10=0, HE20=0, HE21=0, HE24=1, HE37=0, HE41=1, HE43=0, HE46=0, HE47=0, P001=0, P002=0, P009=0, P010=0, P011=0, P013=0, P014=0, P017=0, P028=0, P030=0,…			@(nMutations)nMutations>0	2	0.166667	HE05, S025	3	0.0491803	E214, HE24, HE41			WilcoxonRanksumTest_leftTailed	Wilcoxon rank test (similar to a 2-sample t-test without assuming a normal distribution). Left-tailed, i.e. the p value is small, if the median of the distribution of measured values in the first subcohort A is significantly lower than in the second subcohort B.	0.930531	38 covariates: frequent gene mutations (f>=0.075)	1		WilcoxonRanksumTest_rightTailed	Wilcoxon rank test (similar to a 2-sample t-test without assuming a normal distribution). Right-tailed, i.e. the p value is small, if the median of the distribution of measured values in the first subcohort A is significantly higher than in the second subcohort B.	0.0741251	38 covariates: frequent gene mutations (f>=0.075)	0.352094
	all FL patients having a WES sample, 164 in total	12 patients with FL translocation (14;18) status=negative and BCL2 mutations	61 patients with FL translocation (14;18) status=negative and without BCL2 mutations		KMT2D	5.23526e-13	@(nMutations)~isnan(nMutations)	12	E095=1, E311=2, E312=1, HE01=0, HE05=0, HE11=0, HE14=1, HE18=1, S003=2, S011=0, S025=0, S027=0		61	E003=0, E004=0, E020=0, E025=0, E026=1, E033=0, E037=0, E049=0, E054=0, E057=0, E059=0, E062=0, E072=1, E086=0, E214=1, E219=0, E302=0, E307=0, E310=0, E317=0, E319=0, E322=2, E324=0, E326=0, E334=0, E338=0, E401=1, E408=1, E409=2, E410=0, HE08=0, HE10=0, HE20=1, HE21=1, HE24=0, HE37=0, HE41=0, HE43=1, HE46=0, HE47=1, P001=0, P002=0, P009=0, P010=0, P011=0, P013=0, P014=0, P017=0, P028=1, P030=0,…			@(nMutations)nMutations>0	6	0.5	E095, E311, E312, HE14, HE18, S003	17	0.278689	E026, E072, E214, E322, E401, E408, E409, HE20, HE21, HE43, HE47, P028, S008, S012, S028, S040, S049			WilcoxonRanksumTest_leftTailed	Wilcoxon rank test (similar to a 2-sample t-test without assuming a normal distribution). Left-tailed, i.e. the p value is small, if the median of the distribution of measured values in the first subcohort A is significantly lower than in the second subcohort B.	0.949018	38 covariates: frequent gene mutations (f>=0.075)	1		WilcoxonRanksumTest_rightTailed	Wilcoxon rank test (similar to a 2-sample t-test without assuming a normal distribution). Right-tailed, i.e. the p value is small, if the median of the distribution of measured values in the first subcohort A is significantly higher than in the second subcohort B.	0.0529248	38 covariates: frequent gene mutations (f>=0.075)	0.287306
	all FL patients having a WES sample, 164 in total	12 patients with FL translocation (14;18) status=negative and BCL2 mutations	61 patients with FL translocation (14;18) status=negative and without BCL2 mutations		POU2AF1	1	@(nMutations)~isnan(nMutations)	12	E095=0, E311=0, E312=1, HE01=1, HE05=0, HE11=0, HE14=0, HE18=0, S003=0, S011=1, S025=0, S027=0		61	E003=0, E004=0, E020=0, E025=0, E026=0, E033=0, E037=0, E049=0, E054=0, E057=0, E059=0, E062=1, E072=0, E086=0, E214=0, E219=1, E302=0, E307=0, E310=0, E317=0, E319=0, E322=0, E324=0, E326=0, E334=0, E338=0, E401=0, E408=0, E409=0, E410=0, HE08=0, HE10=1, HE20=0, HE21=0, HE24=0, HE37=0, HE41=1, HE43=0, HE46=0, HE47=0, P001=0, P002=0, P009=0, P010=0, P011=0, P013=0, P014=0, P017=0, P028=1, P030=0,…			@(nMutations)nMutations>0	3	0.25	E312, HE01, S011	5	0.0819672	E062, E219, HE10, HE41, P028			WilcoxonRanksumTest_leftTailed	Wilcoxon rank test (similar to a 2-sample t-test without assuming a normal distribution). Left-tailed, i.e. the p value is small, if the median of the distribution of measured values in the first subcohort A is significantly lower than in the second subcohort B.	0.955942	38 covariates: frequent gene mutations (f>=0.075)	1		WilcoxonRanksumTest_rightTailed	Wilcoxon rank test (similar to a 2-sample t-test without assuming a normal distribution). Right-tailed, i.e. the p value is small, if the median of the distribution of measured values in the first subcohort A is significantly higher than in the second subcohort B.	0.0466823	38 covariates: frequent gene mutations (f>=0.075)	0.287306
	all FL patients having a WES sample, 164 in total	12 patients with FL translocation (14;18) status=negative and BCL2 mutations	61 patients with FL translocation (14;18) status=negative and without BCL2 mutations		MUC19	0.00135494	@(nMutations)~isnan(nMutations)	12	E095=0, E311=1, E312=1, HE01=0, HE05=0, HE11=1, HE14=0, HE18=2, S003=1, S011=1, S025=0, S027=0		61	E003=2, E004=0, E020=0, E025=0, E026=0, E033=0, E037=1, E049=0, E054=0, E057=0, E059=0, E062=0, E072=0, E086=0, E214=0, E219=1, E302=0, E307=0, E310=1, E317=0, E319=0, E322=0, E324=0, E326=0, E334=2, E338=1, E401=1, E408=0, E409=0, E410=0, HE08=1, HE10=3, HE20=1, HE21=2, HE24=0, HE37=3, HE41=0, HE43=0, HE46=0, HE47=0, P001=0, P002=0, P009=0, P010=0, P011=0, P013=0, P014=0, P017=0, P028=0, P030=0,…			@(nMutations)nMutations>0	6	0.5	E311, E312, HE11, HE18, S003, S011	14	0.229508	E003, E037, E219, E310, E334, E338, E401, HE08, HE10, HE20, HE21, HE37, P039, S045			WilcoxonRanksumTest_leftTailed	Wilcoxon rank test (similar to a 2-sample t-test without assuming a normal distribution). Left-tailed, i.e. the p value is small, if the median of the distribution of measured values in the first subcohort A is significantly lower than in the second subcohort B.	0.957683	38 covariates: frequent gene mutations (f>=0.075)	1		WilcoxonRanksumTest_rightTailed	Wilcoxon rank test (similar to a 2-sample t-test without assuming a normal distribution). Right-tailed, i.e. the p value is small, if the median of the distribution of measured values in the first subcohort A is significantly higher than in the second subcohort B.	0.0440641	38 covariates: frequent gene mutations (f>=0.075)	0.287306
	all FL patients having a WES sample, 164 in total	12 patients with FL translocation (14;18) status=negative and BCL2 mutations	61 patients with FL translocation (14;18) status=negative and without BCL2 mutations		MUC4	1	@(nMutations)~isnan(nMutations)	12	E095=2, E311=1, E312=0, HE01=1, HE05=1, HE11=1, HE14=2, HE18=1, S003=1, S011=0, S025=0, S027=0		61	E003=0, E004=0, E020=2, E025=0, E026=0, E033=1, E037=0, E049=1, E054=0, E057=0, E059=2, E062=0, E072=1, E086=1, E214=1, E219=0, E302=0, E307=0, E310=0, E317=0, E319=1, E322=2, E324=0, E326=0, E334=2, E338=1, E401=1, E408=1, E409=2, E410=1, HE08=0, HE10=1, HE20=0, HE21=0, HE24=0, HE37=2, HE41=1, HE43=0, HE46=0, HE47=0, P001=0, P002=0, P009=0, P010=0, P011=0, P013=0, P014=0, P017=1, P028=0, P030=0,…			@(nMutations)nMutations>0	8	0.666667	E095, E311, HE01, HE05, HE11, HE14, HE18, S003	21	0.344262	E020, E033, E049, E059, E072, E086, E214, E319, E322, E334, E338, E401, E408, E409, E410, HE10, HE37, HE41, P017, P039, S042			WilcoxonRanksumTest_leftTailed	Wilcoxon rank test (similar to a 2-sample t-test without assuming a normal distribution). Left-tailed, i.e. the p value is small, if the median of the distribution of measured values in the first subcohort A is significantly lower than in the second subcohort B.	0.975984	38 covariates: frequent gene mutations (f>=0.075)	1		WilcoxonRanksumTest_rightTailed	Wilcoxon rank test (similar to a 2-sample t-test without assuming a normal distribution). Right-tailed, i.e. the p value is small, if the median of the distribution of measured values in the first subcohort A is significantly higher than in the second subcohort B.	0.0249994	38 covariates: frequent gene mutations (f>=0.075)	0.237495
	all FL patients having a WES sample, 164 in total	12 patients with FL translocation (14;18) status=negative and BCL2 mutations	61 patients with FL translocation (14;18) status=negative and without BCL2 mutations		LOC646652	1.22156e-11	@(nMutations)~isnan(nMutations)	12	E095=0, E311=0, E312=0, HE01=1, HE05=1, HE11=0, HE14=0, HE18=1, S003=0, S011=0, S025=0, S027=0		61	E003=0, E004=0, E020=0, E025=0, E026=0, E033=0, E037=0, E049=0, E054=0, E057=1, E059=0, E062=0, E072=0, E086=0, E214=0, E219=0, E302=0, E307=0, E310=0, E317=1, E319=0, E322=0, E324=0, E326=0, E334=0, E338=0, E401=0, E408=0, E409=0, E410=0, HE08=0, HE10=0, HE20=1, HE21=0, HE24=0, HE37=0, HE41=0, HE43=0, HE46=0, HE47=0, P001=0, P002=0, P009=0, P010=0, P011=0, P013=0, P014=0, P017=0, P028=0, P030=0,…			@(nMutations)nMutations>0	3	0.25	HE01, HE05, HE18	3	0.0491803	E057, E317, HE20			WilcoxonRanksumTest_leftTailed	Wilcoxon rank test (similar to a 2-sample t-test without assuming a normal distribution). Left-tailed, i.e. the p value is small, if the median of the distribution of measured values in the first subcohort A is significantly lower than in the second subcohort B.	0.989695	38 covariates: frequent gene mutations (f>=0.075)	1		WilcoxonRanksumTest_rightTailed	Wilcoxon rank test (similar to a 2-sample t-test without assuming a normal distribution). Right-tailed, i.e. the p value is small, if the median of the distribution of measured values in the first subcohort A is significantly higher than in the second subcohort B.	0.0111928	38 covariates: frequent gene mutations (f>=0.075)	0.141776
	all FL patients having a WES sample, 164 in total	12 patients with FL translocation (14;18) status=negative and BCL2 mutations	61 patients with FL translocation (14;18) status=negative and without BCL2 mutations		BCL7A	0.00832583	@(nMutations)~isnan(nMutations)	12	E095=0, E311=0, E312=1, HE01=1, HE05=0, HE11=1, HE14=3, HE18=0, S003=0, S011=0, S025=1, S027=1		61	E003=0, E004=0, E020=0, E025=0, E026=0, E033=0, E037=0, E049=0, E054=0, E057=0, E059=0, E062=0, E072=0, E086=0, E214=0, E219=0, E302=0, E307=0, E310=0, E317=0, E319=0, E322=0, E324=0, E326=0, E334=0, E338=0, E401=0, E408=0, E409=0, E410=0, HE08=0, HE10=0, HE20=0, HE21=0, HE24=0, HE37=0, HE41=0, HE43=0, HE46=0, HE47=0, P001=0, P002=0, P009=0, P010=0, P011=0, P013=0, P014=0, P017=0, P028=0, P030=0,…			@(nMutations)nMutations>0	6	0.5	E312, HE01, HE11, HE14, S025, S027	2	0.0327869	S045, S049			WilcoxonRanksumTest_leftTailed	Wilcoxon rank test (similar to a 2-sample t-test without assuming a normal distribution). Left-tailed, i.e. the p value is small, if the median of the distribution of measured values in the first subcohort A is significantly lower than in the second subcohort B.	0.999999	38 covariates: frequent gene mutations (f>=0.075)	1		WilcoxonRanksumTest_rightTailed	Wilcoxon rank test (similar to a 2-sample t-test without assuming a normal distribution). Right-tailed, i.e. the p value is small, if the median of the distribution of measured values in the first subcohort A is significantly higher than in the second subcohort B.	1.21493e-06	38 covariates: frequent gene mutations (f>=0.075)	2.30836e-05
	all FL patients having a WES sample, 164 in total	12 patients with FL translocation (14;18) status=negative and BCL2 mutations	61 patients with FL translocation (14;18) status=negative and without BCL2 mutations		BCL2		@(nMutations)~isnan(nMutations)	12	E095=1, E311=1, E312=1, HE01=2, HE05=1, HE11=1, HE14=1, HE18=1, S003=1, S011=1, S025=1, S027=1		61	E003=0, E004=0, E020=0, E025=0, E026=0, E033=0, E037=0, E049=0, E054=0, E057=0, E059=0, E062=0, E072=0, E086=0, E214=0, E219=0, E302=0, E307=0, E310=0, E317=0, E319=0, E322=0, E324=0, E326=0, E334=0, E338=0, E401=0, E408=0, E409=0, E410=0, HE08=0, HE10=0, HE20=0, HE21=0, HE24=0, HE37=0, HE41=0, HE43=0, HE46=0, HE47=0, P001=0, P002=0, P009=0, P010=0, P011=0, P013=0, P014=0, P017=0, P028=0, P030=0,…			@(nMutations)nMutations>0	12	1	E095, E311, E312, HE01, HE05, HE11, HE14, HE18, S003, S011, S025, S027	0	0				WilcoxonRanksumTest_leftTailed	Wilcoxon rank test (similar to a 2-sample t-test without assuming a normal distribution). Left-tailed, i.e. the p value is small, if the median of the distribution of measured values in the first subcohort A is significantly lower than in the second subcohort B.	1	38 covariates: frequent gene mutations (f>=0.075)	1		WilcoxonRanksumTest_rightTailed	Wilcoxon rank test (similar to a 2-sample t-test without assuming a normal distribution). Right-tailed, i.e. the p value is small, if the median of the distribution of measured values in the first subcohort A is significantly higher than in the second subcohort B.	1.30022e-17	38 covariates: frequent gene mutations (f>=0.075)	4.94083e-16
