# Supplementary material for: Novel insights into the pathogenesis of follicular lymphoma by molecular profiling of localized and systemic disease forms
Source: Leukemia. 2023 Aug 10;37(10):2058–65. doi: 10.1038/s41375-023-01995-w (PMC10539171; doi:10.1038/s41375-023-01995-w)
Supplement: Supplementary file 5 — Supplementary Table S4 [file 41375_2023_1995_MOESM5_ESM.xlsx]

## Sheet: Explanations and metadata
Drivers in FL_WES / column explanations:
Genes
Gene symbol	gene symbol (#initialValue='NA')
NCBI/Entrez Gene ID	gene NCBI/Entrez ID from NCBI (#initialValue='NA')
Cohort mutation frequency	frequency of patients having called somatic mutations in this gene in the somaticMutationFrequencies4FL subcohort of N=164 patients (#initialValue=NaN)
MutSig2CV
rank	rank of driver genes from MutSig2CV [Lawrence MS, Stojanov P, Polak P, Kryukov GV, et al. Mutational heterogenieity in cancer and the search for new cancer genes. Nature. 2013 Jun 16. doi: 10.1038/nature12213 ] (#initialValue=NaN)
p-value	p-value of being a driver gene by MutSig2CV (Zeros mean p<eps, i.e. below numeric resolution.) (#initialValue=NaN)
q-value	q-value according to MutSig2CV (genes with q<0.1 are considered significant) (#initialValue=NaN)

## Sheet: Predicted FL driver genes
Genes	Gene symbol	NCBI/Entrez Gene ID	Cohort mutation frequency	MutSig2CV	rank	p-value	q-value
	(desc...)	(desc...)	(desc...)		(desc...)	(desc...)	(desc...)
	CREBBP	1387	0.408537		1	1e-16	5.23526e-13
	ABL2	27	0.213415		2	1e-16	5.23526e-13
	MAP7D1	55700	0.109756		3	1e-16	5.23526e-13
	STAT6	6778	0.268293		4	1.11022e-16	5.23526e-13
	DAZAP1	26528	0.0670732		5	6.66134e-16	2.51292e-12
	TNFRSF14	8764	0.347561		6	3.88578e-15	1.22156e-11
	KMT2D	8085	0.45122		7	1.35447e-14	3.64972e-11
	POU2AF1	5450	0.0853659		8	2.34701e-13	5.53367e-10
	EZH2	2146	0.237805		9	4.07563e-13	8.54161e-10
	IRF8	3394	0.140244		10	6.80644e-12	1.28383e-08
	CD74	972	0.0426829		11	4.82282e-11	8.26982e-08
	POU2F2	5452	0.103659		12	7.33436e-11	1.15284e-07
	KRTAP10-6	386674	0.0426829		13	3.12103e-10	4.52837e-07
	ARID1A	8289	0.0914634		14	6.70986e-10	9.04011e-07
	TDG	6996	0.0243902		15	3.55082e-09	4.46503e-06
	LAPTM5	7805	0.0365854		16	4.10464e-09	4.83886e-06
	TNFAIP3	7128	0.0670732		17	9.39745e-09	1.04268e-05
	GNAI2	2771	0.054878		18	1.259e-08	1.31929e-05
	CARD11	84433	0.0670732		19	1.84202e-08	1.82864e-05
	MEF2C	4208	0.0487805		20	4.60544e-08	4.34339e-05
	CXCR4	7852	0.0365854		21	5.90266e-08	5.30172e-05
	KIAA1522	57648	0.0365854		22	6.41752e-08	5.50215e-05
	DNASE1L2	1775	0.0426829		23	7.06511e-08	5.59523e-05
	CUX2	23316	0.0487805		24	7.11937e-08	5.59523e-05
	TSHZ1	10194	0.0426829		25	1.64773e-07	0.000124318
	PDE1B	5153	0.0243902		26	2.54889e-07	0.000184912
	MAGEC1	9947	0.115854		27	4.77211e-07	0.000333376
	NOTCH2	4853	0.0243902		28	8.41758e-07	0.000567045
	CRIPAK	285464	0.0609756		29	9.55456e-07	0.000621442
	RIOK1	83732	0.0304878		30	1.25447e-06	0.000788726
	HVCN1	84329	0.0365854		31	1.6468e-06	0.001002
	SEMG1	6406	0.0365854		32	2.28897e-06	0.0013492
	EP300	2033	0.109756		33	2.37054e-06	0.00135494
	TP53	7157	0.0487805		35	2.73448e-06	0.00147365
	FAS	355	0.0365854		36	3.08687e-06	0.00161735
	ATP6V1B2	526	0.0365854		37	4.21838e-06	0.00215046
	ATAD3A	55210	0.0365854		38	5.35006e-06	0.00264637
	EGFR	1956	0.0243902		39	5.47177e-06	0.00264637
	CSPG4	1464	0.0426829		40	1.05217e-05	0.0049615
	HLA-DMB	3109	0.0304878		41	1.226e-05	0.0056402
	CCDC120	90060	0.0304878		42	1.32468e-05	0.00594906
	LRRN3	54674	0.0609756		43	1.4375e-05	0.00630562
	TRIM49	57093	0.0365854		44	1.50429e-05	0.0063539
	BCL7A	605	0.128049		45	1.51588e-05	0.0063539
	GBP7	388646	0.115854		46	2.08697e-05	0.00832583
	ZNF717	100131827	0.0670732		47	2.10355e-05	0.00832583
	ARHGAP17	55114	0.0121951		48	2.11876e-05	0.00832583
	BTK	695	0.0487805		49	2.21466e-05	0.00852507
	BTBD7	55727	0.0243902		50	2.39014e-05	0.00901657
	SYNGAP1	8831	0.0304878		51	2.556e-05	0.00945318
	SALL3	27164	0.0304878		52	2.68507e-05	0.00973958
	NES	10763	0.0182927		53	2.79217e-05	0.00993695
	KIR3DL1	3811	0.128049		54	2.87967e-05	0.0100586
	ATP6AP1	537	0.0487805		55	3.31439e-05	0.0113665
	PER3	8863	0.0243902		56	3.37665e-05	0.0113733
	TIGD5	84948	0.0243902		57	3.94114e-05	0.0130417
	ZNF697	90874	0.0243902		58	4.32103e-05	0.0140523
	KLHDC7B	113730	0.0243902		59	6.20986e-05	0.0198526
	B2M	567	0.0304878		60	7.56255e-05	0.0237741
	OR2H1	26716	0.0243902		61	7.78506e-05	0.0240724
	COL18A1	80781	0.0182927		62	7.96279e-05	0.0242249
	ACSM5	54988	0.0365854		63	8.66198e-05	0.0259337
	KIAA0040	9674	0.0243902		64	9.98387e-05	0.0294243
	KIAA1671	85379	0.0365854		65	0.000122523	0.0351101
	RHOA	387	0.0304878		66	0.000122854	0.0351101
	PRAMEF4	400735	0.0243902		67	0.00014916	0.0419918
	CTSS	1520	0.0182927		68	0.000170597	0.0473207
	ESPN	83715	0.0304878		69	0.000193557	0.0529111
	RBMX	27316	0.0243902		70	0.000292042	0.0786927
	BRD2	6046	0.0304878		71	0.000319238	0.0848094
	SFRP4	6424	0.0182927		72	0.000358785	0.0936343
	PMS1	5378	0.0243902		73	0.000362385	0.0936343
	KSR1	8844	0.0182927		74	0.000375626	0.0944942
	HLA-A	3105	0.0243902		75	0.000375732	0.0944942
	RBM38	55544	0.0243902		76	0.000383912	0.0952808
	HNRNPU	3192	0.0487805		77	0.000396439	0.097112
	ALPP	250	0.0182927		78	0.000432603	0.104612
	RIN2	54453	0.0426829		79	0.00050244	0.118499
	UGT2B15	7366	0.0121951		80	0.000502593	0.118499
	MYCN	4613	0.0426829		81	0.000523426	0.121887
	CCND3	896	0.0304878		82	0.000559618	0.128726
	RRAGC	64121	0.0487805		83	0.000592225	0.134585
	NRN1L	123904	0.0243902		84	0.000629158	0.140138
	TRAP1	10131	0.0243902		85	0.000631522	0.140138
	BOD1	91272	0.0121951		86	0.000682713	0.149736
	BORCS8-MEF2B	4207	0		87	0.000692247	0.150082
	ANO10	55129	0.0182927		88	0.000778463	0.166856
	UGT2B28	54490	0.0365854		89	0.000790394	0.16751
	JMJD1C	221037	0.0182927		90	0.000812496	0.170281
	MCF2L2	23101	0.0365854		91	0.000836712	0.173429
	ATP6V1G1	9550	0.0121951		92	0.000979221	0.200496
	ZNF180	7733	0.0121951		93	0.000988555	0.200496
	SFTPA2	729238	0.0182927		94	0.00100288	0.201237
	SIRPA	140885	0.0365854		95	0.00103054	0.204611
	ARAP3	64411	0.0182927		96	0.00111721	0.219509
	SORCS2	57537	0.0304878		97	0.00118247	0.229181
	IRF1	3659	0.0121951		98	0.00119327	0.229181
	KRT77	374454	0.0182927		99	0.00120289	0.229181
	C10ORF71	118461	0.0365854		100	0.00125911	0.235424
	GMPPB	29925	0.0121951		101	0.00126062	0.235424
	SMARCB1	6598	0.0182927		102	0.00132597	0.2452
	NFKB2	4791	0.0121951		103	0.00134129	0.245625
	GNA13	10672	0.0609756		104	0.0014576	0.264359
	MAP3K10	4294	0.0182927		105	0.00153656	0.276024
	FCRLA	84824	0.0182927		106	0.00174278	0.310116
	FUCA1	2517	0.0243902		107	0.00180949	0.318978
	HLA-B	3106	0.0243902		108	0.00197699	0.345278
	HIST1H2AM	8336	0.0243902		109	0.00201004	0.347828
	FOXO1	2308	0.0914634		110	0.00214754	0.368245
	SARNP	84324	0.0182927		111	0.00230122	0.390083
	TBC1D1	23216	0.0243902		112	0.00231626	0.390083
	UBE2T	29089	0.0121951		113	0.00234557	0.391524
	CXCR5	643	0.0182927		114	0.00255321	0.422444
	IGLL5	100423062	0.310976		115	0.00259955	0.426372
	SRSF2	6427	0.0304878		116	0.002796	0.45464
	FMNL1	752	0.00609756		117	0.00289645	0.466948
	ALDH18A1	5832	0.0182927		118	0.00296998	0.468829
	AICDA	57379	0.0182927		119	0.00302454	0.468829
	HCFC2	29915	0.0121951		120	0.00304174	0.468829
	LRP4	4038	0.0243902		121	0.00304247	0.468829
	HIST1H1B	3009	0.0487805		122	0.00305308	0.468829
	RREB1	6239	0.0243902		123	0.00305726	0.468829
	SRSF7	6432	0.0182927		124	0.00310665	0.472561
	IKZF3	22806	0.0182927		125	0.00318915	0.480698
	ALG8	79053	0.0121951		126	0.00325063	0.480698
	RAB21	23011	0.0121951		127	0.00326096	0.480698
	PRX	57716	0.0121951		128	0.00326208	0.480698
	ACTG1	71	0.0670732		129	0.00356936	0.518283
	DEFB123	245936	0.00609756		130	0.00357209	0.518283
	C8B	732	0.0121951		131	0.00368648	0.530796
	TRMT9B	57604	0.0121951		132	0.0037513	0.536038
	ID2	3398	0.0182927		133	0.00381085	0.537385
	ACSM1	116285	0.0182927		134	0.00381771	0.537385
	TAS2R43	259289	0.0121951		135	0.00397124	0.551793
	A4GALT	53947	0.0121951		136	0.00397858	0.551793
	SMPD1	6609	0.0243902		137	0.00416454	0.567207
	ATG2A	23130	0.0182927		138	0.00417123	0.567207
	STAT3	6774	0.0304878		139	0.00417992	0.567207
	PHKA1	5255	0.0243902		140	0.0043051	0.58002
	RNF6	6049	0.0121951		141	0.00442183	0.591522
	WHAMM	123720	0.0182927		142	0.00495373	0.654661
	SPATC1	375686	0.0121951		143	0.00496323	0.654661
	RANBP2	5903	0.0243902		144	0.00504539	0.656752
	ATP2B3	492	0.0121951		145	0.00504873	0.656752
	LAD1	3898	0.0182927		146	0.00513139	0.662933
	OR12D2	26529	0.0182927		147	0.00522547	0.668354
	PNMA2	10687	0.0121951		148	0.00524421	0.668354
	TMPRSS7	344805	0.0182927		149	0.00549991	0.696237
	PCGF3	10336	0.00609756		150	0.00580179	0.729149
	EIF4E	1977	0.0121951		151	0.00585614	0.729149
	IZUMO1R	390243	0.0121951		152	0.00587587	0.729149
	VMA21	203547	0.0121951		153	0.00592696	0.730681
	CCDC74B	91409	0.0243902		154	0.00611342	0.744771
	CEL	1056	0.0182927		155	0.00612022	0.744771
	TBC1D7	51256	0.0121951		156	0.00656822	0.791758
	ZC3H12C	85463	0.0182927		157	0.00659029	0.791758
	MLIP	90523	0.0182927		158	0.00663718	0.792345
	HOOK3	84376	0.0121951		159	0.00668131	0.792597
	ARHGAP5	394	0.0304878		160	0.00672872	0.793232
	HIST1H1C	3006	0.0670732		161	0.0068952	0.807809
	TLN1	7094	0.0304878		162	0.00700056	0.81509
	MT1H	4496	0.0243902		163	0.00741343	0.857866
	TCTN3	26123	0.0121951		164	0.00793634	0.906634
	PLEKHG6	55200	0.0243902		165	0.00797435	0.906634
	PXT1	222659	0.00609756		166	0.00797908	0.906634
	LRRC71	149499	0.0121951		167	0.00821547	0.923582
	RUBCN	9711	0.0121951		168	0.00822616	0.923582
	CASQ1	844	0.0121951		169	0.00831115	0.927603
	RBP5	83758	0.0121951		170	0.00844389	0.936874
	GBP3	2635	0.0121951		171	0.00868632	0.958137
	KRBA1	84626	0.0182927		172	0.00882762	0.966968
	GRIPAP1	56850	0.0426829		173	0.00886892	0.966968
	CCDC181	57821	0.0121951		174	0.00895745	0.971008
	PROKR2	128674	0.0182927		175	0.00917304	0.988567
	TBL1XR1	79718	0.0243902		176	0.00922425	0.988567
	C8G	733	0.00609756		177	0.00931677	0.992841
	C6ORF10	10665	0.0121951		178	0.00939299	0.995341
	UQCC1	55245	0.00609756		179	0.00988853	1
	LTB	4050	0.0426829		180	0.0100906	1
	TOX	9760	0.0243902		181	0.0101042	1
	SETX	23064	0.0304878		182	0.0102214	1
	KLF4	9314	0.0182927		183	0.0102277	1
	RAB29	8934	0.0121951		184	0.0102911	1
	EBF1	1879	0.054878		185	0.010383	1
	MYO1H	283446	0.0243902		186	0.010415	1
	NR1D2	9975	0.0121951		187	0.0107169	1
	CCDC112	153733	0.0121951		188	0.0107902	1
	DIS3L2	129563	0.0121951		189	0.0109206	1
	SPANXA1	30014	0.0426829		190	0.0109246	1
	ECI2	10455	0.0182927		191	0.0111032	1
	SLC2A7	155184	0.0121951		192	0.0111558	1
	BRD8	10902	0.0121951		193	0.0115013	1
	MIS18BP1	55320	0.0243902		194	0.0116811	1
	PYGB	5834	0.0121951		195	0.0118809	1
	ZNF701	55762	0.0182927		196	0.0121271	1
	RWDD3	25950	0.0121951		197	0.0121956	1
	TSFM	10102	0.00609756		198	0.0122551	1
	PBXIP1	57326	0.0182927		199	0.0124435	1
	SORT1	6272	0.00609756		200	0.0124481	1
	NFKBIE	4794	0.0243902		201	0.0126038	1
	TYRO3	7301	0.0243902		202	0.0128053	1
	RAB40AL	282808	0.0121951		203	0.0129805	1
	BCL10	8915	0.0121951		204	0.0131628	1
	PLK4	10733	0.0182927		205	0.0134679	1
	PPP4R1	9989	0.0121951		206	0.0136046	1
	LRRC49	54839	0.0121951		207	0.0136255	1
	CXCR2	3579	0.00609756		208	0.0136276	1
	KIF22	3835	0.0121951		209	0.0138414	1
	KIAA0319	9856	0.0182927		210	0.013974	1
	C2CD3	26005	0.0426829		211	0.0140431	1
	KCNK1	3775	0.00609756		212	0.0146751	1
	PATJ	10207	0.0243902		213	0.0147095	1
	GPC3	2719	0.0182927		214	0.0149072	1
	PRR12	57479	0.0182927		215	0.0149401	1
	PCDHB6	56130	0.0121951		216	0.0151248	1
	PHF12	57649	0.0243902		217	0.015312	1
	TFE3	7030	0.0121951		218	0.0156022	1
	KCNJ13	3769	0.0121951		219	0.0157113	1
	EMD	2010	0.0121951		220	0.0159911	1
	TAZ	6901	0.0182927		221	0.0161113	1
	CLCA1	1179	0.0243902		222	0.0162101	1
	MAML3	55534	0.00609756		223	0.0163399	1
	NBR1	4077	0.0121951		224	0.0169046	1
	DYNC2H1	79659	0.0304878		225	0.0172149	1
	MED26	9441	0.0182927		226	0.0177237	1
	ARHGEF1	9138	0.0121951		227	0.0177936	1
	WAC	51322	0.0121951		228	0.0179524	1
	TMEM136	219902	0.0121951		229	0.0180054	1
	RNF151	146310	0.00609756		230	0.0180954	1
	FAM8A1	51439	0.0121951		231	0.0181555	1
	HIST1H1D	3007	0.0243902		232	0.0182878	1
	TACC2	10579	0.0365854		233	0.0184587	1
	MCM3AP	8888	0.00609756		234	0.018999	1
	KDM3B	51780	0.0243902		235	0.0190813	1
	CLDN9	9080	0.00609756		236	0.019223	1
	NEK4	6787	0.0121951		237	0.0193842	1
	LMAN2	10960	0.0121951		238	0.0194554	1
	DTX3	196403	0.00609756		239	0.0197572	1
	ATP2C2	9914	0.0304878		240	0.0198116	1
	SPATA31A3	727830	0.0121951		241	0.0199259	1
	ZNHIT1	10467	0.00609756		242	0.0202547	1
	OTULIN	90268	0.0121951		243	0.0202849	1
	AGL	178	0.0121951		244	0.0204257	1
	RTL8C	8933	0.0121951		245	0.0204694	1
	DUSP22	56940	0.0243902		246	0.020476	1
	PTPRF	5792	0.0121951		247	0.0204926	1
	EDN1	1906	0.0121951		248	0.0205783	1
	CGB1	114335	0.00609756		249	0.0206314	1
	ASIC1	41	0.0121951		250	0.0207089	1
	PGAM2	5224	0.0121951		251	0.0207674	1
	AGR3	155465	0.00609756		252	0.0209645	1
	HLA-DMA	3108	0.0121951		253	0.0211849	1
	C16ORF45	89927	0.0121951		254	0.0217445	1
	CAPRIN1	4076	0.0121951		255	0.0223213	1
	FAM193A	8603	0.0121951		256	0.0223232	1
	ZC2HC1C	79696	0.0121951		257	0.0224114	1
	SEMA6B	10501	0.0182927		258	0.0224638	1
	CD19	930	0.0182927		259	0.0224895	1
	TP73	7161	0.0182927		260	0.0225858	1
	ETNK2	55224	0.00609756		261	0.0230025	1
	TSKU	25987	0.0182927		262	0.0230039	1
	MAPK1	5594	0.00609756		263	0.0233625	1
	TPSG1	25823	0.0121951		264	0.0234094	1
	DYNC2LI1	51626	0.0121951		265	0.0235774	1
	SERTAD2	9792	0.0182927		266	0.0236179	1
	CBFA2T2	9139	0.00609756		267	0.0238048	1
	TRIM41	90933	0.0121951		268	0.0242165	1
	UBE4B	10277	0.0304878		269	0.0242675	1
	C6ORF62	81688	0.00609756		270	0.0243259	1
	STT3A	3703	0.0182927		271	0.0244509	1
	FAM122B	159090	0.00609756		272	0.0245063	1
	RELB	5971	0.0121951		273	0.0248391	1
	PROK2	60675	0.00609756		274	0.0249975	1
	REXO5	81691	0.00609756		275	0.0250723	1
	ANO1	55107	0.00609756		276	0.025334	1
	CLDN2	9075	0.00609756		277	0.0254599	1
	STMN4	81551	0.0121951		278	0.0257383	1
	ANKRD1	27063	0.0121951		279	0.0257486	1
	PRKD3	23683	0.0121951		280	0.025856	1
	QTRT1	81890	0.0121951		281	0.025864	1
	SERGEF	26297	0.0121951		282	0.0259304	1
	MAPK12	6300	0.00609756		283	0.0261496	1
	KRT18	3875	0.0182927		284	0.0261825	1
	GPR179	440435	0.0182927		285	0.0263423	1
	COL6A1	1291	0.0182927		286	0.026389	1
	ZKSCAN7	55888	0.00609756		287	0.0266335	1
	CORO1C	23603	0.0121951		288	0.0267748	1
	PRR13	54458	0.00609756		289	0.0272765	1
	DPT	1805	0.0121951		290	0.0274513	1
	MGAT5B	146664	0.0182927		291	0.0275185	1
	IL4R	3566	0.0182927		292	0.0276168	1
	SEMA6D	80031	0.0365854		293	0.0279046	1
	PTEN	5728	0.00609756		294	0.0279648	1
	CEACAM3	1084	0.00609756		295	0.0279853	1
	SLC16A13	201232	0.00609756		296	0.0283671	1
	EFL1	79631	0.0121951		297	0.0287477	1
	OR4K1	79544	0.0121951		298	0.0288135	1
	PLA2R1	22925	0.0243902		299	0.0289721	1
	MLLT10	8028	0.0121951		300	0.0290711	1
	B4GALT6	9331	0.0182927		301	0.0290923	1
	REXO2	25996	0.00609756		302	0.0295825	1
	PCBD1	5092	0.00609756		303	0.0301753	1
	CLUH	23277	0.0121951		304	0.0301782	1
	MAGT1	84061	0.0304878		305	0.0302785	1
	RIN3	79890	0.0243902		306	0.030542	1
	TMOD2	29767	0.00609756		307	0.0306795	1
	VPS13C	54832	0.0243902		308	0.0309691	1
	CTSC	1075	0.00609756		309	0.0314962	1
	KIAA0355	9710	0.0121951		310	0.0315055	1
	ORMDL2	29095	0.00609756		311	0.031587	1
	MFSD2A	84879	0.00609756		312	0.0318197	1
	CDC20B	166979	0.0121951		313	0.0319259	1
	KLF3	51274	0.0121951		314	0.0320024	1
	PSD2	84249	0.0121951		315	0.0320353	1
	SCRN3	79634	0.00609756		316	0.0325829	1
	PEA15	8682	0.00609756		317	0.0328873	1
	TNIP1	10318	0.00609756		318	0.0330827	1
	FAM19A3	284467	0.00609756		319	0.0336398	1
	ANKRD23	200539	0.0182927		320	0.0336728	1
	ZNF844	284391	0.0182927		321	0.0337975	1
	INTS1	26173	0.0121951		322	0.0338188	1
	FAM173B	134145	0.0121951		323	0.0338272	1
	KBTBD4	55709	0.00609756		324	0.0339845	1
	TAL1	6886	0.0182927		325	0.0344692	1
	NR4A1	3164	0.00609756		326	0.0346836	1
	CFL1	1072	0.00609756		327	0.034978	1
	BTN2A1	11120	0.0121951		328	0.0349982	1
	ACOT6	641372	0.0121951		329	0.0355439	1
	C7ORF43	55262	0.00609756		330	0.0356979	1
	MSRB2	22921	0.00609756		331	0.0357281	1
	TBC1D31	93594	0.0182927		332	0.0358841	1
	PAF1	54623	0.00609756		333	0.0360137	1
	PCSK7	9159	0.0304878		334	0.0360466	1
	EEF2KMT	196483	0.0182927		335	0.0361609	1
	MS4A1	931	0.0121951		336	0.0363155	1
	ZNF474	133923	0.00609756		337	0.0364623	1
	CFAP65	255101	0.0182927		338	0.0366661	1
	PIDD1	55367	0.0121951		339	0.037063	1
	BZW1	9689	0.0182927		340	0.0371219	1
	FOXL2	668	0.00609756		341	0.0373942	1
	NUS1	116150	0.00609756		342	0.0375094	1
	EPN2	22905	0.0121951		343	0.037828	1
	PRKRA	8575	0.00609756		344	0.0378768	1
	PREP	5550	0.0121951		345	0.0380347	1
	C1ORF194	127003	0.00609756		346	0.0381856	1
	PHF6	84295	0.0182927		347	0.0382027	1
	TMEM121	80757	0.00609756		348	0.0382214	1
	TIMM13	26517	0.0121951		349	0.0382423	1
	OR2A5	393046	0.00609756		350	0.0383289	1
	RNF8	9025	0.00609756		351	0.0384391	1
	PHOX2B	8929	0.0121951		352	0.0384669	1
	PCDHA13	56136	0.0304878		353	0.0386178	1
	COX6A1	1337	0.00609756		354	0.0388098	1
	SNX24	28966	0.00609756		355	0.0390114	1
	OR2M7	391196	0.0121951		356	0.0393502	1
	LCE2A	353139	0.00609756		357	0.0397123	1
	MCL1	4170	0.0182927		358	0.0397806	1
	KIAA1210	57481	0.0121951		359	0.0399194	1
	OPN4	94233	0.0121951		360	0.0401435	1
	ADAM15	8751	0.0121951		361	0.0401699	1
	CACNG1	786	0.00609756		362	0.0402993	1
	SLC9C1	285335	0.0243902		363	0.0416315	1
	ZC3H12A	80149	0.0182927		364	0.0416418	1
	CLRN1	7401	0.0121951		365	0.041727	1
	MPHOSPH10	10199	0.0182927		366	0.0417357	1
	RHO	6010	0.00609756		367	0.0418347	1
	TRIL	9865	0.0182927		368	0.0418548	1
	REST	5978	0.0182927		369	0.0420538	1
	HLA-DOA	3111	0.00609756		370	0.0422004	1
	RC3H1	149041	0.0182927		371	0.0422275	1
	NDUFB11	54539	0.00609756		372	0.0423682	1
	FOXP1	27086	0.00609756		373	0.0423813	1
	CTDSP1	58190	0.0121951		374	0.0425868	1
	NFATC1	4772	0.0121951		375	0.0434594	1
	ST8SIA6	338596	0.00609756		376	0.0437001	1
	BRD4	23476	0.0182927		377	0.0438925	1
	ZNF229	7772	0.0121951		378	0.0439772	1
	SNED1	25992	0.0121951		379	0.0440914	1
	FAM9C	171484	0.00609756		380	0.0441497	1
	SPEN	23013	0.0426829		381	0.0441528	1
	COL9A1	1297	0.0121951		382	0.0444351	1
	IBSP	3381	0.0182927		383	0.0448825	1
	CCNT2	905	0.0121951		384	0.0449755	1
	MAFF	23764	0.00609756		385	0.0452006	1
	GIMAP2	26157	0.00609756		386	0.0456033	1
	C18ORF54	162681	0.00609756		387	0.0456553	1
	ANGPTL4	51129	0.00609756		388	0.0456595	1
	PPP1R12A	4659	0.0182927		389	0.0457361	1
	APEX2	27301	0.00609756		390	0.0458018	1
	ATP6V0E1	8992	0.00609756		391	0.046281	1
	FUBP1	8880	0.0121951		392	0.0463089	1
	KDM6B	23135	0.0182927		393	0.0464331	1
	HYPM	25763	0.00609756		394	0.0464571	1
	RPRD1A	55197	0.0121951		395	0.0467829	1
	CD209	30835	0.0121951		396	0.0468259	1
	DDX6	1656	0.0121951		397	0.0471441	1
	GSTA3	2940	0.00609756		398	0.047461	1
	CFAP74	85452	0.0243902		399	0.0476739	1
	VSIG8	391123	0.0182927		400	0.0477134	1
	CORO6	84940	0.00609756		401	0.0477531	1
	CYP2R1	120227	0.00609756		402	0.0477945	1
	DMC1	11144	0.00609756		403	0.0478003	1
	IL34	146433	0.00609756		404	0.0480397	1
	SPATA25	128497	0.0121951		405	0.0482645	1
	SPIRE2	84501	0.0182927		406	0.0484445	1
	CLPP	8192	0.00609756		407	0.0484482	1
	NAPSA	9476	0.00609756		408	0.0487108	1
	NFKBIA	4792	0.00609756		409	0.0487406	1
	PLAA	9373	0.00609756		410	0.0489326	1
	CCL28	56477	0.00609756		411	0.0492512	1
	MARK2	2011	0.0182927		412	0.0492849	1
	HIST1H1E	3008	0.115854		413	0.0493345	1
	TAPBPL	55080	0.00609756		414	0.0494747	1
	ZNF417	147687	0.0121951		415	0.0495387	1
	PRICKLE3	4007	0.0121951		416	0.0496353	1
	MUC21	394263	0.0243902		417	0.0497225	1
	EGR1	1958	0.0243902		418	0.0497843	1
	EXD1	161829	0.0121951		419	0.0498836	1
	ZBTB7C	201501	0.0182927		420	0.050004	1
	IL2RA	3559	0.00609756		421	0.0500671	1
	CLEC4E	26253	0.00609756		422	0.0501318	1
	SERTAD4	56256	0.00609756		423	0.0501748	1
	CYP27A1	1593	0.00609756		424	0.0502404	1
	BAIAP2L1	55971	0.00609756		425	0.0503429	1
	C7ORF71	285941	0.00609756		426	0.0504202	1
	C11ORF94	143678	0.00609756		427	0.0504258	1
	SOCS1	8651	0.109756		428	0.0505037	1
	SLC45A1	50651	0.0243902		429	0.0505714	1
	PDS5B	23047	0.00609756		430	0.0506365	1
	PRAMEF1	65121	0.00609756		431	0.0506879	1
	SETD4	54093	0.00609756		432	0.0509421	1
	MCF2L	23263	0.0243902		433	0.0510129	1
	CCL19	6363	0.00609756		434	0.0511394	1
	SUPT20HL2	170067	0.0182927		435	0.0511813	1
	TCAP	8557	0.00609756		436	0.0511974	1
	PDP2	57546	0.00609756		437	0.0512194	1
	C2ORF73	129852	0.00609756		438	0.0515332	1
	ZNRF2	223082	0.00609756		439	0.0516082	1
	BCR	613	0.0853659		440	0.0516193	1
	BCL2L1	598	0.00609756		441	0.0520055	1
	EPAS1	2034	0.0182927		442	0.0520088	1
	MYOZ2	51778	0.0121951		443	0.0520559	1
	CHRNE	1145	0.0182927		444	0.0524142	1
	CKAP4	10970	0.00609756		445	0.0525881	1
	SLC35G2	80723	0.00609756		446	0.0526792	1
	PYDC1	260434	0.00609756		447	0.0529947	1
	EIF3J	8669	0.00609756		448	0.0531498	1
	RNF220	55182	0.00609756		449	0.0534017	1
	TTC9	23508	0.00609756		450	0.0535475	1
	MYOM2	9172	0.0243902		451	0.0536187	1
	PRMT7	54496	0.00609756		452	0.0536969	1
	LBHD1	79081	0		453	0.0537516	1
	WDR38	401551	0.0121951		454	0.0538909	1
	EPB42	2038	0.0121951		455	0.0541479	1
	SPOP	8405	0.00609756		456	0.0543441	1
	CRACR2A	84766	0.00609756		457	0.0544261	1
	FLRT2	23768	0.0304878		458	0.0544676	1
	ZXDA	7789	0.0121951		459	0.0546692	1
	RPN2	6185	0.00609756		460	0.0549096	1
	ZNF597	146434	0.00609756		461	0.0552859	1
	TRERF1	55809	0.00609756		462	0.0553681	1
	ZBTB8OS	339487	0.00609756		463	0.0554377	1
	AMBP	259	0.0243902		464	0.0555757	1
	PHLDB1	23187	0.0182927		465	0.0556104	1
	ZFP1	162239	0.00609756		467	0.0560017	1
	PHLPP1	23239	0.0121951		468	0.0560158	1
	SGK1	6446	0.0792683		469	0.0562007	1
	ZNF438	220929	0.0182927		470	0.0562379	1
	DIRAS1	148252	0.00609756		471	0.0563563	1
	SCN4B	6330	0.00609756		472	0.0568644	1
	CAPN9	10753	0.00609756		473	0.0571556	1
	DNAJC4	3338	0.0121951		474	0.0573279	1
	NLRC5	84166	0.0182927		475	0.0575416	1
	ZNF25	219749	0.00609756		476	0.0577514	1
	CMTM4	146223	0.00609756		477	0.0577515	1
	LTV1	84946	0.00609756		478	0.0578189	1
	TAMM41	132001	0.00609756		479	0.0580138	1
	NDST2	8509	0.0182927		480	0.0580156	1
	ASB15	142685	0.00609756		481	0.0583032	1
	PCDH10	57575	0.0487805		482	0.0585332	1
	NOP14	8602	0.0121951		483	0.0585531	1
	TTC28	23331	0.0182927		484	0.0586067	1
	TEPSIN	146705	0.00609756		485	0.0586618	1
	CD1D	912	0.00609756		486	0.0587762	1
	DPF3	8110	0.0121951		487	0.0587973	1
	NGDN	25983	0.00609756		488	0.0588531	1
	ASRGL1	80150	0.00609756		489	0.0589439	1
	TRIM55	84675	0.0121951		490	0.059014	1
	WDR72	256764	0.0121951		491	0.0594255	1
	CXCL2	2920	0.00609756		492	0.0594432	1
	NHLRC1	378884	0.00609756		493	0.0596765	1
	TNNT2	7139	0.0182927		494	0.0597658	1
	P2RX1	5023	0.00609756		495	0.0598432	1
	ZCCHC2	54877	0.00609756		496	0.059864	1
	FXR1	8087	0.0121951		497	0.0599478	1
	METTL23	124512	0.00609756		498	0.0603351	1
	SZRD1	26099	0.00609756		499	0.0605705	1
	SLC6A6	6533	0.00609756		500	0.0605767	1
	TMEM207	131920	0.00609756		501	0.0607125	1
	HMGA2	8091	0		502	0.0607769	1
	XBP1	7494	0.0121951		503	0.0608425	1
	IL18R1	8809	0.00609756		504	0.0608672	1
	CERS5	91012	0.00609756		505	0.0608746	1
	CD86	942	0.00609756		506	0.0612245	1
	TMEM201	199953	0.0121951		507	0.0613236	1
	SENP2	59343	0.0121951		508	0.0613647	1
	HSPB9	94086	0.00609756		509	0.061372	1
	PLPP2	8612	0.00609756		510	0.0614316	1
	C2ORF66	401027	0.00609756		511	0.0614593	1
	TMEM39B	55116	0.00609756		512	0.0615813	1
	LAMB4	22798	0.0121951		513	0.06222	1
	CXCL10	3627	0.00609756		514	0.0629986	1
	TOX2	84969	0.0182927		515	0.0630786	1
	LENG9	94059	0.00609756		516	0.0632162	1
	KRT32	3882	0.0121951		517	0.0634459	1
	ZNF30	90075	0.00609756		518	0.0639637	1
	RNASE11	122651	0.00609756		519	0.0646388	1
	GRB2	2885	0.00609756		521	0.0648752	1
	IDNK	414328	0.00609756		522	0.064929	1
	PKD1L3	342372	0.0121951		523	0.0649746	1
	DAPK1	1612	0.0304878		524	0.0650056	1
	RPS23	6228	0.0121951		525	0.0652534	1
	GGNBP2	79893	0.00609756		526	0.0655849	1
	SLTM	79811	0.00609756		527	0.0657855	1
	NUDT22	84304	0.00609756		528	0.0659388	1
	PEX12	5193	0.00609756		529	0.0662041	1
	PAX5	5079	0.0182927		530	0.0665793	1
	ZNF37A	7587	0.00609756		531	0.0665854	1
	METTL6	131965	0.0121951		532	0.0666113	1
	ATF6	22926	0.0243902		533	0.0666555	1
	RBMS2	5939	0.00609756		534	0.0667354	1
	TRMT61B	55006	0.00609756		535	0.0669005	1
	PPA2	27068	0.00609756		536	0.0670927	1
	SMTN	6525	0.0121951		537	0.0673288	1
	CNP	1267	0.00609756		538	0.0673313	1
	CD1B	910	0.00609756		539	0.0673626	1
	CD58	965	0.0182927		540	0.0677328	1
	FGD4	121512	0.0182927		541	0.0677543	1
	ACTC1	70	0.0121951		542	0.0680368	1
	SAMHD1	25939	0.00609756		543	0.0682234	1
	ZNF418	147686	0.0304878		544	0.0682431	1
	COL4A3BP	10087	0.00609756		545	0.0682779	1
	REG3A	5068	0.00609756		546	0.068381	1
	ANKRD11	29123	0.0243902		547	0.069048	1
	SELENOF	9403	0.00609756		548	0.0692141	1
	SPCS3	60559	0.00609756		549	0.0694643	1
	GBA2	57704	0.0121951		550	0.069678	1
	AKR1D1	6718	0.0182927		551	0.0696792	1
	LHPP	64077	0.00609756		552	0.0697216	1
	TLR3	7098	0.0121951		553	0.0698255	1
	SOAT2	8435	0.0121951		554	0.0698727	1
	C4ORF50	389197	0.0121951		555	0.0701676	1
	MRPL22	29093	0.0121951		556	0.0702254	1
	TYRP1	7306	0.0243902		557	0.0709225	1
	IPO4	79711	0.00609756		558	0.0711385	1
	RBM26	64062	0.00609756		559	0.0711534	1
	CPLX3	594855	0.00609756		560	0.0713189	1
	RAB1A	5861	0.0121951		561	0.0715328	1
	IKZF1	10320	0.0121951		562	0.0716255	1
	VCX3B	425054	0.0243902		563	0.0718791	1
	SPG21	51324	0.00609756		564	0.0719581	1
	DPY19L4	286148	0.0121951		565	0.0723716	1
	MSI1	4440	0.0121951		566	0.0724926	1
	ABRA	137735	0.0121951		567	0.0727536	1
	MDM2	4193	0.00609756		568	0.0729271	1
	CXXC1	30827	0.00609756		569	0.072936	1
	ZFYVE21	79038	0.00609756		570	0.0729687	1
	RGS3	5998	0.0182927		571	0.0734822	1
	SLC6A14	11254	0.0304878		572	0.0739183	1
	TRPV4	59341	0.0304878		573	0.0741444	1
	PCDHGA4	56111	0.0182927		574	0.0742097	1
	RWDD2A	112611	0.00609756		575	0.0742513	1
	IKBKB	3551	0.0121951		576	0.0742823	1
	LHFPL2	10184	0.0121951		577	0.0744087	1
	DTX3L	151636	0.0121951		578	0.0744131	1
	HESX1	8820	0.00609756		579	0.0744534	1
	DERL3	91319	0.00609756		580	0.0744619	1
	DYNC1LI1	51143	0.00609756		581	0.0746781	1
	SSX3	10214	0.00609756		582	0.0749236	1
	HMHB1	57824	0.00609756		583	0.0750682	1
	EMC6	83460	0.00609756		584	0.0751101	1
	MMP9	4318	0.00609756		585	0.0754243	1
	NFE2L3	9603	0.0121951		586	0.07556	1
	COMMD9	29099	0.00609756		587	0.075594	1
	SYK	6850	0.0121951		588	0.0756658	1
	TSPAN3	10099	0.00609756		589	0.0756919	1
	PABPC1	26986	0.0243902		590	0.075973	1
	JUND	3727	0.00609756		591	0.0760541	1
	GPR152	390212	0.00609756		592	0.0764706	1
	PPP4R3A	55671	0.0121951		593	0.0765174	1
	C7ORF61	402573	0.00609756		594	0.0766009	1
	HGFAC	3083	0.00609756		595	0.0768799	1
	PLA2G2C	391013	0.00609756		596	0.0770603	1
	OTUD5	55593	0.0121951		597	0.0772013	1
	HDAC1	3065	0.00609756		599	0.0772482	1
	MAEA	10296	0.00609756		600	0.077254	1
	RTN2	6253	0.0121951		601	0.0772543	1
	HSD11B1	3290	0.00609756		602	0.077378	1
	GPSM2	29899	0.00609756		603	0.0775717	1
	HIST2H3A	333932	0.0121951		604	0.0776134	1
	CAVIN1	284119	0.0182927		605	0.077641	1
	UBE2R2	54926	0.0121951		606	0.0778873	1
	CHD1L	9557	0.0243902		607	0.0779003	1
	UGCG	7357	0.00609756		608	0.077913	1
	USP17L2	377630	0.0121951		609	0.0780394	1
	PDK1	5163	0.00609756		610	0.078112	1
	ITGB1BP2	26548	0.00609756		611	0.0781351	1
	RNASEL	6041	0.00609756		612	0.0785383	1
	ATG4C	84938	0.00609756		613	0.0788795	1
	FOPNL	123811	0.00609756		614	0.0789311	1
	PHF7	51533	0.00609756		615	0.0791309	1
	CD247	919	0.00609756		616	0.0791947	1
	YY1AP1	55249	0.00609756		617	0.0792986	1
	USP54	159195	0.0121951		618	0.0798842	1
	KRTAP7-1	337878	0.00609756		619	0.080074	1
	COL5A1	1289	0.0182927		620	0.0801255	1
	NME3	4832	0.00609756		621	0.0802272	1
	MTNR1A	4543	0.0121951		623	0.0806913	1
	TET1	80312	0.0182927		624	0.0807655	1
	TSC1	7248	0.00609756		625	0.0812848	1
	POU6F1	5463	0.00609756		626	0.0813636	1
	IL32	9235	0.00609756		627	0.0814796	1
	ST3GAL2	6483	0.00609756		628	0.0815956	1
	OTOA	146183	0.0243902		629	0.081621	1
	SRA1	10011	0.0121951		630	0.0816381	1
	ATP6AP2	10159	0.0121951		631	0.0817149	1
	ATP1B2	482	0.00609756		632	0.081796	1
	FDX1L	112812	0.00609756		633	0.0820769	1
	GPR84	53831	0.00609756		634	0.0822099	1
	SEMA4G	57715	0.00609756		635	0.0822143	1
	OSTF1	26578	0.00609756		636	0.0823098	1
	ACTB	60	0.0853659		637	0.0827797	1
	CBR4	84869	0.00609756		638	0.0830202	1
	KLK15	55554	0.00609756		639	0.0830486	1
	TMEM53	79639	0.00609756		640	0.0831949	1
	ANTXR1	84168	0.0243902		641	0.0835715	1
	HOOK1	51361	0.0121951		642	0.0837986	1
	TMEM211	255349	0.00609756		643	0.0838273	1
	AGPAT3	56894	0.00609756		644	0.0840062	1
	MBNL3	55796	0.00609756		645	0.0840605	1
	CD68	968	0.00609756		646	0.0845812	1
	CEP95	90799	0.00609756		647	0.0846674	1
	TMEM30A	55754	0.00609756		648	0.0847472	1
	SLC7A2	6542	0.0121951		649	0.0848021	1
	EVPLL	645027	0.00609756		650	0.0849961	1
	FAM122C	159091	0.00609756		651	0.0849998	1
	UBE2A	7319	0.0121951		652	0.0851505	1
	CRYL1	51084	0.00609756		653	0.0851866	1
	BRD1	23774	0.00609756		654	0.0855459	1
	NUDT7	283927	0.0121951		655	0.0857351	1
	NLRP2	55655	0.0121951		656	0.0857695	1
	TMEM134	80194	0.00609756		657	0.085858	1
	RNF181	51255	0.00609756		658	0.0862686	1
	SLC30A4	7782	0.0304878		659	0.0866296	1
	ZNF439	90594	0.0121951		660	0.0866808	1
	PPP4C	5531	0.0121951		661	0.0870082	1
	C8ORF37	157657	0.00609756		662	0.0871867	1
	VOPP1	81552	0.00609756		663	0.0872085	1
	STATH	6779	0.00609756		664	0.0872108	1
	RAI14	26064	0.0182927		665	0.0873028	1
	SEPT6	23157	0.00609756		666	0.0874829	1
	ACTRT2	140625	0.0182927		667	0.087698	1
	ZNF395	55893	0.0121951		668	0.0881753	1
	CCSAP	126731	0.00609756		669	0.0882116	1
	TG	7038	0.0304878		670	0.0883078	1
	BPNT1	10380	0.00609756		671	0.0883185	1
	CETN1	1068	0.00609756		672	0.0883427	1
	AADAT	51166	0.0121951		673	0.0883492	1
	CFLAR	8837	0.00609756		674	0.0884305	1
	KIF26B	55083	0.0121951		675	0.0886992	1
	TAS2R39	259285	0.00609756		676	0.0889064	1
	HSF5	124535	0.00609756		677	0.0890286	1
	ODF2	4957	0.00609756		678	0.0892462	1
	RNASEK	440400	0.00609756		679	0.0893865	1
	AKAP8L	26993	0.00609756		680	0.0895034	1
	TNFRSF21	27242	0.00609756		681	0.0895653	1
	LRP1B	53353	0.0731707		682	0.0895767	1
	MRGBP	55257	0.00609756		683	0.0896704	1
	FOXQ1	94234	0.00609756		684	0.0897287	1
	NXPH2	11249	0.0121951		685	0.0897535	1
	RHOT2	89941	0.0121951		686	0.0897602	1
	SLC23A3	151295	0.00609756		687	0.0899109	1
	STRA8	346673	0.0121951		688	0.0899177	1
	DOK1	1796	0.0121951		689	0.0899575	1
	ITGA3	3675	0.0121951		690	0.0900194	1
	APOPT1	84334	0.00609756		691	0.0900526	1
	IAH1	285148	0.00609756		692	0.0902947	1
	MPEG1	219972	0.0121951		693	0.0902947	1
	POR	5447	0.0121951		694	0.0903046	1
	FCN1	2219	0.0243902		695	0.0903129	1
	TTF1	7270	0.0121951		696	0.0906198	1
	EAF1	85403	0.00609756		697	0.0907509	1
	TRPM6	140803	0.0121951		698	0.0916371	1
	LCE1D	353134	0.00609756		699	0.0919717	1
	AKNAD1	254268	0.00609756		700	0.0923011	1
	ZNF846	162993	0.00609756		701	0.0925272	1
	KBTBD6	89890	0.0121951		702	0.0926034	1
	STOX2	56977	0.00609756		703	0.0930317	1
	TOPBP1	11073	0.0182927		704	0.0931997	1
	KCNAB1	7881	0.0182927		705	0.0935564	1
	UBL4A	8266	0.00609756		706	0.0936049	1
	BTC	685	0.0121951		707	0.0937602	1
	CHEK1	1111	0.00609756		708	0.0937865	1
	RASGRF2	5924	0.0121951		709	0.0941542	1
	OR2AT4	341152	0.00609756		710	0.0943983	1
	CLP1	10978	0.00609756		711	0.0945929	1
	SCRN1	9805	0.00609756		712	0.0947563	1
	GAB2	9846	0.0121951		713	0.0948788	1
	ARMH3	79591	0.00609756		714	0.0952611	1
	RTKN2	219790	0.00609756		715	0.0952862	1
	PSMF1	9491	0.00609756		716	0.0953418	1
	FER1L6	654463	0.0182927		717	0.0954357	1
	PSMB8	5696	0.00609756		718	0.0957225	1
	ACAP1	9744	0.00609756		719	0.0958666	1
	GML	2765	0.00609756		720	0.096583	1
	VEZF1	7716	0.00609756		721	0.0968462	1
	SLC5A11	115584	0.0121951		722	0.0969437	1
	CHRNA3	1136	0.00609756		723	0.0969667	1
	TBPL2	387332	0.00609756		724	0.0970734	1
	ACIN1	22985	0.0243902		725	0.0970814	1
	SPATA22	84690	0.00609756		726	0.097137	1
	S100A4	6275	0.00609756		727	0.0974538	1
	EIF4G1	1981	0.0243902		728	0.0977357	1
	SLC25A41	284427	0.00609756		729	0.0978049	1
	JUNB	3726	0.0121951		730	0.0978134	1
	IFI27L2	83982	0.00609756		731	0.0979182	1
	ATG14	22863	0.00609756		732	0.0981288	1
	ZSCAN32	54925	0.00609756		733	0.0984482	1
	WFDC10A	140832	0.00609756		734	0.0985404	1
	LCA5L	150082	0.0121951		735	0.0987446	1
	RAPGEF5	9771	0.00609756		736	0.0988638	1
	CLEC11A	6320	0.00609756		737	0.0989411	1
	KLHL35	283212	0.00609756		738	0.0990931	1
	CPTP	80772	0.00609756		739	0.0992577	1
	ATAT1	79969	0.00609756		740	0.0993688	1
	PPM1M	132160	0.00609756		741	0.0996345	1
	UBL7	84993	0.0121951		742	0.0997632	1
	SHC1	6464	0.00609756		743	0.100249	1
	C11ORF80	79703	0.00609756		744	0.1003	1
	POLD4	57804	0.00609756		745	0.100336	1
	PTPRT	11122	0.0243902		747	0.100481	1
	XCL2	6846	0.00609756		748	0.100498	1
	PTPRS	5802	0.0243902		749	0.100512	1
	PFN1	5216	0.0121951		750	0.100582	1
	SLAMF7	57823	0.00609756		751	0.100635	1
	BPIFA1	51297	0.0121951		752	0.100767	1
	UPRT	139596	0.00609756		753	0.100798	1
	MNS1	55329	0.00609756		754	0.100872	1
	CNOT1	23019	0.0182927		755	0.101358	1
	ALAD	210	0.00609756		756	0.102015	1
	ENOX1	55068	0.00609756		757	0.10205	1
	CA12	771	0.00609756		758	0.102216	1
	WDR44	54521	0.0182927		759	0.102372	1
	RHBDD1	84236	0.00609756		760	0.102535	1
	POLD2	5425	0.00609756		761	0.102584	1
	PSORS1C1	170679	0.00609756		762	0.102718	1
	NBPF3	84224	0.00609756		763	0.102746	1
	PLEKHM1	9842	0.00609756		764	0.102881	1
	CORIN	10699	0.0182927		765	0.102964	1
	KDM4B	23030	0.0243902		766	0.103043	1
	WDR24	84219	0.00609756		768	0.103354	1
	SEPT2	4735	0.0121951		769	0.103416	1
	MRPL15	29088	0.00609756		770	0.103472	1
	PRSS3	5646	0.0121951		771	0.103547	1
	PIM2	11040	0.00609756		772	0.10386	1
	CASQ2	845	0.00609756		773	0.104091	1
	ASB8	140461	0.00609756		774	0.104229	1
	KIAA0513	9764	0.0121951		775	0.104248	1
	EEA1	8411	0.0243902		776	0.10487	1
	GSK3B	2932	0.00609756		777	0.105135	1
	TES	26136	0.00609756		778	0.105349	1
	VSX2	338917	0.0182927		779	0.105721	1
	IDH3B	3420	0.00609756		780	0.105874	1
	ZBTB12	221527	0.00609756		781	0.106151	1
	LGALS4	3960	0.0121951		782	0.106399	1
	KCTD17	79734	0.00609756		783	0.106449	1
	GRSF1	2926	0.00609756		784	0.106515	1
	CYP7B1	9420	0.00609756		785	0.106644	1
	FAM126B	285172	0.0121951		786	0.106765	1
	GUCY1A1	2982	0.0182927		787	0.106931	1
	TRIM43	129868	0.0182927		788	0.106964	1
	KRTAP22-1	337979	0.00609756		789	0.107012	1
	SETD5	55209	0.0182927		790	0.107078	1
	MFSD3	113655	0.00609756		791	0.107104	1
	L3MBTL4	91133	0.00609756		792	0.107114	1
	GSTA1	2938	0.00609756		793	0.107216	1
	SLC44A3	126969	0.0121951		794	0.107561	1
	CA5A	763	0.00609756		795	0.107733	1
	BCL6	604	0.0182927		796	0.107924	1
	YLPM1	56252	0.0304878		797	0.108003	1
	CSNK1A1L	122011	0.0121951		798	0.108082	1
	HIST1H4I	8294	0.0121951		799	0.108107	1
	SDF4	51150	0.00609756		800	0.1086	1
	IL21R	50615	0.0121951		801	0.108609	1
	KCNIP1	30820	0.00609756		802	0.108644	1
	C12ORF50	160419	0.0121951		803	0.108651	1
	GSTO1	9446	0.00609756		804	0.108741	1
	ADRA1B	147	0.00609756		805	0.108846	1
	PCBP3	54039	0.0121951		806	0.109461	1
	LY6G6F	259215	0.00609756		807	0.109561	1
	LYPLAL1	127018	0.0121951		808	0.109769	1
	CAMK1G	57172	0.00609756		809	0.109895	1
	RLN1	6013	0.0121951		810	0.110103	1
	TTLL10	254173	0.0304878		811	0.110411	1
	MNT	4335	0.00609756		812	0.11045	1
	NIPSNAP2	2631	0.0121951		813	0.110486	1
	TMEM41A	90407	0.00609756		814	0.110594	1
	TMEM50A	23585	0.00609756		815	0.110639	1
	OR2B2	81697	0.0121951		816	0.111186	1
	SCFD2	152579	0.00609756		817	0.1113	1
	SLC9A3R2	9351	0.0121951		818	0.111477	1
	POFUT2	23275	0.00609756		819	0.111555	1
	RARS	5917	0.00609756		820	0.111612	1
	PRKAB2	5565	0.0121951		821	0.111757	1
	TNPO1	3842	0.00609756		822	0.111808	1
	RHBDD2	57414	0.00609756		823	0.111825	1
	TMEM114	283953	0.00609756		824	0.111931	1
	BTRC	8945	0.00609756		825	0.11195	1
	SRSF5	6430	0.00609756		826	0.112043	1
	SERPINB1	1992	0.00609756		827	0.112144	1
	NOV	4856	0.0121951		828	0.112196	1
	KCNA7	3743	0.00609756		829	0.112313	1
	SHOX2	6474	0.00609756		830	0.112376	1
	ZNF143	7702	0.0121951		831	0.112393	1
	C2ORF50	130813	0.00609756		832	0.11245	1
	PIGL	9487	0.00609756		833	0.112513	1
	SPAG17	200162	0.00609756		834	0.112918	1
	BATF	10538	0.00609756		835	0.113047	1
	GFM2	84340	0.00609756		836	0.113049	1
	FAM104B	90736	0.00609756		837	0.113238	1
	SREBF2	6721	0.00609756		838	0.113319	1
	LEMD3	23592	0.0182927		839	0.113369	1
	AIPL1	23746	0.00609756		840	0.113427	1
	TRAF6	7189	0.00609756		841	0.113512	1
	SLC1A3	6507	0.00609756		842	0.114227	1
	GNB3	2784	0.00609756		843	0.11423	1
	HAS3	3038	0.00609756		844	0.114489	1
	PLRG1	5356	0.00609756		845	0.11457	1
	SYPL1	6856	0.0121951		846	0.114578	1
	ATP6V0C	527	0.00609756		847	0.114586	1
	ING1	3621	0.0121951		848	0.114727	1
	LUC7L	55692	0.00609756		849	0.114789	1
	PLEKHG4	25894	0.0182927		850	0.114956	1
	COX7A2L	9167	0.00609756		851	0.115125	1
	PGLYRP4	57115	0.00609756		852	0.115283	1
	ASXL2	55252	0.00609756		853	0.115326	1
	CACNA1F	778	0.0121951		854	0.115361	1
	SETD6	79918	0.00609756		855	0.115363	1
	C5	727	0.0243902		856	0.115384	1
	HPGD	3248	0.00609756		857	0.115526	1
	PLEKHF2	79666	0.00609756		858	0.115642	1
	TM6SF1	53346	0.00609756		859	0.11596	1
	PHIP	55023	0.0182927		860	0.115999	1
	PTGFRN	5738	0.00609756		861	0.116282	1
	RNF152	220441	0.00609756		862	0.116375	1
	TMEM126B	55863	0.00609756		863	0.11643	1
	PPP1R7	5510	0.00609756		864	0.116437	1
	PCCA	5095	0.0121951		865	0.116459	1
	NME8	51314	0.00609756		866	0.116514	1
	NDUFAF7	55471	0.00609756		867	0.1168	1
	EIF2AK1	27102	0.00609756		868	0.116987	1
	FAM120C	54954	0.00609756		869	0.117172	1
	TINAG	27283	0.0182927		870	0.117189	1
	ZNF160	90338	0.0121951		871	0.11756	1
	ZNF76	7629	0.0121951		872	0.11759	1
	DST	667	0.0609756		873	0.117774	1
	HAPLN1	1404	0.00609756		874	0.11782	1
	JAKMIP1	152789	0.0121951		875	0.11784	1
	PICK1	9463	0.0121951		876	0.117933	1
	NMNAT2	23057	0.00609756		877	0.117995	1
	ALPK3	57538	0.0121951		878	0.118118	1
	MRPL28	10573	0.00609756		879	0.118125	1
	KPNB1	3837	0.00609756		880	0.118127	1
	POU2F1	5451	0.0121951		881	0.118799	1
	FAM168A	23201	0.00609756		882	0.118945	1
	EIF2AK3	9451	0.0243902		883	0.119313	1
	KREMEN2	79412	0.00609756		884	0.119522	1
	DMTF1	9988	0.00609756		885	0.119608	1
	NAGLU	4669	0.0121951		886	0.119706	1
	PRSS55	203074	0.00609756		887	0.120221	1
	SEMA4A	64218	0.00609756		888	0.120253	1
	ZNF664	144348	0.00609756		889	0.120374	1
	ATP5F1B	506	0.00609756		890	0.120569	1
	PI15	51050	0.00609756		891	0.120717	1
	PXYLP1	92370	0.0121951		892	0.120766	1
	PTDSS1	9791	0.00609756		893	0.120804	1
	ZNF699	374879	0.00609756		894	0.120856	1
	SVEP1	79987	0.0487805		895	0.120863	1
	PAX4	5078	0.00609756		896	0.120957	1
	C20ORF144	128864	0.00609756		897	0.120963	1
	LYPD3	27076	0.00609756		898	0.121022	1
	FXYD3	5349	0.00609756		899	0.121256	1
	RAB37	326624	0.00609756		900	0.121377	1
	DNAJB3	414061	0.00609756		901	0.12152	1
	CPXCR1	53336	0.0243902		902	0.121651	1
	SEMA3B	7869	0.00609756		903	0.121735	1
	ZSWIM7	125150	0.00609756		904	0.121757	1
	DNAJC24	120526	0.00609756		905	0.121951	1
	UGT2B7	7364	0.00609756		906	0.122032	1
	YWHAG	7532	0.00609756		907	0.122111	1
	AGTRAP	57085	0.00609756		908	0.122172	1
	MBOAT7	79143	0.00609756		909	0.122568	1
	TSN	7247	0.00609756		910	0.122901	1
	SCAF8	22828	0.0121951		911	0.12299	1
	RASA1	5921	0.00609756		912	0.123133	1
	RETN	56729	0.00609756		913	0.123219	1
	SYCN	342898	0.00609756		914	0.123348	1
	TMEM175	84286	0.00609756		915	0.123687	1
	COL6A6	131873	0.0182927		916	0.123802	1
	KLF15	28999	0.0121951		917	0.12384	1
	CENPB	1059	0.0121951		918	0.123967	1
	DSG4	147409	0.00609756		919	0.124036	1
	SMR3A	26952	0.00609756		920	0.124517	1
	WFDC11	259239	0.00609756		921	0.12454	1
	CBX6	23466	0.00609756		922	0.12463	1
	TFPI	7035	0.00609756		923	0.124746	1
	IL18BP	10068	0.00609756		924	0.125245	1
	GFM1	85476	0.00609756		925	0.125281	1
	GIGYF1	64599	0.00609756		926	0.125551	1
	SON	6651	0.0304878		927	0.125688	1
	ABAT	18	0.0121951		928	0.125734	1
	BAP1	8314	0.0182927		929	0.125765	1
	TNFSF15	9966	0.00609756		930	0.125951	1
	ZNF222	7673	0.00609756		931	0.126007	1
	C9ORF66	157983	0.00609756		932	0.126034	1
	FIGN	55137	0.0243902		933	0.126127	1
	NOL9	79707	0.0182927		934	0.126128	1
	C1QC	714	0.00609756		935	0.12629	1
	ZNF629	23361	0.0243902		936	0.126322	1
	MAP2K1	5604	0.0182927		937	0.126346	1
	KIAA2026	158358	0.0121951		938	0.126347	1
	ZNF655	79027	0.00609756		939	0.126367	1
	COLEC11	78989	0.00609756		940	0.126565	1
	ELMOD1	55531	0.00609756		941	0.126703	1
	DCAF1	9730	0.00609756		942	0.126829	1
	XRCC3	7517	0.00609756		943	0.126861	1
	KALRN	8997	0.0121951		944	0.126879	1
	BRMS1	25855	0.00609756		945	0.126884	1
	CXCR1	3577	0.00609756		946	0.127522	1
	VAX2	25806	0.00609756		947	0.127674	1
	ARHGAP12	94134	0.00609756		949	0.128069	1
	NBPF15	284565	0.0182927		950	0.128075	1
	RNF212	285498	0.0121951		951	0.128132	1
	TMPRSS5	80975	0.0121951		952	0.128201	1
	CYB5A	1528	0.00609756		953	0.128323	1
	HMGXB3	22993	0.00609756		954	0.128349	1
	RTN4RL2	349667	0.00609756		955	0.128376	1
	SPAG8	26206	0.00609756		956	0.128466	1
	RGS2	5997	0.0121951		957	0.128938	1
	ALDH9A1	223	0.00609756		958	0.128975	1
	MOB3A	126308	0.00609756		959	0.128976	1
	CRYAB	1410	0.00609756		960	0.12899	1
	ST7L	54879	0.00609756		961	0.129144	1
	TPP1	1200	0.0365854		962	0.129157	1
	DRD5	1816	0.0121951		963	0.129274	1
	BBS1	582	0.0121951		964	0.129357	1
	TMC5	79838	0.00609756		965	0.129369	1
	MFAP3L	9848	0.00609756		966	0.129401	1
	MPLKIP	136647	0.00609756		967	0.129794	1
	MAP3K8	1326	0.0121951		968	0.129828	1
	ITPA	3704	0.00609756		969	0.130153	1
	ALPL	249	0.0121951		970	0.130186	1
	FSIP1	161835	0.00609756		971	0.130206	1
	ESX1	80712	0.0182927		972	0.130466	1
	RPS19	6223	0.00609756		973	0.130483	1
	CRYGC	1420	0.0121951		974	0.130524	1
	NEIL1	79661	0.0121951		975	0.130578	1
	RBM23	55147	0.0182927		976	0.130843	1
	ZNF514	84874	0.0121951		977	0.131143	1
	CACNA2D2	9254	0.00609756		978	0.131309	1
	UBB	7314	0.0121951		979	0.131324	1
	KRTAP10-4	386672	0.00609756		980	0.131614	1
	ATXN2	6311	0.00609756		981	0.131874	1
	KLKB1	3818	0.0121951		982	0.131941	1
	MUC2	4583	0.0487805		983	0.132365	1
	BVES	11149	0.00609756		984	0.13237	1
	CACFD1	11094	0.00609756		985	0.132396	1
	MIER3	166968	0.00609756		986	0.132556	1
	SBF2	81846	0.0121951		987	0.132564	1
	NINJ1	4814	0.00609756		988	0.132922	1
	MISP	126353	0.00609756		989	0.133106	1
	DMWD	1762	0.00609756		990	0.133221	1
	HIST1H2BD	3017	0.0121951		991	0.133628	1
	CAPN13	92291	0.0121951		992	0.133801	1
	NR5A2	2494	0.0182927		993	0.13412	1
	ANGPTL2	23452	0.00609756		994	0.134356	1
	AQP8	343	0.0121951		995	0.134417	1
	KRTAP5-11	440051	0.00609756		996	0.134498	1
	RNF121	55298	0.00609756		997	0.134684	1
	MADCAM1	8174	0.00609756		998	0.134902	1
	RNF183	138065	0.00609756		999	0.135069	1
	ATXN3L	92552	0.00609756		1000	0.13532	1
	MMP27	64066	0.0121951		1001	0.135545	1
	FZD10	11211	0.0243902		1002	0.135574	1
	SH3BP2	6452	0.00609756		1003	0.135635	1
	ZDHHC9	51114	0.00609756		1004	0.135658	1
	TINAGL1	64129	0.0121951		1005	0.135693	1
	PPP2CB	5516	0.00609756		1006	0.135759	1
	BBS4	585	0.00609756		1007	0.135893	1
	COQ4	51117	0.00609756		1008	0.13616	1
	TMEM202	338949	0.0121951		1009	0.136163	1
	IDI2	91734	0.0121951		1010	0.136165	1
	MIF	4282	0.00609756		1011	0.136519	1
	SEC31A	22872	0.00609756		1012	0.136703	1
	MTMR10	54893	0.00609756		1013	0.137132	1
	OR1A1	8383	0.0121951		1014	0.137144	1
	ZNF667	63934	0.0121951		1015	0.13728	1
	LRRIQ3	127255	0.0121951		1016	0.137467	1
	SDCCAG3	10807	0.0121951		1017	0.137548	1
	ISY1	57461	0.00609756		1018	0.137629	1
	ISG15	9636	0.00609756		1019	0.137816	1
	FAM71F1	84691	0.00609756		1020	0.137862	1
	GAPDH	2597	0.00609756		1021	0.137939	1
	C9ORF84	158401	0.0121951		1022	0.137941	1
	OR4D1	26689	0.0121951		1023	0.138064	1
	ACTR3B	57180	0.00609756		1024	0.138118	1
	HSD17B10	3028	0.00609756		1025	0.138119	1
	GRAMD2B	65983	0.00609756		1026	0.138132	1
	SMIM29	221491	0.00609756		1027	0.138147	1
	FAM216B	144809	0.00609756		1028	0.138168	1
	ATP9A	10079	0.0182927		1029	0.138562	1
	TMEM123	114908	0.0121951		1030	0.138662	1
	EIF2S2	8894	0.00609756		1031	0.138737	1
	HMBS	3145	0.00609756		1032	0.138741	1
	TAP2	6891	0.0121951		1033	0.138795	1
	CD40LG	959	0.00609756		1034	0.139044	1
	SYCE2	256126	0.00609756		1035	0.139494	1
	ELL3	80237	0.0182927		1036	0.139951	1
	HECTD1	25831	0.0243902		1037	0.140231	1
	EFNA3	1944	0.00609756		1038	0.140316	1
	PUM1	9698	0.00609756		1039	0.140418	1
	EMC9	51016	0.00609756		1040	0.14051	1
	ST6GALNAC5	81849	0.0121951		1041	0.140713	1
	AKR7L	246181	0.00609756		1042	0.140782	1
	TCEAL1	9338	0.00609756		1043	0.140839	1
	CCDC144A	9720	0.0121951		1044	0.140909	1
	SLC16A9	220963	0.00609756		1045	0.141056	1
	ASCC1	51008	0.00609756		1046	0.141519	1
	ZNF695	57116	0.00609756		1047	0.141539	1
	VCAM1	7412	0.0121951		1048	0.141594	1
	USP6	9098	0.0182927		1049	0.141596	1
	UROS	7390	0.00609756		1050	0.141841	1
	DNAJC19	131118	0.00609756		1051	0.142505	1
	WWTR1	25937	0.00609756		1052	0.142704	1
	STX12	23673	0.00609756		1053	0.142718	1
	DPYSL4	10570	0.00609756		1054	0.142749	1
	PCED1A	64773	0.00609756		1055	0.143023	1
	ACSS3	79611	0.0121951		1056	0.143027	1
	CMC1	152100	0.00609756		1057	0.143114	1
	NEBL	10529	0.0304878		1058	0.143279	1
	LYSMD4	145748	0.00609756		1059	0.143331	1
	OR2M5	127059	0.0121951		1060	0.143422	1
	USP13	8975	0.0121951		1061	0.143481	1
	RABL3	285282	0.00609756		1062	0.14349	1
	PPARG	5468	0.0121951		1063	0.143498	1
	PRPF31	26121	0.00609756		1064	0.143501	1
	DCAF8L2	347442	0.00609756		1065	0.143586	1
	ANKRD50	57182	0.0182927		1066	0.143963	1
	MLKL	197259	0.00609756		1067	0.143979	1
	VPS37A	137492	0.0182927		1068	0.144034	1
	PCDH15	65217	0.0609756		1069	0.144235	1
	ANKS4B	257629	0.00609756		1070	0.144504	1
	METAP1	23173	0.00609756		1071	0.144664	1
	CTNND1	1500	0.00609756		1072	0.144739	1
	RAB7A	7879	0.00609756		1073	0.144754	1
	RPP40	10799	0.00609756		1074	0.144966	1
	POLDIP3	84271	0.0121951		1075	0.145318	1
	GPR45	11250	0.00609756		1076	0.145427	1
	SHPRH	257218	0.0243902		1077	0.145538	1
	GRPR	2925	0.00609756		1078	0.145553	1
	GLIPR1L2	144321	0.00609756		1079	0.145642	1
	RPS6KC1	26750	0.0121951		1080	0.145677	1
	CEP57	9702	0.0121951		1081	0.145793	1
	MACROD1	28992	0.00609756		1082	0.145863	1
	WDFY3	23001	0.0304878		1083	0.146017	1
	C1ORF74	148304	0.00609756		1084	0.146172	1
	ANKZF1	55139	0.0121951		1085	0.146331	1
	NTSR2	23620	0.00609756		1086	0.146843	1
	NHP2	55651	0.00609756		1087	0.147229	1
	LMOD1	25802	0.0182927		1088	0.147321	1
	SELENBP1	8991	0.00609756		1089	0.147384	1
	ZNF780A	284323	0.0121951		1090	0.147502	1
	RAPGEF3	10411	0.00609756		1091	0.14762	1
	CD79A	973	0.00609756		1092	0.147687	1
	ZP1	22917	0.0121951		1093	0.147691	1
	SPIN3	169981	0.00609756		1094	0.147768	1
	EFCAB11	90141	0.00609756		1095	0.147942	1
	KLHL3	26249	0.00609756		1096	0.148007	1
	MEP1B	4225	0.0182927		1097	0.148191	1
	CLK2	1196	0.0121951		1098	0.148418	1
	SGK3	23678	0.00609756		1099	0.148551	1
	RAD9A	5883	0.0121951		1100	0.148572	1
	PRSS45	377047	0.00609756		1101	0.148649	1
	TENM1	10178	0.00609756		1102	0.148736	1
	CTSG	1511	0.00609756		1103	0.148787	1
	LCP1	3936	0.00609756		1104	0.148923	1
	NDUFS2	4720	0.00609756		1105	0.148971	1
	RGMB	285704	0.0121951		1106	0.148979	1
	PSMD3	5709	0.00609756		1107	0.149012	1
	COQ10A	93058	0.00609756		1108	0.149046	1
	SEC62	7095	0.0121951		1109	0.149051	1
	RAET1L	154064	0.00609756		1110	0.149164	1
	TMEM38A	79041	0.00609756		1111	0.149247	1
	CERS3	204219	0.0121951		1112	0.149333	1
	KITLG	4254	0.00609756		1113	0.149431	1
	MAGI1	9223	0.0487805		1114	0.149618	1
	TMSB4X	7114	0.0243902		1115	0.149853	1
	RAB14	51552	0.00609756		1116	0.149898	1
	PADI2	11240	0.0121951		1117	0.150045	1
	OR10V1	390201	0.00609756		1118	0.150388	1
	TPCN1	53373	0.0121951		1119	0.150465	1
	ROBO1	6091	0.0243902		1120	0.150586	1
	TMEM99	147184	0.00609756		1121	0.150631	1
	POLL	27343	0.0121951		1122	0.150659	1
	GPR89B	51463	0		1123	0.150697	1
	GPR82	27197	0.00609756		1124	0.150795	1
	HAPLN2	60484	0.00609756		1125	0.150812	1
	PEX3	8504	0.00609756		1126	0.150836	1
	RENBP	5973	0.00609756		1127	0.150853	1
	HLA-E	3133	0.00609756		1128	0.150889	1
	FBXL13	222235	0		1129	0.150995	1
	LPO	4025	0.0121951		1130	0.151014	1
	BCAS4	55653	0.00609756		1131	0.151214	1
	TRIM45	80263	0.0121951		1132	0.151358	1
	RAI1	10743	0.0121951		1133	0.151525	1
	CHMP1A	5119	0.00609756		1134	0.151553	1
	C9ORF72	203228	0.00609756		1135	0.15158	1
	CITED1	4435	0.00609756		1136	0.151648	1
	RASGRP1	10125	0.00609756		1137	0.151717	1
	SOX11	6664	0.0243902		1138	0.151986	1
	MFSD4A	148808	0.00609756		1139	0.152016	1
	CALR	811	0.00609756		1140	0.15213	1
	BPHL	670	0.00609756		1141	0.152283	1
	GOLGA6L6	727832	0.0182927		1142	0.152334	1
	INSC	387755	0.0121951		1143	0.152462	1
	TEKT4	150483	0.0182927		1144	0.152743	1
	PPP1R26	9858	0.0121951		1145	0.152889	1
	KY	339855	0.0121951		1146	0.152906	1
	CHST13	166012	0.0243902		1147	0.153382	1
	SPTLC1	10558	0.00609756		1148	0.153496	1
	FUNDC2	65991	0.00609756		1149	0.153554	1
	MINDY1	55793	0.00609756		1150	0.153769	1
	NARS	4677	0.00609756		1151	0.15377	1
	CYSLTR1	10800	0.00609756		1152	0.153777	1
	TBX4	9496	0.0121951		1153	0.15397	1
	CDAN1	146059	0.00609756		1154	0.154122	1
	PAGE1	8712	0.00609756		1155	0.15439	1
	ZFR	51663	0.0121951		1156	0.154445	1
	TRAF3IP1	26146	0.0121951		1157	0.154485	1
	DUSP18	150290	0.00609756		1158	0.154566	1
	DNASE1L1	1774	0.00609756		1159	0.154577	1
	OGFOD2	79676	0.0121951		1160	0.154611	1
	ANKDD1A	348094	0.00609756		1161	0.154674	1
	L1CAM	3897	0.0121951		1162	0.15477	1
	HMGN2	3151	0.00609756		1163	0.154811	1
	LAYN	143903	0.00609756		1164	0.154892	1
	THBS2	7058	0.00609756		1165	0.154966	1
	TUFT1	7286	0.00609756		1166	0.155013	1
	ADGRE1	2015	0.00609756		1167	0.15512	1
	CASP14	23581	0.00609756		1168	0.15544	1
	CSRP1	1465	0.00609756		1169	0.155578	1
	TTC21B	79809	0.0304878		1170	0.155585	1
	CNOT3	4849	0.0121951		1171	0.155658	1
	TOX4	9878	0.00609756		1172	0.155717	1
	SNAPC4	6621	0.00609756		1173	0.155752	1
	ADCY1	107	0.00609756		1174	0.155873	1
	FZD9	8326	0.0121951		1175	0.156048	1
	OXR1	55074	0.0304878		1176	0.156424	1
	SLC45A2	51151	0.0121951		1177	0.15663	1
	FKBP3	2287	0.00609756		1178	0.156717	1
	HNRNPL	3191	0.00609756		1179	0.15695	1
	THBS3	7059	0.00609756		1180	0.157051	1
	AMMECR1	9949	0.0182927		1181	0.157125	1
	PIN4	5303	0.00609756		1182	0.157262	1
	CKAP2	26586	0.0121951		1183	0.157314	1
	CCDC83	220047	0.00609756		1184	0.157447	1
	TP53INP2	58476	0.00609756		1185	0.157593	1
	KRT10	3858	0.0121951		1186	0.157788	1
	CGRRF1	10668	0.00609756		1187	0.157811	1
	SLC19A2	10560	0.00609756		1188	0.158027	1
	GSTP1	2950	0.00609756		1189	0.158028	1
	ACSBG1	23205	0.00609756		1190	0.158175	1
	HMGCR	3156	0.0121951		1191	0.158218	1
	CYP7A1	1581	0.00609756		1192	0.158529	1
	MICAL2	9645	0.0182927		1193	0.158568	1
	VN1R5	317705	0.00609756		1194	0.15878	1
	H1FOO	132243	0.0121951		1195	0.158798	1
	PVRIG	79037	0.00609756		1196	0.159056	1
	NSMCE1	197370	0.00609756		1197	0.159188	1
	ARHGEF6	9459	0.0121951		1198	0.159204	1
	ITM2B	9445	0.00609756		1199	0.159233	1
	CACNB2	783	0.0121951		1200	0.159302	1
	CPQ	10404	0.00609756		1201	0.159322	1
	S100A13	6284	0.00609756		1202	0.15939	1
	RBMS1	5937	0.00609756		1203	0.159454	1
	KLC4	89953	0.00609756		1204	0.159647	1
	VDAC2	7417	0.00609756		1205	0.159663	1
	TCP11L2	255394	0.0121951		1206	0.159682	1
	NPVF	64111	0.00609756		1207	0.159979	1
	BSCL2	26580	0.00609756		1208	0.160036	1
	OR11A1	26531	0.00609756		1209	0.160232	1
	IMPACT	55364	0.00609756		1210	0.160264	1
	HIST1H2BO	8348	0.0182927		1211	0.160642	1
	AKNA	80709	0.00609756		1212	0.160655	1
	OSBPL2	9885	0.00609756		1213	0.160822	1
	TRIM6	117854	0.00609756		1214	0.160956	1
	TRAF4	9618	0.00609756		1215	0.161053	1
	MYL6B	140465	0.00609756		1216	0.161302	1
	RPUSD2	27079	0.00609756		1217	0.161314	1
	SLC17A3	10786	0.00609756		1218	0.161344	1
	CDK15	65061	0.00609756		1219	0.161457	1
	LRRC29	26231	0.00609756		1220	0.161536	1
	KCNK15	60598	0.00609756		1221	0.161561	1
	TRA2A	29896	0.00609756		1222	0.161601	1
	COL4A4	1286	0.0121951		1223	0.161602	1
	LTB4R2	56413	0.00609756		1224	0.161894	1
	SLC26A11	284129	0.00609756		1225	0.161917	1
	CNN2	1265	0.00609756		1226	0.161924	1
	CHMP4B	128866	0.00609756		1227	0.161941	1
	ZBTB43	23099	0.00609756		1228	0.162301	1
	PROP1	5626	0.00609756		1229	0.162312	1
	EEF1A2	1917	0.0121951		1230	0.162319	1
	OLFML2A	169611	0.0121951		1231	0.16239	1
	PPBP	5473	0.00609756		1232	0.162479	1
	ANXA1	301	0.0121951		1233	0.162837	1
	UBXN7	26043	0.00609756		1234	0.162892	1
	NEK10	152110	0.0121951		1235	0.162894	1
	XAGE5	170627	0.00609756		1236	0.162965	1
	LPCAT4	254531	0.00609756		1237	0.163052	1
	REP15	387849	0.00609756		1238	0.163346	1
	KRTAP5-1	387264	0.0182927		1239	0.163492	1
	CHST4	10164	0.0121951		1240	0.163624	1
	DAW1	164781	0.0121951		1241	0.163859	1
	SYT6	148281	0.00609756		1242	0.16413	1
	SEMA3A	10371	0.0304878		1243	0.164146	1
	DEAF1	10522	0		1244	0.164331	1
	C12ORF43	64897	0.00609756		1245	0.164375	1
	GINM1	116254	0.00609756		1246	0.164466	1
	ZNF526	116115	0.00609756		1247	0.16447	1
	SLC17A8	246213	0.00609756		1248	0.164688	1
	ZC3H8	84524	0.00609756		1249	0.164744	1
	MAL	4118	0.00609756		1250	0.1648	1
	OR4D10	390197	0.00609756		1251	0.165234	1
	ERI1	90459	0.00609756		1252	0.16534	1
	RALB	5899	0.00609756		1253	0.16546	1
	SNX1	6642	0.00609756		1254	0.165465	1
	KCTD14	65987	0.00609756		1255	0.165512	1
	SLC27A4	10999	0.0121951		1256	0.165684	1
	UBXN2A	165324	0.00609756		1257	0.165823	1
	CLECL1	160365	0.00609756		1258	0.165921	1
	POLR3K	51728	0.00609756		1259	0.165937	1
	CPNE6	9362	0.00609756		1260	0.166009	1
	SLC7A10	56301	0.00609756		1261	0.166154	1
	CRAMP1	57585	0.0121951		1262	0.166164	1
	VAV2	7410	0.0121951		1263	0.166241	1
	MTUS1	57509	0.0121951		1264	0.166258	1
	UGT1A6	54578	0.00609756		1265	0.166428	1
	RHOC	389	0.00609756		1266	0.166466	1
	NUP205	23165	0.0182927		1267	0.16683	1
	OXT	5020	0.00609756		1268	0.166986	1
	ELF2	1998	0.00609756		1269	0.167031	1
	IGLL1	3543	0.00609756		1270	0.167194	1
	SASH3	54440	0.00609756		1271	0.167316	1
	ABI3BP	25890	0.0182927		1272	0.16766	1
	TRIM59	286827	0.00609756		1273	0.167795	1
	RBL1	5933	0.00609756		1274	0.167801	1
	CCDC150	284992	0.0121951		1275	0.167894	1
	KCTD7	154881	0.00609756		1276	0.167911	1
	PAQR5	54852	0.00609756		1277	0.168025	1
	ZRANB3	84083	0.0121951		1278	0.168049	1
	GPR32	2854	0.00609756		1279	0.168054	1
	ARL15	54622	0.00609756		1280	0.168068	1
	NUDT6	11162	0.00609756		1281	0.1682	1
	ATP1A4	480	0.0182927		1282	0.168562	1
	SMAD1	4086	0.00609756		1283	0.168593	1
	ARF1	375	0.00609756		1284	0.168626	1
	RDH16	8608	0.00609756		1285	0.168778	1
	DEFB118	117285	0.00609756		1286	0.168827	1
	ZNF608	57507	0.0304878		1287	0.168995	1
	AQP4	361	0.00609756		1288	0.169047	1
	HP	3240	0.00609756		1289	0.169188	1
	CALHM2	51063	0.0121951		1290	0.169368	1
	RAC3	5881	0.00609756		1291	0.16942	1
	PDE2A	5138	0.00609756		1292	0.169655	1
	B4GALT2	8704	0.00609756		1293	0.169671	1
	OR1L6	392390	0.00609756		1294	0.169704	1
	MYOM1	8736	0.0121951		1295	0.169746	1
	CENPJ	55835	0.00609756		1296	0.16982	1
	BCL2L11	10018	0.0121951		1297	0.169869	1
	MAGED2	10916	0.0121951		1298	0.169913	1
	ZFP91	80829	0.00609756		1299	0.17007	1
	SDF2L1	23753	0.00609756		1300	0.170173	1
	ATP6V1E2	90423	0.00609756		1301	0.170247	1
	H2AFY2	55506	0.00609756		1302	0.170498	1
	ZNF366	167465	0.0121951		1303	0.170595	1
	ZNF845	91664	0.0182927		1304	0.170729	1
	TIAM2	26230	0.0121951		1305	0.170774	1
	TAS1R1	80835	0.0121951		1306	0.170877	1
	KRT4	3851	0.00609756		1307	0.170878	1
	TNNT1	7138	0.00609756		1308	0.170931	1
	NR2C1	7181	0.00609756		1309	0.171146	1
	HSP90AA1	3320	0.00609756		1310	0.171313	1
	CCDC85B	11007	0.00609756		1311	0.171419	1
	RPL10	6134	0.00609756		1312	0.17147	1
	TGFBR3	7049	0.00609756		1313	0.171613	1
	EPSTI1	94240	0.0121951		1314	0.172066	1
	GCSAM	257144	0.00609756		1315	0.172229	1
	PNLDC1	154197	0.0121951		1316	0.172404	1
	NOL7	51406	0.00609756		1317	0.172425	1
	HBQ1	3049	0.00609756		1318	0.172596	1
	ESR1	2099	0.00609756		1319	0.172705	1
	RAB6B	51560	0.00609756		1320	0.173006	1
	LY86	9450	0.0121951		1321	0.173044	1
	CNTFR	1271	0.0121951		1322	0.173257	1
	ELN	2006	0.0121951		1323	0.173283	1
	NOTCH2NL	388677	0		1324	0.173284	1
	CNN1	1264	0.00609756		1325	0.173399	1
	TSSK1B	83942	0.0121951		1326	0.173523	1
	TIMMDC1	51300	0.00609756		1327	0.173811	1
	TMEM132C	92293	0.0182927		1328	0.173904	1
	PAX7	5081	0.0121951		1329	0.173923	1
	H1FX	8971	0.0121951		1330	0.174265	1
	GAPVD1	26130	0.00609756		1331	0.174321	1
	MAP3K12	7786	0.0121951		1332	0.174482	1
	SEC23A	10484	0.0182927		1333	0.175037	1
	ZNF878	729747	0.00609756		1334	0.175642	1
	P2RX7	5027	0.00609756		1335	0.175777	1
	KIF20B	9585	0.0121951		1336	0.175812	1
	CYP11A1	1583	0.00609756		1337	0.175976	1
	NKX2-2	4821	0.0121951		1338	0.175978	1
	UBXN6	80700	0.00609756		1339	0.176065	1
	MYH15	22989	0.0121951		1340	0.176125	1
	PCGF1	84759	0.00609756		1341	0.176138	1
	TTF2	8458	0.00609756		1342	0.176181	1
	SLC35G6	643664	0.00609756		1343	0.176187	1
	ZDHHC13	54503	0.00609756		1344	0.176292	1
	NTPCR	84284	0.00609756		1345	0.176301	1
	DCBLD1	285761	0.00609756		1346	0.176339	1
	SERPINB8	5271	0.00609756		1347	0.17634	1
	SCAMP2	10066	0.00609756		1348	0.176344	1
	ST6GALNAC1	55808	0.00609756		1349	0.176532	1
	C2ORF80	389073	0.00609756		1350	0.176539	1
	CPT1B	1375	0.00609756		1351	0.176607	1
	RFTN1	23180	0.0121951		1352	0.176665	1
	INPP5D	3635	0.0121951		1353	0.176678	1
	TERF2	7014	0.00609756		1354	0.17675	1
	DAP3	7818	0.00609756		1355	0.176799	1
	SLC6A11	6538	0.00609756		1356	0.17683	1
	FRMPD2	143162	0.0182927		1357	0.17691	1
	NWD1	284434	0.0121951		1358	0.176934	1
	KAT2B	8850	0.00609756		1359	0.177094	1
	GRK6	2870	0.0121951		1360	0.17712	1
	FLT3LG	2323	0.00609756		1361	0.177384	1
	CLMN	79789	0.00609756		1362	0.177428	1
	CYP4B1	1580	0.00609756		1363	0.177507	1
	KLK2	3817	0.00609756		1364	0.177618	1
	TRIM29	23650	0.0121951		1365	0.17772	1
	TKTL1	8277	0.00609756		1366	0.177918	1
	MCC	4163	0.00609756		1367	0.177983	1
	C9ORF131	138724	0.0121951		1368	0.178032	1
	TBC1D10A	83874	0.00609756		1369	0.178126	1
	SLC22A12	116085	0.0121951		1370	0.178159	1
	PRSS1	5644	0.0304878		1371	0.178225	1
	GDPD2	54857	0.0121951		1372	0.178281	1
	C21ORF91	54149	0.00609756		1373	0.17845	1
	CFAP53	220136	0.00609756		1374	0.178659	1
	SLC35A5	55032	0.00609756		1375	0.178745	1
	PNMA1	9240	0.00609756		1376	0.178746	1
	BNIP2	663	0.00609756		1377	0.178884	1
	CELF6	60677	0.00609756		1378	0.178905	1
	CLEC9A	283420	0.00609756		1379	0.179136	1
	UMODL1	89766	0.00609756		1380	0.179137	1
	OSR1	130497	0.00609756		1381	0.179207	1
	OR2A2	442361	0.00609756		1382	0.179446	1
	CALY	50632	0.00609756		1383	0.179448	1
	C5ORF30	90355	0.00609756		1384	0.179472	1
	GFER	2671	0.00609756		1385	0.179649	1
	ZNF789	285989	0.00609756		1386	0.179922	1
	OR12D3	81797	0.00609756		1387	0.179968	1
	GPR132	29933	0.00609756		1388	0.180025	1
	BIRC6	57448	0.0304878		1389	0.180072	1
	RPL3L	6123	0.0121951		1390	0.180133	1
	SNRPE	6635	0.00609756		1391	0.18026	1
	IGSF1	3547	0.0121951		1392	0.18044	1
	SIPA1L1	26037	0.0121951		1393	0.180512	1
	SGK2	10110	0.00609756		1394	0.180569	1
	GNA14	9630	0.00609756		1395	0.181074	1
	TEPP	374739	0.00609756		1396	0.181109	1
	KANSL2	54934	0.00609756		1397	0.181169	1
	PRAG1	157285	0.0182927		1398	0.181232	1
	CDKL5	6792	0.00609756		1399	0.181557	1
	GPR34	2857	0.00609756		1400	0.181573	1
	KDM5B	10765	0.00609756		1401	0.181599	1
	GALNT1	2589	0.00609756		1402	0.18163	1
	IL4I1	259307	0.0121951		1403	0.181695	1
	C3	718	0.0182927		1404	0.181756	1
	CIITA	4261	0.0426829		1405	0.181765	1
	SULF2	55959	0.00609756		1406	0.181855	1
	RAB9B	51209	0.00609756		1407	0.182063	1
	SLC29A1	2030	0.0121951		1408	0.18214	1
	TWSG1	57045	0.00609756		1409	0.182153	1
	PSPC1	55269	0.00609756		1410	0.182184	1
	TAS2R38	5726	0.00609756		1411	0.182224	1
	C1ORF174	339448	0.00609756		1412	0.182349	1
	FBXW9	84261	0.0121951		1413	0.182392	1
	TCEAL3	85012	0.00609756		1414	0.182411	1
	RELA	5970	0.00609756		1415	0.182483	1
	THRA	7067	0.00609756		1416	0.182539	1
	ZNF784	147808	0.00609756		1417	0.182733	1
	LY6G6C	80740	0.00609756		1418	0.183049	1
	CPSF4	10898	0.00609756		1419	0.18311	1
	OIP5	11339	0.0121951		1420	0.183312	1
	GPR160	26996	0.00609756		1421	0.183314	1
	GPT	2875	0.00609756		1422	0.183478	1
	PELO	53918	0.00609756		1423	0.183752	1
	OR4X1	390113	0.0121951		1424	0.183784	1
	ZNF594	84622	0.00609756		1425	0.183941	1
	TNS1	7145	0.0121951		1426	0.184066	1
	TNFAIP6	7130	0.00609756		1427	0.184166	1
	RAD54L2	23132	0.0121951		1428	0.184473	1
	DBNDD1	79007	0.00609756		1429	0.184679	1
	OSM	5008	0.00609756		1430	0.184762	1
	ROCK1	6093	0.00609756		1431	0.184826	1
	HBB	3043	0.00609756		1432	0.185033	1
	GPR182	11318	0.00609756		1433	0.185158	1
	HEMGN	55363	0.00609756		1434	0.185186	1
	GMEB1	10691	0.00609756		1435	0.185336	1
	FUT5	2527	0.00609756		1436	0.185449	1
	ANKRD52	283373	0.00609756		1437	0.185498	1
	ADAMTS9	56999	0.0121951		1438	0.185613	1
	ZNF619	285267	0.00609756		1439	0.185648	1
	COL17A1	1308	0.0121951		1440	0.18568	1
	OR6C70	390327	0.00609756		1441	0.185792	1
	TSSC4	10078	0.00609756		1442	0.185837	1
	SECTM1	6398	0.0121951		1443	0.185882	1
	TOM1L1	10040	0.00609756		1444	0.186142	1
	PODNL1	79883	0.00609756		1445	0.186356	1
	PIGX	54965	0.00609756		1446	0.186496	1
	PRR3	80742	0.00609756		1447	0.186529	1
	ARHGAP8	23779	0.00609756		1448	0.186546	1
	P2RX2	22953	0.00609756		1449	0.186613	1
	AEBP1	165	0.0182927		1450	0.18668	1
	IRF7	3665	0.0121951		1451	0.186765	1
	NPRL2	10641	0.00609756		1452	0.186809	1
	TRIP12	9320	0.0182927		1453	0.186956	1
	PXDN	7837	0.0121951		1454	0.187147	1
	VPS18	57617	0.00609756		1455	0.187272	1
	SATB1	6304	0.00609756		1456	0.187317	1
	ATAD2B	54454	0.00609756		1457	0.187551	1
	RIPK2	8767	0.00609756		1458	0.187829	1
	PDK3	5165	0.0121951		1459	0.1883	1
	ONECUT2	9480	0.00609756		1460	0.188322	1
	DDX59	83479	0.00609756		1461	0.188338	1
	NPIPB3	23117	0.0121951		1462	0.18835	1
	ARID3B	10620	0.00609756		1463	0.188418	1
	RELT	84957	0.00609756		1464	0.18864	1
	FAM53B	9679	0.00609756		1465	0.188871	1
	PLEKHA3	65977	0.00609756		1466	0.189006	1
	CRISP1	167	0.00609756		1467	0.189022	1
	PDZD2	23037	0.0182927		1468	0.189078	1
	PTPRC	5788	0.00609756		1469	0.189124	1
	PELI3	246330	0.0121951		1470	0.189128	1
	ARHGAP29	9411	0.00609756		1471	0.189159	1
	LDLRAD1	388633	0.00609756		1472	0.189421	1
	WFDC3	140686	0.00609756		1473	0.189425	1
	SEC16B	89866	0.0121951		1474	0.189486	1
	C3ORF33	285315	0.00609756		1475	0.189526	1
	BUB1	699	0.00609756		1476	0.189738	1
	CHAMP1	283489	0.00609756		1477	0.189834	1
	LMOD3	56203	0.00609756		1478	0.189841	1
	POLR2A	5430	0.0182927		1479	0.189861	1
	B9D1	27077	0.00609756		1480	0.189899	1
	ZNF195	7748	0.00609756		1481	0.189926	1
	CRIM1	51232	0.0243902		1482	0.19	1
	SLC30A8	169026	0.0121951		1483	0.190256	1
	CLEC10A	10462	0.00609756		1484	0.190522	1
	TMEM31	203562	0.00609756		1485	0.190562	1
	ACBD6	84320	0.00609756		1486	0.190567	1
	OR2A12	346525	0.00609756		1487	0.190578	1
	TTR	7276	0.00609756		1488	0.190693	1
	BCL2	596	0.390244		1489	0.190707	1
	BABAM1	29086	0.00609756		1490	0.190711	1
	KRTAP21-2	337978	0.00609756		1491	0.190765	1
	ZFYVE19	84936	0.00609756		1492	0.190795	1
	DOCK4	9732	0.0365854		1493	0.190896	1
	RPL26L1	51121	0.00609756		1494	0.190951	1
	PRMT8	56341	0.0121951		1495	0.190963	1
	GINS2	51659	0.00609756		1496	0.191102	1
	LGI4	163175	0.00609756		1497	0.191327	1
	SYDE2	84144	0.0121951		1498	0.191338	1
	MYC	4609	0.0121951		1499	0.191597	1
	ZNF75A	7627	0.00609756		1500	0.191655	1
	HIST1H4A	8359	0.00609756		1501	0.192008	1
	SLAMF6	114836	0.0182927		1502	0.192026	1
	SOD1	6647	0.00609756		1503	0.192238	1
	SCAPER	49855	0.00609756		1504	0.192298	1
	DGCR6L	85359	0.00609756		1505	0.192364	1
	TRAPPC8	22878	0.0182927		1506	0.192479	1
	SCAF11	9169	0.00609756		1507	0.192618	1
	CSK	1445	0.0121951		1508	0.192685	1
	PNMA5	114824	0.00609756		1509	0.192831	1
	EFNB2	1948	0.00609756		1510	0.192974	1
	TEDC1	283643	0.00609756		1511	0.193026	1
	PTPN21	11099	0.0243902		1512	0.193036	1
	MGA	23269	0.0243902		1513	0.193308	1
	VPS51	738	0.00609756		1514	0.193405	1
	OR6B1	135946	0.00609756		1515	0.193542	1
	ZNF32	7580	0.00609756		1516	0.193756	1
	C15ORF53	400359	0.00609756		1517	0.194206	1
	TCL1A	8115	0.00609756		1518	0.194369	1
	AIFM1	9131	0.0121951		1519	0.194632	1
	CHAC2	494143	0.00609756		1520	0.19464	1
	GFAP	2670	0		1521	0.194682	1
	SH3RF3	344558	0.0182927		1522	0.19481	1
	ANXA9	8416	0.00609756		1523	0.19508	1
	VASP	7408	0.00609756		1524	0.195129	1
	PYGO2	90780	0.00609756		1525	0.195417	1
	PMM2	5373	0.00609756		1526	0.195539	1
	FCGR3A	2214	0.00609756		1527	0.195657	1
	PRKCA	5578	0.00609756		1528	0.195783	1
	NFKB1	4790	0.00609756		1529	0.195877	1
	GABBR2	9568	0.00609756		1530	0.195911	1
	FAM151B	167555	0.00609756		1531	0.196014	1
	STK17A	9263	0.00609756		1532	0.196045	1
	SLC12A1	6557	0.00609756		1533	0.196086	1
	DNMT3L	29947	0.00609756		1534	0.196329	1
	PLK3	1263	0.00609756		1535	0.196408	1
	PCDHGC3	5098	0.0121951		1536	0.196484	1
	PRRX1	5396	0.0121951		1537	0.196664	1
	DRD4	1815	0.00609756		1538	0.196875	1
	MBOAT2	129642	0.00609756		1539	0.196952	1
	NUP107	57122	0.00609756		1540	0.197028	1
	DSCC1	79075	0.00609756		1541	0.197339	1
	DCAF8L1	139425	0.0182927		1542	0.197426	1
	MIIP	60672	0.00609756		1543	0.197499	1
	SLC25A11	8402	0		1544	0.197569	1
	GDAP1L1	78997	0.00609756		1545	0.197634	1
	SLAIN2	57606	0.0121951		1546	0.197825	1
	KLHL38	340359	0.00609756		1547	0.197854	1
	CELA2A	63036	0.0121951		1548	0.197978	1
	GHR	2690	0.0182927		1549	0.197993	1
	SMARCC2	6601	0.00609756		1550	0.198014	1
	NPW	283869	0.00609756		1551	0.19811	1
	STXBP6	29091	0.00609756		1552	0.198189	1
	LYZL2	119180	0.00609756		1553	0.198256	1
	COPS4	51138	0.00609756		1554	0.198257	1
	ZNF700	90592	0.0121951		1555	0.198277	1
	EHD1	10938	0.0121951		1556	0.198379	1
	CCBE1	147372	0.00609756		1557	0.198406	1
	NDUFS1	4719	0.00609756		1558	0.198437	1
	MCUB	55013	0.00609756		1559	0.198589	1
	NEDD4	4734	0.0121951		1560	0.198713	1
	CLEC4A	50856	0.00609756		1561	0.198729	1
	GPATCH4	54865	0.0121951		1562	0.198994	1
	KHDC4	22889	0.00609756		1563	0.199077	1
	SLC4A11	83959	0.00609756		1564	0.199321	1
	TEX12	56158	0.00609756		1565	0.199344	1
	SENP3	26168	0.00609756		1566	0.199467	1
	AFAP1L2	84632	0.00609756		1567	0.19969	1
	PIPOX	51268	0.00609756		1568	0.199722	1
	PSMB7	5695	0.00609756		1569	0.19974	1
	FBXO9	26268	0.00609756		1570	0.199755	1
	ZNF674	641339	0.0182927		1571	0.199845	1
	GNL3	26354	0.00609756		1572	0.19995	1
	TRIM25	7706	0.0121951		1573	0.200151	1
	KLK10	5655	0		1574	0.200182	1
	ZNF410	57862	0.00609756		1575	0.200492	1
	ZNF555	148254	0.00609756		1576	0.200502	1
	ELOVL6	79071	0.00609756		1577	0.200562	1
	DDX3X	1654	0.0243902		1578	0.200712	1
	RRP7A	27341	0.00609756		1579	0.200724	1
	CACNB4	785	0.00609756		1580	0.200857	1
	STC2	8614	0.00609756		1581	0.200862	1
	MIB2	142678	0.0243902		1582	0.200891	1
	ARV1	64801	0.00609756		1583	0.200928	1
	VMP1	81671	0.00609756		1584	0.201081	1
	C4ORF36	132989	0.00609756		1585	0.20109	1
	MR1	3140	0.00609756		1586	0.201205	1
	STOML3	161003	0.00609756		1587	0.201882	1
	TSNAX	7257	0.00609756		1588	0.201989	1
	HBD	3045	0.00609756		1589	0.202107	1
	IGF2	3481	0.00609756		1590	0.202826	1
	TNRC6B	23112	0.00609756		1591	0.202877	1
	C1ORF105	92346	0.00609756		1592	0.203002	1
	CYB5R2	51700	0.00609756		1593	0.203074	1
	SPO11	23626	0.00609756		1594	0.203128	1
	ZNRF3	84133	0.0121951		1595	0.203171	1
	ARHGAP20	57569	0.0121951		1596	0.203214	1
	ELP4	26610	0.00609756		1597	0.203285	1
	SGPL1	8879	0.00609756		1598	0.203348	1
	MMGT1	93380	0.00609756		1599	0.203542	1
	DENND4B	9909	0.0121951		1600	0.203565	1
	GLYATL2	219970	0.00609756		1601	0.203948	1
	TPTE2	93492	0.00609756		1602	0.204065	1
	FAM216A	29902	0.00609756		1603	0.204423	1
	RSPO1	284654	0.00609756		1604	0.204728	1
	MAPK4	5596	0.00609756		1605	0.204883	1
	INO80B	83444	0.00609756		1606	0.204889	1
	OR10H3	26532	0.00609756		1607	0.205162	1
	CFAP36	112942	0.00609756		1608	0.205275	1
	S1PR2	9294	0.0121951		1609	0.205483	1
	MED28	80306	0.00609756		1610	0.205561	1
	S1PR1	1901	0.00609756		1611	0.205769	1
	EBF3	253738	0.00609756		1612	0.206181	1
	HSD3B2	3284	0.00609756		1613	0.206217	1
	DAPL1	92196	0.00609756		1614	0.206377	1
	SLCO5A1	81796	0.0182927		1615	0.206513	1
	OTOP3	347741	0.00609756		1616	0.206617	1
	HMGCS2	3158	0.00609756		1617	0.206679	1
	OSBPL11	114885	0.00609756		1618	0.206735	1
	HDHD2	84064	0.00609756		1619	0.206941	1
	TEKT1	83659	0.00609756		1620	0.206963	1
	FIBIN	387758	0.00609756		1621	0.206966	1
	FBLN5	10516	0.00609756		1622	0.207058	1
	PHYHIPL	84457	0.00609756		1623	0.207176	1
	COA7	65260	0.00609756		1624	0.20735	1
	FUT1	2523	0.00609756		1625	0.207407	1
	PAK1	5058	0.0121951		1626	0.207544	1
	CCDC47	57003	0.00609756		1627	0.207809	1
	TUBB3	10381	0		1628	0.207904	1
	GAA	2548	0.00609756		1629	0.208053	1
	KCNJ6	3763	0.00609756		1630	0.208342	1
	CAMK1D	57118	0.00609756		1631	0.208389	1
	MYL5	4636	0.00609756		1632	0.20845	1
	CNDP2	55748	0.00609756		1633	0.208524	1
	CEP120	153241	0.00609756		1634	0.208531	1
	ATP7A	538	0.0121951		1635	0.208557	1
	FTSJ1	24140	0.00609756		1636	0.208558	1
	STN1	79991	0.00609756		1637	0.20857	1
	FADS2	9415	0.00609756		1638	0.208608	1
	NAXD	55739	0.00609756		1639	0.20893	1
	COL8A1	1295	0.00609756		1640	0.20905	1
	PIK3R4	30849	0.0121951		1641	0.209146	1
	SVOPL	136306	0.0182927		1642	0.209211	1
	OR2L3	391192	0.0182927		1643	0.209651	1
	CD33	945	0.00609756		1644	0.209658	1
	USP34	9736	0.0243902		1645	0.209702	1
	PLP2	5355	0.00609756		1646	0.209865	1
	SLC47A2	146802	0.00609756		1647	0.210045	1
	USP24	23358	0.0182927		1648	0.210131	1
	TCHHL1	126637	0.00609756		1649	0.210235	1
	DSCAM	1826	0.0426829		1650	0.210244	1
	MAP6D1	79929	0.00609756		1651	0.210366	1
	TMEM131L	23240	0.0304878		1652	0.21041	1
	TAF15	8148	0.00609756		1653	0.21065	1
	FAAP24	91442	0.00609756		1654	0.210704	1
	CRYBG2	55057	0.0121951		1655	0.210708	1
	ANKS3	124401	0.0121951		1656	0.210714	1
	VTI1A	143187	0.0121951		1657	0.210984	1
	ATP6V1G2	534	0.00609756		1658	0.211019	1
	OMD	4958	0.00609756		1659	0.211054	1
	TIPARP	25976	0.00609756		1660	0.211192	1
	TTC37	9652	0.00609756		1661	0.211206	1
	ADCY6	112	0.00609756		1662	0.211214	1
	CTSH	1512	0.0182927		1663	0.211239	1
	HSPA6	3310	0.0121951		1664	0.211288	1
	MAB21L2	10586	0.0121951		1665	0.211349	1
	TGOLN2	10618	0.00609756		1666	0.211427	1
	DRGX	644168	0.00609756		1667	0.211428	1
	ALDH3A2	224	0.00609756		1668	0.21147	1
	UBXN8	7993	0.00609756		1669	0.211502	1
	CD2	914	0.00609756		1670	0.21159	1
	NXPH1	30010	0.00609756		1671	0.211595	1
	LRTM1	57408	0.00609756		1672	0.211727	1
	NSD1	64324	0.0182927		1673	0.211753	1
	HAGH	3029	0.00609756		1674	0.212191	1
	TMEM206	55248	0.00609756		1675	0.212446	1
	SCG2	7857	0.00609756		1676	0.212503	1
	C11ORF58	10944	0.00609756		1677	0.212584	1
	RFPL4B	442247	0.00609756		1678	0.212611	1
	NADK	65220	0.00609756		1679	0.212631	1
	EDC4	23644	0.0121951		1680	0.212671	1
	TTYH3	80727	0.00609756		1681	0.212963	1
	CD70	970	0.00609756		1682	0.212994	1
	FAM133A	286499	0.00609756		1683	0.21304	1
	PER1	5187	0.0121951		1684	0.213133	1
	SDC4	6385	0.00609756		1685	0.213229	1
	S1PR4	8698	0.00609756		1686	0.213388	1
	ILF2	3608	0.00609756		1687	0.2135	1
	RXFP1	59350	0.00609756		1688	0.21386	1
	KCNK18	338567	0.00609756		1689	0.214167	1
	ATAD2	29028	0.0121951		1690	0.214186	1
	C1ORF43	25912	0.00609756		1691	0.21428	1
	SLC41A1	254428	0.00609756		1692	0.214298	1
	USP39	10713	0.00609756		1693	0.214455	1
	POC1A	25886	0.00609756		1694	0.214616	1
	PEX19	5824	0.00609756		1695	0.214622	1
	CIP2A	57650	0.0121951		1696	0.214663	1
	TTC23	64927	0.00609756		1697	0.214792	1
	MPHOSPH8	54737	0.00609756		1698	0.214825	1
	SEC14L2	23541	0.00609756		1699	0.214868	1
	C6ORF15	29113	0.00609756		1700	0.214961	1
	SNTN	132203	0.00609756		1701	0.215179	1
	ZNF3	7551	0.0121951		1702	0.215555	1
	CD48	962	0.00609756		1703	0.215822	1
	ACTL8	81569	0.00609756		1704	0.215855	1
	RNGTT	8732	0.0121951		1705	0.215871	1
	LMCD1	29995	0.00609756		1706	0.215888	1
	CCDC106	29903	0.00609756		1707	0.215895	1
	MYH13	8735	0.0182927		1708	0.215981	1
	CELSR3	1951	0.0304878		1709	0.216099	1
	ANAPC2	29882	0.0121951		1710	0.216295	1
	DSEL	92126	0.0121951		1711	0.21632	1
	STAG2	10735	0.0182927		1712	0.216562	1
	COLEC10	10584	0.00609756		1713	0.216574	1
	SERPINB5	5268	0.00609756		1714	0.21658	1
	MARC2	54996	0.00609756		1715	0.216839	1
	MED19	219541	0.00609756		1716	0.217001	1
	ATP6V1H	51606	0.00609756		1717	0.217096	1
	SMARCE1	6605	0.00609756		1718	0.21711	1
	PCSK6	5046	0.0182927		1719	0.217112	1
	TTC39C	125488	0.00609756		1720	0.217221	1
	ZSCAN9	7746	0.00609756		1721	0.217396	1
	C20ORF197	284756	0.00609756		1722	0.217433	1
	SLC24A5	283652	0.0121951		1723	0.217733	1
	ABI3	51225	0.00609756		1724	0.217759	1
	GNB4	59345	0.00609756		1725	0.217931	1
	NMS	129521	0.00609756		1726	0.21794	1
	AKAP7	9465	0.00609756		1727	0.218052	1
	AMY2B	280	0.0121951		1728	0.218063	1
	GLRB	2743	0.00609756		1729	0.218177	1
	PAPSS2	9060	0.00609756		1730	0.218195	1
	MAEL	84944	0.0121951		1731	0.218212	1
	CAPSL	133690	0.00609756		1732	0.218321	1
	PRDM7	11105	0.00609756		1733	0.21834	1
	HID1	283987	0.00609756		1734	0.218391	1
	MRPL40	64976	0.00609756		1735	0.21871	1
	SPG11	80208	0.0121951		1736	0.218823	1
	YY1	7528	0.00609756		1737	0.218937	1
	MSRB3	253827	0.00609756		1738	0.218961	1
	PCDHGA9	56107	0.0121951		1739	0.218969	1
	ADGRD1	283383	0.0121951		1740	0.219144	1
	SERPINA9	327657	0.0121951		1741	0.219244	1
	PLCXD3	345557	0.00609756		1742	0.21932	1
	TRMT2A	27037	0.00609756		1743	0.219323	1
	MAPK13	5603	0.00609756		1744	0.219355	1
	CYP3A43	64816	0.00609756		1745	0.219473	1
	HOXD13	3239	0.0121951		1746	0.219672	1
	ART5	116969	0.00609756		1747	0.21969	1
	FSD1	79187	0.00609756		1748	0.2197	1
	EIF2B1	1967	0.00609756		1749	0.219827	1
	TRANK1	9881	0.0182927		1750	0.220117	1
	SLC25A20	788	0.00609756		1751	0.220119	1
	TMOD4	29765	0.00609756		1752	0.220135	1
	SP100	6672	0.00609756		1753	0.220336	1
	NRIP1	8204	0.0121951		1754	0.220487	1
	MAP3K4	4216	0.00609756		1755	0.220796	1
	LAMC3	10319	0.0182927		1756	0.22092	1
	TEAD2	8463	0.00609756		1757	0.220924	1
	IGSF9B	22997	0.0182927		1758	0.221241	1
	ZNF286A	57335	0.00609756		1759	0.221387	1
	CPE	1363	0.00609756		1760	0.221483	1
	SLC13A5	284111	0.0121951		1761	0.22153	1
	SOWAHB	345079	0.0121951		1762	0.221836	1
	EMC10	284361	0.00609756		1763	0.221878	1
	C8ORF74	203076	0.0121951		1764	0.221906	1
	SH3D19	152503	0.00609756		1765	0.221925	1
	IGSF6	10261	0.00609756		1766	0.222466	1
	NPR2	4882	0.00609756		1767	0.222473	1
	SLC30A2	7780	0.00609756		1768	0.222514	1
	SDR9C7	121214	0.00609756		1769	0.222529	1
	ITGA11	22801	0.00609756		1770	0.222762	1
	HIST1H3I	8354	0.00609756		1771	0.222795	1
	PLLP	51090	0.00609756		1772	0.222864	1
	ERO1A	30001	0.00609756		1773	0.223057	1
	NAALAD2	10003	0.00609756		1774	0.223104	1
	CMA1	1215	0.00609756		1775	0.223167	1
	LIPT1	51601	0.00609756		1776	0.223182	1
	HAP1	9001	0.00609756		1777	0.223364	1
	PA2G4	5036	0.00609756		1778	0.223397	1
	RNF14	9604	0.00609756		1779	0.223553	1
	C11ORF24	53838	0.00609756		1780	0.223598	1
	RSPH6A	81492	0.00609756		1781	0.223633	1
	SYCP1	6847	0.00609756		1782	0.223825	1
	SCAND1	51282	0.00609756		1783	0.223958	1
	MEDAG	84935	0.00609756		1784	0.224131	1
	PAEP	5047	0.00609756		1785	0.224214	1
	TNFRSF25	8718	0.00609756		1786	0.224677	1
	PLSCR2	57047	0.00609756		1787	0.224689	1
	GPR142	350383	0.00609756		1788	0.224725	1
	RITA1	84934	0.00609756		1789	0.224805	1
	PGAM1	5223	0		1790	0.22496	1
	NMRK2	27231	0.00609756		1791	0.224974	1
	LTBR	4055	0.00609756		1792	0.22509	1
	CALML3	810	0.00609756		1793	0.225446	1
	FBXL7	23194	0.00609756		1794	0.225582	1
	IWS1	55677	0.00609756		1795	0.225651	1
	CEP55	55165	0.00609756		1796	0.225657	1
	BDKRB1	623	0.00609756		1797	0.225755	1
	ACSBG2	81616	0.00609756		1798	0.225851	1
	LPIN2	9663	0.00609756		1799	0.225873	1
	PAQR4	124222	0.00609756		1800	0.226355	1
	RASSF1	11186	0.00609756		1801	0.226396	1
	USHBP1	83878	0.00609756		1802	0.226486	1
	PARP1	142	0.00609756		1803	0.226507	1
	HLA-DQA2	3118	0.0121951		1804	0.226509	1
	SNX13	23161	0.0243902		1805	0.226531	1
	ZNF681	148213	0.00609756		1806	0.226557	1
	IL13RA2	3598	0.00609756		1807	0.226828	1
	CLSPN	63967	0.0121951		1808	0.226883	1
	C11ORF49	79096	0.00609756		1809	0.227038	1
	SLC25A43	203427	0.00609756		1810	0.227255	1
	IL27	246778	0.00609756		1811	0.227468	1
	PHLDB3	653583	0.00609756		1812	0.227509	1
	MTMR7	9108	0.00609756		1813	0.227594	1
	CX3CR1	1524	0.00609756		1814	0.227747	1
	DNAJC30	84277	0.00609756		1815	0.227799	1
	SNX3	8724	0.00609756		1816	0.228262	1
	CLEC4G	339390	0.00609756		1817	0.228318	1
	SPRYD3	84926	0.00609756		1818	0.228343	1
	LGI2	55203	0.00609756		1819	0.228557	1
	LELP1	149018	0.00609756		1820	0.228587	1
	IL13RA1	3597	0.00609756		1821	0.2286	1
	MBNL2	10150	0.00609756		1822	0.228859	1
	RNF111	54778	0.00609756		1823	0.229073	1
	OR9A4	130075	0.00609756		1824	0.229179	1
	DOK7	285489	0.00609756		1825	0.229344	1
	CSNK2A1	1457	0.00609756		1826	0.229573	1
	ZCCHC18	644353	0.0121951		1827	0.229641	1
	RGL4	266747	0.00609756		1828	0.229644	1
	SCN9A	6335	0.0182927		1829	0.229781	1
	ODF3L1	161753	0.00609756		1830	0.230053	1
	CDK14	5218	0.00609756		1831	0.230071	1
	NR4A2	4929	0.00609756		1832	0.230093	1
	SYT1	6857	0.00609756		1833	0.230275	1
	FN1	2335	0.0304878		1834	0.23049	1
	LRRTM3	347731	0.00609756		1835	0.230577	1
	TATDN1	83940	0.00609756		1836	0.230732	1
	STIP1	10963	0.00609756		1837	0.231074	1
	ENC1	8507	0.00609756		1838	0.231169	1
	OR5I1	10798	0.0182927		1839	0.231181	1
	OCEL1	79629	0.00609756		1840	0.231368	1
	GIMAP7	168537	0.00609756		1841	0.231392	1
	SULT2B1	6820	0.00609756		1842	0.231555	1
	SIGLEC7	27036	0.00609756		1843	0.231645	1
	CYP20A1	57404	0.00609756		1844	0.231692	1
	HIST1H2BJ	8970	0.0121951		1845	0.23183	1
	TET3	200424	0.0182927		1846	0.231974	1
	RAB28	9364	0.00609756		1847	0.232021	1
	SDK1	221935	0.0243902		1848	0.232038	1
	ERBB3	2065	0.00609756		1849	0.232143	1
	TK2	7084	0.00609756		1850	0.232211	1
	XRCC1	7515	0.00609756		1851	0.232574	1
	TECPR2	9895	0.00609756		1852	0.232589	1
	LZIC	84328	0.00609756		1853	0.232708	1
	PPFIBP1	8496	0.00609756		1854	0.232761	1
	HTR5A	3361	0.0182927		1855	0.232871	1
	ITCH	83737	0.00609756		1856	0.232984	1
	FCF1	51077	0.00609756		1857	0.233026	1
	MECP2	4204	0.0182927		1858	0.23303	1
	ARHGAP30	257106	0.0121951		1859	0.233082	1
	CHIC2	26511	0.00609756		1860	0.233132	1
	WDR41	55255	0.00609756		1861	0.233139	1
	SULT1A2	6799	0.00609756		1862	0.233476	1
	AKAP9	10142	0.0182927		1863	0.233775	1
	E2F4	1874	0.00609756		1864	0.233787	1
	FGF20	26281	0.00609756		1865	0.233849	1
	CLDN14	23562	0.0121951		1866	0.234092	1
	KIF5A	3798	0.0121951		1867	0.234107	1
	NKAPD1	55216	0.00609756		1868	0.234405	1
	JAK1	3716	0.0121951		1869	0.234413	1
	SMC3	9126	0.00609756		1870	0.234766	1
	KCTD3	51133	0.0121951		1871	0.234811	1
	MEPE	56955	0.00609756		1872	0.234836	1
	TSC2	7249	0.0182927		1873	0.234941	1
	RNMT	8731	0.00609756		1874	0.235021	1
	ZNF622	90441	0.00609756		1875	0.235116	1
	PSMC4	5704	0.00609756		1876	0.235233	1
	AP1G1	164	0.00609756		1877	0.235368	1
	DOCK2	1794	0.0182927		1878	0.235416	1
	CLEC2D	29121	0.00609756		1879	0.235469	1
	COPS8	10920	0.00609756		1880	0.235693	1
	KRIT1	889	0.00609756		1881	0.236271	1
	TRAPPC4	51399	0.00609756		1882	0.236315	1
	GZMA	3001	0.00609756		1883	0.236342	1
	LMAN1L	79748	0.00609756		1884	0.236514	1
	CTDSPL2	51496	0.00609756		1885	0.236569	1
	COL7A1	1294	0.0365854		1886	0.236838	1
	CD151	977	0.00609756		1887	0.236969	1
	NEURL4	84461	0.00609756		1888	0.237125	1
	LACC1	144811	0.00609756		1889	0.237231	1
	SPOCK2	9806	0.00609756		1890	0.237274	1
	TRAPPC10	7109	0.00609756		1891	0.237359	1
	ZPBP2	124626	0.00609756		1892	0.237531	1
	ATG13	9776	0.00609756		1893	0.237825	1
	BBS5	129880	0.00609756		1894	0.237889	1
	WDR63	126820	0.00609756		1895	0.237934	1
	GPR35	2859	0.00609756		1896	0.237938	1
	ALDOA	226	0.00609756		1897	0.238046	1
	GJA5	2702	0.00609756		1898	0.238074	1
	PABPC4	8761	0.0121951		1899	0.238081	1
	LMO3	55885	0.00609756		1900	0.238467	1
	RNF112	7732	0.00609756		1901	0.238537	1
	OR4K17	390436	0.0121951		1902	0.238558	1
	CCDC142	84865	0.00609756		1903	0.238626	1
	ASXL1	171023	0.0182927		1904	0.238713	1
	IQUB	154865	0.0182927		1905	0.238968	1
	MPP1	4354	0.0121951		1906	0.23906	1
	EFCAB2	84288	0.00609756		1907	0.239089	1
	ELOA2	51224	0.0182927		1908	0.23917	1
	U2SURP	23350	0.00609756		1909	0.239186	1
	PCMTD1	115294	0.00609756		1910	0.239199	1
	FAM166A	401565	0.00609756		1911	0.239222	1
	COX8C	341947	0.00609756		1912	0.239306	1
	XKR5	389610	0.00609756		1913	0.239378	1
	CADM1	23705	0.00609756		1914	0.239576	1
	PKDREJ	10343	0.0182927		1915	0.239913	1
	MAPK8IP1	9479	0.00609756		1916	0.239954	1
	PDK2	5164	0.00609756		1917	0.240233	1
	GCC1	79571	0.00609756		1918	0.240428	1
	TBC1D4	9882	0.0182927		1919	0.240458	1
	PDIA2	64714	0.0121951		1920	0.240825	1
	PRMT2	3275	0.00609756		1921	0.240903	1
	NPAT	4863	0.00609756		1922	0.240997	1
	ZNF235	9310	0.00609756		1923	0.241052	1
	ADGRG7	84873	0.00609756		1924	0.241324	1
	CRX	1406	0.00609756		1925	0.241489	1
	CD83	9308	0.0304878		1926	0.241555	1
	RAC1	5879	0.0121951		1927	0.241556	1
	ATP23	91419	0.00609756		1928	0.241563	1
	TRHDE	29953	0.0121951		1929	0.241751	1
	WDR20	91833	0.00609756		1930	0.241788	1
	UGT3A1	133688	0.00609756		1931	0.241896	1
	EFCAB3	146779	0.00609756		1932	0.241992	1
	SNRPA1	6627	0.00609756		1933	0.242019	1
	SREBF1	6720	0.0121951		1934	0.24208	1
	IQCD	115811	0.00609756		1935	0.242515	1
	PRR22	163154	0.00609756		1936	0.242604	1
	MTHFR	4524	0.00609756		1937	0.242633	1
	ENDOU	8909	0.00609756		1938	0.24271	1
	LDHD	197257	0.0121951		1939	0.242719	1
	ARRB2	409	0.00609756		1940	0.242826	1
	MYCBPAP	84073	0.0121951		1941	0.242916	1
	TRIM69	140691	0.00609756		1942	0.242937	1
	GFPT2	9945	0.00609756		1943	0.242957	1
	EFCAB5	374786	0.0121951		1944	0.242968	1
	BMP2K	55589	0.0121951		1945	0.243108	1
	CUL4A	8451	0.00609756		1946	0.243143	1
	KCNIP2	30819	0.00609756		1947	0.243302	1
	ESCO1	114799	0.00609756		1948	0.243518	1
	CABP1	9478	0.00609756		1949	0.243524	1
	STK38L	23012	0.00609756		1950	0.243604	1
	HIVEP3	59269	0.0243902		1951	0.243696	1
	RAB25	57111	0.00609756		1952	0.243819	1
	TEAD1	7003	0.00609756		1953	0.243851	1
	CEP126	57562	0.00609756		1954	0.243867	1
	C12ORF57	113246	0.00609756		1955	0.243979	1
	NISCH	11188	0.0121951		1956	0.244092	1
	NAPEPLD	222236	0.00609756		1957	0.244441	1
	C16ORF78	123970	0.00609756		1958	0.244487	1
	ZNF318	24149	0.0243902		1959	0.244583	1
	SYTL4	94121	0.0121951		1960	0.244676	1
	CEP104	9731	0.0121951		1961	0.244896	1
	ATP6V1B1	525	0.0121951		1962	0.244943	1
	GIT1	28964	0.00609756		1963	0.245091	1
	GIT2	9815	0.00609756		1964	0.245129	1
	FAF2	23197	0.00609756		1965	0.24545	1
	ANAPC4	29945	0.0121951		1966	0.24549	1
	CAPNS2	84290	0.00609756		1967	0.245525	1
	SPIN1	10927	0.00609756		1968	0.245762	1
	ZBTB25	7597	0.00609756		1969	0.245885	1
	JUN	3725	0.00609756		1970	0.245991	1
	ZNF415	55786	0.00609756		1971	0.246081	1
	DRC7	84229	0.00609756		1972	0.24636	1
	C9	735	0.00609756		1973	0.246417	1
	C19ORF66	55337	0.00609756		1974	0.246548	1
	ATF7IP2	80063	0.00609756		1975	0.246962	1
	ZNF616	90317	0.0121951		1976	0.246964	1
	MED25	81857	0.00609756		1977	0.247092	1
	RIPK1	8737	0.00609756		1978	0.247102	1
	MYL3	4634	0.00609756		1979	0.247284	1
	RPS6KB2	6199	0.0121951		1980	0.247503	1
	MPZL1	9019	0.00609756		1981	0.247641	1
	DUSP6	1848	0.00609756		1982	0.247642	1
	NCSTN	23385	0.00609756		1983	0.247838	1
	HMGXB4	10042	0.00609756		1984	0.24822	1
	OR6X1	390260	0.0121951		1985	0.248627	1
	ZNF416	55659	0.00609756		1986	0.248653	1
	PNPLA2	57104	0.00609756		1987	0.248695	1
	LRP5	4041	0.0182927		1988	0.248783	1
	B4GALT5	9334	0.00609756		1989	0.248924	1
	HSPA5	3309	0.0121951		1990	0.248981	1
	ARHGEF10	9639	0.0121951		1991	0.24915	1
	PEX1	5189	0.00609756		1992	0.249214	1
	NRG2	9542	0.0121951		1993	0.249293	1
	FCHO2	115548	0.0121951		1994	0.249363	1
	BFSP2	8419	0.00609756		1995	0.24947	1
	ACBD4	79777	0.00609756		1996	0.249673	1
	POMT2	29954	0.00609756		1997	0.249715	1
	CYP4F2	8529	0.00609756		1998	0.249748	1
	SYTL5	94122	0.00609756		1999	0.249861	1
	NOL12	79159	0.00609756		2000	0.249874	1
	RBM24	221662	0.0121951		2001	0.249914	1
	CELF5	60680	0.00609756		2002	0.250056	1
	NDUFB5	4711	0.0121951		2004	0.250245	1
	TARDBP	23435	0.0121951		2005	0.250451	1
	FNTA	2339	0.00609756		2006	0.250642	1
	FBXO6	26270	0.00609756		2007	0.250765	1
[truncated: 17,212 more rows]
