# Supplementary material for: Novel insights into the pathogenesis of follicular lymphoma by molecular profiling of localized and systemic disease forms
Source: Leukemia. 2023 Aug 10;37(10):2058–65. doi: 10.1038/s41375-023-01995-w (PMC10539171; doi:10.1038/s41375-023-01995-w)
Supplement: Supplementary file 8 — Supplementary Table S7 [file 41375_2023_1995_MOESM8_ESM.xlsx]

## Sheet: explanations and metadata
SCNAs discovery / column explanations:
location
chromosome	The chromosome on which this event is located.
cytoband	The chromosome staining region in which this event is located.
GISTIC CNA
type	The aberration type, as given by GISTIC (amp or del).
GISTIC class	The aberration class by GISTIC (arm-level events or focal peaks).
FDR	The false discovery rate for this CNA event. (In case of a peak event, before removing segments shared with higher peaks.)
FDR.residual	The false discovery rate for this peak event after removing segments shared with higher peaks.
interval
GISTIC region
region start pos	The start position of this CNA event on this chromosome in base pairs for the GISTIC region, i.e. the interval around the peak for which the q value of observed aberrations at probe positions is less than the configured threshold 0.10.
region end pos	The end position of this CNA event on this chromosome in base pairs for the GISTIC region, i.e. the interval around the peak for which the q value of observed aberrations at probe positions is less than the configured threshold 0.10.
GISTIC CI
75%-CI start pos	The start position of this CNA event on this chromosome in base pairs for the GISTIC wide peak interval, i.e. the interval containing the target gene of this CNA with 75.0% confidence. (Not available for arm-level events.)
75%-CI end pos	The end position of this CNA event on this chromosome in base pairs for the GISTIC wide peak interval, i.e. the interval containing the target gene of this CNA with 75.0% confidence. (Not available for arm-level events.)
GISTIC MCR peak
cytoband for peak start pos	The start cytoband of this CNA event on this chromosome in base pairs for the robust peak interval. (Not available for arm-level events.)
cytoband for peak end pos	The end cytoband of this CNA event on this chromosome in base pairs for the robust peak interval. (Not available for arm-level events.)
narrow peak (MCR) start pos	The start position of this CNA event on this chromosome in base pairs for the GISTIC narrow peak interval, i.e. the interval with the highest cohort frequency within the confidence interval corresponding to the MCR (minimal common region).
narrow peak (MCR) end pos	The end position of this CNA event on this chromosome in base pairs for the GISTIC narrow peak interval, i.e. the interval with the highest cohort frequency within the confidence interval corresponding to the MCR (minimal common region).
robust MCR ext.
robust peak start pos	Starting from the left end of the MCR, the peak region is extended as long as >=0.4% of the aberrated samples in the MCR are still aberrated (in the same direction/aberration type). If an arm level CNA is present, the same rule is applied for the peak height above the arm level background (computed as the count samples with likewise aberrations averaged over all SNP probes of the same chromosme a…
robust peak end pos	Starting from the right end of the MCR, the peak region is extended as long as >=0.4% of the aberrated samples in the MCR are still aberrated (in the same direction/aberration type). If an arm level CNA is present, the same rule is applied for the peak height above the arm level background (computed as the count samples with likewise aberrations averaged over all SNP probes of the same chromosme …
Genes
#genes	The total number of genes in the robust peak region.
RefSeq genes	Genes in the robustly extended MCR peak region from the best RefSeq annotation DB.
other genes	Genes in the robustly extended MCR peak region from other annotation sources. Contains immunoglobulin genes whose protein product requires DNA rearrangement.
COSMIC Cancer Gene Census	Genes the robustly extended MCR peak region in the COSMIC Cancer Gene Census (downloaded 2019-11-21 from https://cancer.sanger.ac.uk/cosmic/download).
VDJ region? (masked in plots)	If this region contains more non-BestRefSeq IG* genes that RefSeq genes, it is masked as a VDJ region (peak not visible in plots!).
aggregation over 147 SNP samples
amplification
#samples	The average number of samples of this subcohort in the robust peak region passing ASCAT QC and showing an amplification here.
avg. probe-level amp freq.	The subcohort frequency showing an amplification here (computed based on all samples passing ASCAT QC, AVERAGED over all SNP probes in the interval, i.e. more narrow sub-intervals may have higher frequencies).
gain
#samples	The average number of samples of this subcohort in the robust peak region passing ASCAT QC and showing a gain here.
avg. probe-level gain freq.	The subcohort frequency showing a gain here (computed based on all samples passing ASCAT QC, AVERAGED over all SNP probes in the interval, i.e. more narrow sub-intervals may have higher frequencies).
normal
#samples	The average number of samples of this subcohort in the robust peak region passing ASCAT QC having normal copy number here.
avg. probe-level normal freq.	The subcohort frequency having normal copy number here (computed based on all samples passing ASCAT QC, AVERAGED over all SNP probes in the interval, i.e. more narrow sub-intervals may have higher frequencies).
LOH
#samples	The average number of samples of this subcohort in the robust peak region passing ASCAT QC and showing loss of heterozygosity here.
avg. probe-level LOH freq.	The subcohort frequency showing a loss of heterozygosity here (computed based on all samples passing ASCAT QC, AVERAGED over all SNP probes in the interval, i.e. more narrow sub-intervals may have higher frequencies).
deletion
#samples	The average number of samples of this subcohort in the robust peak region passing ASCAT QC and showing a deletion here.
avg. probe-level del freq.	The subcohort frequency showing a deletion here (computed based on all samples passing ASCAT QC, AVERAGED over all SNP probes in the interval, i.e. more narrow sub-intervals may have higher frequencies).
loss
#samples	The average number of samples of this subcohort in the robust peak region passing ASCAT QC and showing a (double) loss here.
avg. probe-level loss freq.	The subcohort frequency showing a (double) loss here (computed based on all samples passing ASCAT QC, AVERAGED over all SNP probes in the interval, i.e. more narrow sub-intervals may have higher frequencies).
gain or amp.
#samples	The average number of samples of this subcohort in the robust peak region passing ASCAT QC and showing an amplification or a gain here.
avg. probe-level amp freq.	The subcohort frequency showing an amplification or a gain here (computed based on all samples passing ASCAT QC, AVERAGED over all SNP probes in the interval, i.e. more narrow sub-intervals may have higher frequencies). As averaging may overestimate frequencies if you ask whether the full arm is missing or amplified, use GISTIC's estimation for arm level events.
focal-level amp freq. by Gistic	Gistic logic for computing focal-level frequencies for amplifications (only available combined with gains).
arm-level amp freq. by Gistic	Gistic logic for computing full arm-level frequencies for amplifications (only available combined with gains). Use these frequencies (as in the plot for arm level events) instead of avaraging aberrated sample counts in the arm interval, because averaging may overestimate frequencies if you ask whether the full arm is missing or amplified.
LOH, del, loss
#samples	The average number of samples of this subcohort in the robust peak region passing ASCAT QC and showing a loss, deletion or LOH here.
avg. probe-level del freq.	The subcohort frequency showing a loss, deletion or LOH here (computed based on all samples passing ASCAT QC, AVERAGED over all SNP probes in the interval, i.e. more narrow sub-intervals potentially may have higher frequencies). As averaging may overestimate frequencies if you ask whether the full arm is missing or amplified, use GISTIC's estimation for arm level events.
focal-level del freq. by Gistic	Gistic logic for computing focal-level frequencies for deletions (only available combined with losses, ignorant of LOHs).
arm-level del freq. by Gistic	Gistic logic for computing full arm-level frequencies for deletions (only available combined with losses, ignorant of LOHs). Use these frequencies (as in the plot for arm level events) instead of avaraging aberrated sample counts in the arm interval, because averaging may overestimate frequencies if you ask whether the full arm is missing or amplified.
samples
147 in CNA subcohort
E003.TI.FFPE.SNP type	The aberration class this sample has here (majority vote over all SNP probes in the interval).
E003.TI.FFPE.SNP #major	The number of copies of the major allele this sample has here (average over all SNP probes in the interval).
E003.TI.FFPE.SNP #minor	The number of copies of the minor allele this sample has here (average over all SNP probes in the interval).
E004.TI.FFPE.SNP type	The aberration class this sample has here (majority vote over all SNP probes in the interval).
E004.TI.FFPE.SNP #major	The number of copies of the major allele this sample has here (average over all SNP probes in the interval).
E004.TI.FFPE.SNP #minor	The number of copies of the minor allele this sample has here (average over all SNP probes in the interval).
E006.TI.FFPE.SNP type	The aberration class this sample has here (majority vote over all SNP probes in the interval).
E006.TI.FFPE.SNP #major	The number of copies of the major allele this sample has here (average over all SNP probes in the interval).
E006.TI.FFPE.SNP #minor	The number of copies of the minor allele this sample has here (average over all SNP probes in the interval).
E013.TI.FFPE.SNP type	The aberration class this sample has here (majority vote over all SNP probes in the interval).
E013.TI.FFPE.SNP #major	The number of copies of the major allele this sample has here (average over all SNP probes in the interval).
E013.TI.FFPE.SNP #minor	The number of copies of the minor allele this sample has here (average over all SNP probes in the interval).
E014.TI.FFPE.SNP type	The aberration class this sample has here (majority vote over all SNP probes in the interval).
E014.TI.FFPE.SNP #major	The number of copies of the major allele this sample has here (average over all SNP probes in the interval).
E014.TI.FFPE.SNP #minor	The number of copies of the minor allele this sample has here (average over all SNP probes in the interval).
E016.TI.FFPE.SNP type	The aberration class this sample has here (majority vote over all SNP probes in the interval).
E016.TI.FFPE.SNP #major	The number of copies of the major allele this sample has here (average over all SNP probes in the interval).
E016.TI.FFPE.SNP #minor	The number of copies of the minor allele this sample has here (average over all SNP probes in the interval).
E017.TI.FFPE.SNP type	The aberration class this sample has here (majority vote over all SNP probes in the interval).
E017.TI.FFPE.SNP #major	The number of copies of the major allele this sample has here (average over all SNP probes in the interval).
E017.TI.FFPE.SNP #minor	The number of copies of the minor allele this sample has here (average over all SNP probes in the interval).
E019.TI.FFPE.SNP type	The aberration class this sample has here (majority vote over all SNP probes in the interval).
E019.TI.FFPE.SNP #major	The number of copies of the major allele this sample has here (average over all SNP probes in the interval).
E019.TI.FFPE.SNP #minor	The number of copies of the minor allele this sample has here (average over all SNP probes in the interval).
E020.TI.FFPE.SNP type	The aberration class this sample has here (majority vote over all SNP probes in the interval).
E020.TI.FFPE.SNP #major	The number of copies of the major allele this sample has here (average over all SNP probes in the interval).
E020.TI.FFPE.SNP #minor	The number of copies of the minor allele this sample has here (average over all SNP probes in the interval).
E024.TI.FFPE.SNP type	The aberration class this sample has here (majority vote over all SNP probes in the interval).
E024.TI.FFPE.SNP #major	The number of copies of the major allele this sample has here (average over all SNP probes in the interval).
E024.TI.FFPE.SNP #minor	The number of copies of the minor allele this sample has here (average over all SNP probes in the interval).
E025.TI.FFPE.SNP type	The aberration class this sample has here (majority vote over all SNP probes in the interval).
E025.TI.FFPE.SNP #major	The number of copies of the major allele this sample has here (average over all SNP probes in the interval).
E025.TI.FFPE.SNP #minor	The number of copies of the minor allele this sample has here (average over all SNP probes in the interval).
E026.TI.FFPE.SNP type	The aberration class this sample has here (majority vote over all SNP probes in the interval).
E026.TI.FFPE.SNP #major	The number of copies of the major allele this sample has here (average over all SNP probes in the interval).
E026.TI.FFPE.SNP #minor	The number of copies of the minor allele this sample has here (average over all SNP probes in the interval).
E027.TI.FFPE.SNP type	The aberration class this sample has here (majority vote over all SNP probes in the interval).
E027.TI.FFPE.SNP #major	The number of copies of the major allele this sample has here (average over all SNP probes in the interval).
E027.TI.FFPE.SNP #minor	The number of copies of the minor allele this sample has here (average over all SNP probes in the interval).
E029.TI.FFPE.SNP type	The aberration class this sample has here (majority vote over all SNP probes in the interval).
E029.TI.FFPE.SNP #major	The number of copies of the major allele this sample has here (average over all SNP probes in the interval).
E029.TI.FFPE.SNP #minor	The number of copies of the minor allele this sample has here (average over all SNP probes in the interval).
E031.TI.FFPE.SNP type	The aberration class this sample has here (majority vote over all SNP probes in the interval).
E031.TI.FFPE.SNP #major	The number of copies of the major allele this sample has here (average over all SNP probes in the interval).
E031.TI.FFPE.SNP #minor	The number of copies of the minor allele this sample has here (average over all SNP probes in the interval).
E033.TI.FFPE.SNP type	The aberration class this sample has here (majority vote over all SNP probes in the interval).
E033.TI.FFPE.SNP #major	The number of copies of the major allele this sample has here (average over all SNP probes in the interval).
E033.TI.FFPE.SNP #minor	The number of copies of the minor allele this sample has here (average over all SNP probes in the interval).
E034.TI.FFPE.SNP type	The aberration class this sample has here (majority vote over all SNP probes in the interval).
E034.TI.FFPE.SNP #major	The number of copies of the major allele this sample has here (average over all SNP probes in the interval).
E034.TI.FFPE.SNP #minor	The number of copies of the minor allele this sample has here (average over all SNP probes in the interval).
E035.TI.FFPE.SNP type	The aberration class this sample has here (majority vote over all SNP probes in the interval).
E035.TI.FFPE.SNP #major	The number of copies of the major allele this sample has here (average over all SNP probes in the interval).
E035.TI.FFPE.SNP #minor	The number of copies of the minor allele this sample has here (average over all SNP probes in the interval).
E037.TI.FFPE.SNP type	The aberration class this sample has here (majority vote over all SNP probes in the interval).
E037.TI.FFPE.SNP #major	The number of copies of the major allele this sample has here (average over all SNP probes in the interval).
E037.TI.FFPE.SNP #minor	The number of copies of the minor allele this sample has here (average over all SNP probes in the interval).
E045.TI.FFPE.SNP type	The aberration class this sample has here (majority vote over all SNP probes in the interval).
E045.TI.FFPE.SNP #major	The number of copies of the major allele this sample has here (average over all SNP probes in the interval).
E045.TI.FFPE.SNP #minor	The number of copies of the minor allele this sample has here (average over all SNP probes in the interval).
E047.TI.FFPE.SNP type	The aberration class this sample has here (majority vote over all SNP probes in the interval).
E047.TI.FFPE.SNP #major	The number of copies of the major allele this sample has here (average over all SNP probes in the interval).
E047.TI.FFPE.SNP #minor	The number of copies of the minor allele this sample has here (average over all SNP probes in the interval).
E048.TI.FFPE.SNP type	The aberration class this sample has here (majority vote over all SNP probes in the interval).
E048.TI.FFPE.SNP #major	The number of copies of the major allele this sample has here (average over all SNP probes in the interval).
E048.TI.FFPE.SNP #minor	The number of copies of the minor allele this sample has here (average over all SNP probes in the interval).
E049.TI.FFPE.SNP type	The aberration class this sample has here (majority vote over all SNP probes in the interval).
E049.TI.FFPE.SNP #major	The number of copies of the major allele this sample has here (average over all SNP probes in the interval).
E049.TI.FFPE.SNP #minor	The number of copies of the minor allele this sample has here (average over all SNP probes in the interval).
E050.TI.FFPE.SNP type	The aberration class this sample has here (majority vote over all SNP probes in the interval).
E050.TI.FFPE.SNP #major	The number of copies of the major allele this sample has here (average over all SNP probes in the interval).
E050.TI.FFPE.SNP #minor	The number of copies of the minor allele this sample has here (average over all SNP probes in the interval).
E052.TI.FFPE.SNP type	The aberration class this sample has here (majority vote over all SNP probes in the interval).
E052.TI.FFPE.SNP #major	The number of copies of the major allele this sample has here (average over all SNP probes in the interval).
E052.TI.FFPE.SNP #minor	The number of copies of the minor allele this sample has here (average over all SNP probes in the interval).
E054.TI.FFPE.SNP type	The aberration class this sample has here (majority vote over all SNP probes in the interval).
E054.TI.FFPE.SNP #major	The number of copies of the major allele this sample has here (average over all SNP probes in the interval).
E054.TI.FFPE.SNP #minor	The number of copies of the minor allele this sample has here (average over all SNP probes in the interval).
E055.TI.FFPE.SNP type	The aberration class this sample has here (majority vote over all SNP probes in the interval).
E055.TI.FFPE.SNP #major	The number of copies of the major allele this sample has here (average over all SNP probes in the interval).
E055.TI.FFPE.SNP #minor	The number of copies of the minor allele this sample has here (average over all SNP probes in the interval).
E057.TI.FFPE.SNP type	The aberration class this sample has here (majority vote over all SNP probes in the interval).
E057.TI.FFPE.SNP #major	The number of copies of the major allele this sample has here (average over all SNP probes in the interval).
E057.TI.FFPE.SNP #minor	The number of copies of the minor allele this sample has here (average over all SNP probes in the interval).
E058.TI.FFPE.SNP type	The aberration class this sample has here (majority vote over all SNP probes in the interval).
E058.TI.FFPE.SNP #major	The number of copies of the major allele this sample has here (average over all SNP probes in the interval).
E058.TI.FFPE.SNP #minor	The number of copies of the minor allele this sample has here (average over all SNP probes in the interval).
E059.TI.FFPE.SNP type	The aberration class this sample has here (majority vote over all SNP probes in the interval).
E059.TI.FFPE.SNP #major	The number of copies of the major allele this sample has here (average over all SNP probes in the interval).
E059.TI.FFPE.SNP #minor	The number of copies of the minor allele this sample has here (average over all SNP probes in the interval).
E062.TI.FFPE.SNP type	The aberration class this sample has here (majority vote over all SNP probes in the interval).
E062.TI.FFPE.SNP #major	The number of copies of the major allele this sample has here (average over all SNP probes in the interval).
E062.TI.FFPE.SNP #minor	The number of copies of the minor allele this sample has here (average over all SNP probes in the interval).
E068.TI.FFPE.SNP type	The aberration class this sample has here (majority vote over all SNP probes in the interval).
E068.TI.FFPE.SNP #major	The number of copies of the major allele this sample has here (average over all SNP probes in the interval).
E068.TI.FFPE.SNP #minor	The number of copies of the minor allele this sample has here (average over all SNP probes in the interval).
E070.TI.FFPE.SNP type	The aberration class this sample has here (majority vote over all SNP probes in the interval).
E070.TI.FFPE.SNP #major	The number of copies of the major allele this sample has here (average over all SNP probes in the interval).
E070.TI.FFPE.SNP #minor	The number of copies of the minor allele this sample has here (average over all SNP probes in the interval).
E072.TI.FFPE.SNP type	The aberration class this sample has here (majority vote over all SNP probes in the interval).
E072.TI.FFPE.SNP #major	The number of copies of the major allele this sample has here (average over all SNP probes in the interval).
E072.TI.FFPE.SNP #minor	The number of copies of the minor allele this sample has here (average over all SNP probes in the interval).
E076.TI.FFPE.SNP type	The aberration class this sample has here (majority vote over all SNP probes in the interval).
E076.TI.FFPE.SNP #major	The number of copies of the major allele this sample has here (average over all SNP probes in the interval).
E076.TI.FFPE.SNP #minor	The number of copies of the minor allele this sample has here (average over all SNP probes in the interval).
E078.TI.FFPE.SNP type	The aberration class this sample has here (majority vote over all SNP probes in the interval).
E078.TI.FFPE.SNP #major	The number of copies of the major allele this sample has here (average over all SNP probes in the interval).
E078.TI.FFPE.SNP #minor	The number of copies of the minor allele this sample has here (average over all SNP probes in the interval).
E081.TI.FFPE.SNP type	The aberration class this sample has here (majority vote over all SNP probes in the interval).
E081.TI.FFPE.SNP #major	The number of copies of the major allele this sample has here (average over all SNP probes in the interval).
E081.TI.FFPE.SNP #minor	The number of copies of the minor allele this sample has here (average over all SNP probes in the interval).
E086.TI.FFPE.SNP type	The aberration class this sample has here (majority vote over all SNP probes in the interval).
E086.TI.FFPE.SNP #major	The number of copies of the major allele this sample has here (average over all SNP probes in the interval).
E086.TI.FFPE.SNP #minor	The number of copies of the minor allele this sample has here (average over all SNP probes in the interval).
E095.TI.FFPE.SNP type	The aberration class this sample has here (majority vote over all SNP probes in the interval).
E095.TI.FFPE.SNP #major	The number of copies of the major allele this sample has here (average over all SNP probes in the interval).
E095.TI.FFPE.SNP #minor	The number of copies of the minor allele this sample has here (average over all SNP probes in the interval).
E100.TI.FFPE.SNP type	The aberration class this sample has here (majority vote over all SNP probes in the interval).
E100.TI.FFPE.SNP #major	The number of copies of the major allele this sample has here (average over all SNP probes in the interval).
E100.TI.FFPE.SNP #minor	The number of copies of the minor allele this sample has here (average over all SNP probes in the interval).
E204.TI.FFPE.SNP type	The aberration class this sample has here (majority vote over all SNP probes in the interval).
E204.TI.FFPE.SNP #major	The number of copies of the major allele this sample has here (average over all SNP probes in the interval).
E204.TI.FFPE.SNP #minor	The number of copies of the minor allele this sample has here (average over all SNP probes in the interval).
E206.TI.FFPE.SNP type	The aberration class this sample has here (majority vote over all SNP probes in the interval).
E206.TI.FFPE.SNP #major	The number of copies of the major allele this sample has here (average over all SNP probes in the interval).
E206.TI.FFPE.SNP #minor	The number of copies of the minor allele this sample has here (average over all SNP probes in the interval).
E214.TI.FFPE.SNP type	The aberration class this sample has here (majority vote over all SNP probes in the interval).
E214.TI.FFPE.SNP #major	The number of copies of the major allele this sample has here (average over all SNP probes in the interval).
E214.TI.FFPE.SNP #minor	The number of copies of the minor allele this sample has here (average over all SNP probes in the interval).
E215.TI.FFPE.SNP type	The aberration class this sample has here (majority vote over all SNP probes in the interval).
E215.TI.FFPE.SNP #major	The number of copies of the major allele this sample has here (average over all SNP probes in the interval).
E215.TI.FFPE.SNP #minor	The number of copies of the minor allele this sample has here (average over all SNP probes in the interval).
E216.TI.FFPE.SNP type	The aberration class this sample has here (majority vote over all SNP probes in the interval).
E216.TI.FFPE.SNP #major	The number of copies of the major allele this sample has here (average over all SNP probes in the interval).
E216.TI.FFPE.SNP #minor	The number of copies of the minor allele this sample has here (average over all SNP probes in the interval).
E217.TI.FFPE.SNP type	The aberration class this sample has here (majority vote over all SNP probes in the interval).
E217.TI.FFPE.SNP #major	The number of copies of the major allele this sample has here (average over all SNP probes in the interval).
E217.TI.FFPE.SNP #minor	The number of copies of the minor allele this sample has here (average over all SNP probes in the interval).
E219.TI.FFPE.SNP type	The aberration class this sample has here (majority vote over all SNP probes in the interval).
E219.TI.FFPE.SNP #major	The number of copies of the major allele this sample has here (average over all SNP probes in the interval).
E219.TI.FFPE.SNP #minor	The number of copies of the minor allele this sample has here (average over all SNP probes in the interval).
E223.TI.FFPE.SNP type	The aberration class this sample has here (majority vote over all SNP probes in the interval).
E223.TI.FFPE.SNP #major	The number of copies of the major allele this sample has here (average over all SNP probes in the interval).
E223.TI.FFPE.SNP #minor	The number of copies of the minor allele this sample has here (average over all SNP probes in the interval).
E302.TI.FFPE.SNP type	The aberration class this sample has here (majority vote over all SNP probes in the interval).
E302.TI.FFPE.SNP #major	The number of copies of the major allele this sample has here (average over all SNP probes in the interval).
E302.TI.FFPE.SNP #minor	The number of copies of the minor allele this sample has here (average over all SNP probes in the interval).
E305.TI.FFPE.SNP type	The aberration class this sample has here (majority vote over all SNP probes in the interval).
E305.TI.FFPE.SNP #major	The number of copies of the major allele this sample has here (average over all SNP probes in the interval).
E305.TI.FFPE.SNP #minor	The number of copies of the minor allele this sample has here (average over all SNP probes in the interval).
E306.TI.FFPE.SNP type	The aberration class this sample has here (majority vote over all SNP probes in the interval).
E306.TI.FFPE.SNP #major	The number of copies of the major allele this sample has here (average over all SNP probes in the interval).
E306.TI.FFPE.SNP #minor	The number of copies of the minor allele this sample has here (average over all SNP probes in the interval).
E307.TI.FFPE.SNP type	The aberration class this sample has here (majority vote over all SNP probes in the interval).
E307.TI.FFPE.SNP #major	The number of copies of the major allele this sample has here (average over all SNP probes in the interval).
E307.TI.FFPE.SNP #minor	The number of copies of the minor allele this sample has here (average over all SNP probes in the interval).
E310.TI.FFPE.SNP type	The aberration class this sample has here (majority vote over all SNP probes in the interval).
E310.TI.FFPE.SNP #major	The number of copies of the major allele this sample has here (average over all SNP probes in the interval).
E310.TI.FFPE.SNP #minor	The number of copies of the minor allele this sample has here (average over all SNP probes in the interval).
E311.TI.FFPE.SNP type	The aberration class this sample has here (majority vote over all SNP probes in the interval).
E311.TI.FFPE.SNP #major	The number of copies of the major allele this sample has here (average over all SNP probes in the interval).
E311.TI.FFPE.SNP #minor	The number of copies of the minor allele this sample has here (average over all SNP probes in the interval).
E312.TI.FFPE.SNP type	The aberration class this sample has here (majority vote over all SNP probes in the interval).
E312.TI.FFPE.SNP #major	The number of copies of the major allele this sample has here (average over all SNP probes in the interval).
E312.TI.FFPE.SNP #minor	The number of copies of the minor allele this sample has here (average over all SNP probes in the interval).
E317.TI.FFPE.SNP type	The aberration class this sample has here (majority vote over all SNP probes in the interval).
E317.TI.FFPE.SNP #major	The number of copies of the major allele this sample has here (average over all SNP probes in the interval).
E317.TI.FFPE.SNP #minor	The number of copies of the minor allele this sample has here (average over all SNP probes in the interval).
E319.TI.FFPE.SNP type	The aberration class this sample has here (majority vote over all SNP probes in the interval).
E319.TI.FFPE.SNP #major	The number of copies of the major allele this sample has here (average over all SNP probes in the interval).
E319.TI.FFPE.SNP #minor	The number of copies of the minor allele this sample has here (average over all SNP probes in the interval).
E322.TI.FFPE.SNP type	The aberration class this sample has here (majority vote over all SNP probes in the interval).
E322.TI.FFPE.SNP #major	The number of copies of the major allele this sample has here (average over all SNP probes in the interval).
E322.TI.FFPE.SNP #minor	The number of copies of the minor allele this sample has here (average over all SNP probes in the interval).
E323.TI.FFPE.SNP type	The aberration class this sample has here (majority vote over all SNP probes in the interval).
E323.TI.FFPE.SNP #major	The number of copies of the major allele this sample has here (average over all SNP probes in the interval).
E323.TI.FFPE.SNP #minor	The number of copies of the minor allele this sample has here (average over all SNP probes in the interval).
E324.TI.FFPE.SNP type	The aberration class this sample has here (majority vote over all SNP probes in the interval).
E324.TI.FFPE.SNP #major	The number of copies of the major allele this sample has here (average over all SNP probes in the interval).
E324.TI.FFPE.SNP #minor	The number of copies of the minor allele this sample has here (average over all SNP probes in the interval).
E326.TI.FFPE.SNP type	The aberration class this sample has here (majority vote over all SNP probes in the interval).
E326.TI.FFPE.SNP #major	The number of copies of the major allele this sample has here (average over all SNP probes in the interval).
E326.TI.FFPE.SNP #minor	The number of copies of the minor allele this sample has here (average over all SNP probes in the interval).
E331.TI.FFPE.SNP type	The aberration class this sample has here (majority vote over all SNP probes in the interval).
E331.TI.FFPE.SNP #major	The number of copies of the major allele this sample has here (average over all SNP probes in the interval).
E331.TI.FFPE.SNP #minor	The number of copies of the minor allele this sample has here (average over all SNP probes in the interval).
E334.TI.FFPE.SNP type	The aberration class this sample has here (majority vote over all SNP probes in the interval).
E334.TI.FFPE.SNP #major	The number of copies of the major allele this sample has here (average over all SNP probes in the interval).
E334.TI.FFPE.SNP #minor	The number of copies of the minor allele this sample has here (average over all SNP probes in the interval).
E337.TI.FFPE.SNP type	The aberration class this sample has here (majority vote over all SNP probes in the interval).
E337.TI.FFPE.SNP #major	The number of copies of the major allele this sample has here (average over all SNP probes in the interval).
E337.TI.FFPE.SNP #minor	The number of copies of the minor allele this sample has here (average over all SNP probes in the interval).
E338.TI.FFPE.SNP type	The aberration class this sample has here (majority vote over all SNP probes in the interval).
E338.TI.FFPE.SNP #major	The number of copies of the major allele this sample has here (average over all SNP probes in the interval).
E338.TI.FFPE.SNP #minor	The number of copies of the minor allele this sample has here (average over all SNP probes in the interval).
E340.TI.FFPE.SNP type	The aberration class this sample has here (majority vote over all SNP probes in the interval).
E340.TI.FFPE.SNP #major	The number of copies of the major allele this sample has here (average over all SNP probes in the interval).
E340.TI.FFPE.SNP #minor	The number of copies of the minor allele this sample has here (average over all SNP probes in the interval).
E401.TI.FFPE.SNP type	The aberration class this sample has here (majority vote over all SNP probes in the interval).
E401.TI.FFPE.SNP #major	The number of copies of the major allele this sample has here (average over all SNP probes in the interval).
E401.TI.FFPE.SNP #minor	The number of copies of the minor allele this sample has here (average over all SNP probes in the interval).
E402.TI.FFPE.SNP type	The aberration class this sample has here (majority vote over all SNP probes in the interval).
E402.TI.FFPE.SNP #major	The number of copies of the major allele this sample has here (average over all SNP probes in the interval).
E402.TI.FFPE.SNP #minor	The number of copies of the minor allele this sample has here (average over all SNP probes in the interval).
E403.TI.r1.FFPE.SNP type	The aberration class this sample has here (majority vote over all SNP probes in the interval).
E403.TI.r1.FFPE.SNP #major	The number of copies of the major allele this sample has here (average over all SNP probes in the interval).
E403.TI.r1.FFPE.SNP #minor	The number of copies of the minor allele this sample has here (average over all SNP probes in the interval).
E408.TI.FFPE.SNP type	The aberration class this sample has here (majority vote over all SNP probes in the interval).
E408.TI.FFPE.SNP #major	The number of copies of the major allele this sample has here (average over all SNP probes in the interval).
E408.TI.FFPE.SNP #minor	The number of copies of the minor allele this sample has here (average over all SNP probes in the interval).
E409.TI.FFPE.SNP type	The aberration class this sample has here (majority vote over all SNP probes in the interval).
E409.TI.FFPE.SNP #major	The number of copies of the major allele this sample has here (average over all SNP probes in the interval).
E409.TI.FFPE.SNP #minor	The number of copies of the minor allele this sample has here (average over all SNP probes in the interval).
E410.TI.FFPE.SNP type	The aberration class this sample has here (majority vote over all SNP probes in the interval).
E410.TI.FFPE.SNP #major	The number of copies of the major allele this sample has here (average over all SNP probes in the interval).
E410.TI.FFPE.SNP #minor	The number of copies of the minor allele this sample has here (average over all SNP probes in the interval).
HE01.TI.FFPE.SNP type	The aberration class this sample has here (majority vote over all SNP probes in the interval).
HE01.TI.FFPE.SNP #major	The number of copies of the major allele this sample has here (average over all SNP probes in the interval).
HE01.TI.FFPE.SNP #minor	The number of copies of the minor allele this sample has here (average over all SNP probes in the interval).
HE02.TI.FFPE.SNP type	The aberration class this sample has here (majority vote over all SNP probes in the interval).
HE02.TI.FFPE.SNP #major	The number of copies of the major allele this sample has here (average over all SNP probes in the interval).
HE02.TI.FFPE.SNP #minor	The number of copies of the minor allele this sample has here (average over all SNP probes in the interval).
HE03.TI.FFPE.SNP type	The aberration class this sample has here (majority vote over all SNP probes in the interval).
HE03.TI.FFPE.SNP #major	The number of copies of the major allele this sample has here (average over all SNP probes in the interval).
HE03.TI.FFPE.SNP #minor	The number of copies of the minor allele this sample has here (average over all SNP probes in the interval).
HE05.TI.FFPE.SNP type	The aberration class this sample has here (majority vote over all SNP probes in the interval).
HE05.TI.FFPE.SNP #major	The number of copies of the major allele this sample has here (average over all SNP probes in the interval).
HE05.TI.FFPE.SNP #minor	The number of copies of the minor allele this sample has here (average over all SNP probes in the interval).
HE06.TI.FFPE.SNP type	The aberration class this sample has here (majority vote over all SNP probes in the interval).
HE06.TI.FFPE.SNP #major	The number of copies of the major allele this sample has here (average over all SNP probes in the interval).
HE06.TI.FFPE.SNP #minor	The number of copies of the minor allele this sample has here (average over all SNP probes in the interval).
HE07.TI.FFPE.SNP type	The aberration class this sample has here (majority vote over all SNP probes in the interval).
HE07.TI.FFPE.SNP #major	The number of copies of the major allele this sample has here (average over all SNP probes in the interval).
HE07.TI.FFPE.SNP #minor	The number of copies of the minor allele this sample has here (average over all SNP probes in the interval).
HE08.TI.FFPE.SNP type	The aberration class this sample has here (majority vote over all SNP probes in the interval).
HE08.TI.FFPE.SNP #major	The number of copies of the major allele this sample has here (average over all SNP probes in the interval).
HE08.TI.FFPE.SNP #minor	The number of copies of the minor allele this sample has here (average over all SNP probes in the interval).
HE10.TI.FFPE.SNP type	The aberration class this sample has here (majority vote over all SNP probes in the interval).
HE10.TI.FFPE.SNP #major	The number of copies of the major allele this sample has here (average over all SNP probes in the interval).
HE10.TI.FFPE.SNP #minor	The number of copies of the minor allele this sample has here (average over all SNP probes in the interval).
HE11.TI.FFPE.SNP type	The aberration class this sample has here (majority vote over all SNP probes in the interval).
HE11.TI.FFPE.SNP #major	The number of copies of the major allele this sample has here (average over all SNP probes in the interval).
HE11.TI.FFPE.SNP #minor	The number of copies of the minor allele this sample has here (average over all SNP probes in the interval).
HE14.TI.FFPE.SNP type	The aberration class this sample has here (majority vote over all SNP probes in the interval).
HE14.TI.FFPE.SNP #major	The number of copies of the major allele this sample has here (average over all SNP probes in the interval).
HE14.TI.FFPE.SNP #minor	The number of copies of the minor allele this sample has here (average over all SNP probes in the interval).
HE16.TI.FFPE.SNP type	The aberration class this sample has here (majority vote over all SNP probes in the interval).
HE16.TI.FFPE.SNP #major	The number of copies of the major allele this sample has here (average over all SNP probes in the interval).
HE16.TI.FFPE.SNP #minor	The number of copies of the minor allele this sample has here (average over all SNP probes in the interval).
HE17.TI.FFPE.SNP type	The aberration class this sample has here (majority vote over all SNP probes in the interval).
HE17.TI.FFPE.SNP #major	The number of copies of the major allele this sample has here (average over all SNP probes in the interval).
HE17.TI.FFPE.SNP #minor	The number of copies of the minor allele this sample has here (average over all SNP probes in the interval).
HE18.TI.FFPE.SNP type	The aberration class this sample has here (majority vote over all SNP probes in the interval).
HE18.TI.FFPE.SNP #major	The number of copies of the major allele this sample has here (average over all SNP probes in the interval).
HE18.TI.FFPE.SNP #minor	The number of copies of the minor allele this sample has here (average over all SNP probes in the interval).
HE20.TI.FFPE.SNP type	The aberration class this sample has here (majority vote over all SNP probes in the interval).
HE20.TI.FFPE.SNP #major	The number of copies of the major allele this sample has here (average over all SNP probes in the interval).
HE20.TI.FFPE.SNP #minor	The number of copies of the minor allele this sample has here (average over all SNP probes in the interval).
HE21.TI.FFPE.SNP type	The aberration class this sample has here (majority vote over all SNP probes in the interval).
HE21.TI.FFPE.SNP #major	The number of copies of the major allele this sample has here (average over all SNP probes in the interval).
HE21.TI.FFPE.SNP #minor	The number of copies of the minor allele this sample has here (average over all SNP probes in the interval).
HE24.TI.FFPE.SNP type	The aberration class this sample has here (majority vote over all SNP probes in the interval).
HE24.TI.FFPE.SNP #major	The number of copies of the major allele this sample has here (average over all SNP probes in the interval).
HE24.TI.FFPE.SNP #minor	The number of copies of the minor allele this sample has here (average over all SNP probes in the interval).
HE26.TI.FFPE.SNP type	The aberration class this sample has here (majority vote over all SNP probes in the interval).
HE26.TI.FFPE.SNP #major	The number of copies of the major allele this sample has here (average over all SNP probes in the interval).
HE26.TI.FFPE.SNP #minor	The number of copies of the minor allele this sample has here (average over all SNP probes in the interval).
HE27.TI.FFPE.SNP type	The aberration class this sample has here (majority vote over all SNP probes in the interval).
HE27.TI.FFPE.SNP #major	The number of copies of the major allele this sample has here (average over all SNP probes in the interval).
HE27.TI.FFPE.SNP #minor	The number of copies of the minor allele this sample has here (average over all SNP probes in the interval).
HE29.TI.FFPE.SNP type	The aberration class this sample has here (majority vote over all SNP probes in the interval).
HE29.TI.FFPE.SNP #major	The number of copies of the major allele this sample has here (average over all SNP probes in the interval).
HE29.TI.FFPE.SNP #minor	The number of copies of the minor allele this sample has here (average over all SNP probes in the interval).
HE30.TI.FFPE.SNP type	The aberration class this sample has here (majority vote over all SNP probes in the interval).
HE30.TI.FFPE.SNP #major	The number of copies of the major allele this sample has here (average over all SNP probes in the interval).
HE30.TI.FFPE.SNP #minor	The number of copies of the minor allele this sample has here (average over all SNP probes in the interval).
HE32.TI.FFPE.SNP type	The aberration class this sample has here (majority vote over all SNP probes in the interval).
HE32.TI.FFPE.SNP #major	The number of copies of the major allele this sample has here (average over all SNP probes in the interval).
HE32.TI.FFPE.SNP #minor	The number of copies of the minor allele this sample has here (average over all SNP probes in the interval).
HE35.TI.FFPE.SNP type	The aberration class this sample has here (majority vote over all SNP probes in the interval).
HE35.TI.FFPE.SNP #major	The number of copies of the major allele this sample has here (average over all SNP probes in the interval).
HE35.TI.FFPE.SNP #minor	The number of copies of the minor allele this sample has here (average over all SNP probes in the interval).
HE36.TI.FFPE.SNP type	The aberration class this sample has here (majority vote over all SNP probes in the interval).
HE36.TI.FFPE.SNP #major	The number of copies of the major allele this sample has here (average over all SNP probes in the interval).
HE36.TI.FFPE.SNP #minor	The number of copies of the minor allele this sample has here (average over all SNP probes in the interval).
HE37.TI.FFPE.SNP type	The aberration class this sample has here (majority vote over all SNP probes in the interval).
HE37.TI.FFPE.SNP #major	The number of copies of the major allele this sample has here (average over all SNP probes in the interval).
HE37.TI.FFPE.SNP #minor	The number of copies of the minor allele this sample has here (average over all SNP probes in the interval).
HE39.TI.FFPE.SNP type	The aberration class this sample has here (majority vote over all SNP probes in the interval).
HE39.TI.FFPE.SNP #major	The number of copies of the major allele this sample has here (average over all SNP probes in the interval).
HE39.TI.FFPE.SNP #minor	The number of copies of the minor allele this sample has here (average over all SNP probes in the interval).
HE41.TI.FFPE.SNP type	The aberration class this sample has here (majority vote over all SNP probes in the interval).
HE41.TI.FFPE.SNP #major	The number of copies of the major allele this sample has here (average over all SNP probes in the interval).
HE41.TI.FFPE.SNP #minor	The number of copies of the minor allele this sample has here (average over all SNP probes in the interval).
HE42.TI.FFPE.SNP type	The aberration class this sample has here (majority vote over all SNP probes in the interval).
HE42.TI.FFPE.SNP #major	The number of copies of the major allele this sample has here (average over all SNP probes in the interval).
HE42.TI.FFPE.SNP #minor	The number of copies of the minor allele this sample has here (average over all SNP probes in the interval).
HE43.TI.FFPE.SNP type	The aberration class this sample has here (majority vote over all SNP probes in the interval).
HE43.TI.FFPE.SNP #major	The number of copies of the major allele this sample has here (average over all SNP probes in the interval).
HE43.TI.FFPE.SNP #minor	The number of copies of the minor allele this sample has here (average over all SNP probes in the interval).
HE44.TI.FFPE.SNP type	The aberration class this sample has here (majority vote over all SNP probes in the interval).
HE44.TI.FFPE.SNP #major	The number of copies of the major allele this sample has here (average over all SNP probes in the interval).
HE44.TI.FFPE.SNP #minor	The number of copies of the minor allele this sample has here (average over all SNP probes in the interval).
HE46.TI.FFPE.SNP type	The aberration class this sample has here (majority vote over all SNP probes in the interval).
HE46.TI.FFPE.SNP #major	The number of copies of the major allele this sample has here (average over all SNP probes in the interval).
HE46.TI.FFPE.SNP #minor	The number of copies of the minor allele this sample has here (average over all SNP probes in the interval).
HE47.TI.FFPE.SNP type	The aberration class this sample has here (majority vote over all SNP probes in the interval).
HE47.TI.FFPE.SNP #major	The number of copies of the major allele this sample has here (average over all SNP probes in the interval).
HE47.TI.FFPE.SNP #minor	The number of copies of the minor allele this sample has here (average over all SNP probes in the interval).
P001.TI.FFPE.SNP type	The aberration class this sample has here (majority vote over all SNP probes in the interval).
P001.TI.FFPE.SNP #major	The number of copies of the major allele this sample has here (average over all SNP probes in the interval).
P001.TI.FFPE.SNP #minor	The number of copies of the minor allele this sample has here (average over all SNP probes in the interval).
P002.TI.FFPE.SNP type	The aberration class this sample has here (majority vote over all SNP probes in the interval).
P002.TI.FFPE.SNP #major	The number of copies of the major allele this sample has here (average over all SNP probes in the interval).
P002.TI.FFPE.SNP #minor	The number of copies of the minor allele this sample has here (average over all SNP probes in the interval).
P003.TI.FFPE.SNP type	The aberration class this sample has here (majority vote over all SNP probes in the interval).
P003.TI.FFPE.SNP #major	The number of copies of the major allele this sample has here (average over all SNP probes in the interval).
P003.TI.FFPE.SNP #minor	The number of copies of the minor allele this sample has here (average over all SNP probes in the interval).
P004.TI.FFPE.SNP type	The aberration class this sample has here (majority vote over all SNP probes in the interval).
P004.TI.FFPE.SNP #major	The number of copies of the major allele this sample has here (average over all SNP probes in the interval).
P004.TI.FFPE.SNP #minor	The number of copies of the minor allele this sample has here (average over all SNP probes in the interval).
P005.TI.FFPE.SNP type	The aberration class this sample has here (majority vote over all SNP probes in the interval).
P005.TI.FFPE.SNP #major	The number of copies of the major allele this sample has here (average over all SNP probes in the interval).
P005.TI.FFPE.SNP #minor	The number of copies of the minor allele this sample has here (average over all SNP probes in the interval).
P006.TI.FFPE.SNP type	The aberration class this sample has here (majority vote over all SNP probes in the interval).
P006.TI.FFPE.SNP #major	The number of copies of the major allele this sample has here (average over all SNP probes in the interval).
P006.TI.FFPE.SNP #minor	The number of copies of the minor allele this sample has here (average over all SNP probes in the interval).
P007.TI.FFPE.SNP type	The aberration class this sample has here (majority vote over all SNP probes in the interval).
P007.TI.FFPE.SNP #major	The number of copies of the major allele this sample has here (average over all SNP probes in the interval).
P007.TI.FFPE.SNP #minor	The number of copies of the minor allele this sample has here (average over all SNP probes in the interval).
P008.TI.FFPE.SNP type	The aberration class this sample has here (majority vote over all SNP probes in the interval).
P008.TI.FFPE.SNP #major	The number of copies of the major allele this sample has here (average over all SNP probes in the interval).
P008.TI.FFPE.SNP #minor	The number of copies of the minor allele this sample has here (average over all SNP probes in the interval).
P009.TI.FFPE.SNP type	The aberration class this sample has here (majority vote over all SNP probes in the interval).
P009.TI.FFPE.SNP #major	The number of copies of the major allele this sample has here (average over all SNP probes in the interval).
P009.TI.FFPE.SNP #minor	The number of copies of the minor allele this sample has here (average over all SNP probes in the interval).
P010.TI.FFPE.SNP type	The aberration class this sample has here (majority vote over all SNP probes in the interval).
P010.TI.FFPE.SNP #major	The number of copies of the major allele this sample has here (average over all SNP probes in the interval).
P010.TI.FFPE.SNP #minor	The number of copies of the minor allele this sample has here (average over all SNP probes in the interval).
P011.TI.FFPE.SNP type	The aberration class this sample has here (majority vote over all SNP probes in the interval).
P011.TI.FFPE.SNP #major	The number of copies of the major allele this sample has here (average over all SNP probes in the interval).
P011.TI.FFPE.SNP #minor	The number of copies of the minor allele this sample has here (average over all SNP probes in the interval).
P013.TI.FFPE.SNP type	The aberration class this sample has here (majority vote over all SNP probes in the interval).
P013.TI.FFPE.SNP #major	The number of copies of the major allele this sample has here (average over all SNP probes in the interval).
P013.TI.FFPE.SNP #minor	The number of copies of the minor allele this sample has here (average over all SNP probes in the interval).
P014.TI.FFPE.SNP type	The aberration class this sample has here (majority vote over all SNP probes in the interval).
P014.TI.FFPE.SNP #major	The number of copies of the major allele this sample has here (average over all SNP probes in the interval).
P014.TI.FFPE.SNP #minor	The number of copies of the minor allele this sample has here (average over all SNP probes in the interval).
P015.TI.FFPE.SNP type	The aberration class this sample has here (majority vote over all SNP probes in the interval).
P015.TI.FFPE.SNP #major	The number of copies of the major allele this sample has here (average over all SNP probes in the interval).
P015.TI.FFPE.SNP #minor	The number of copies of the minor allele this sample has here (average over all SNP probes in the interval).
P016.TI.FFPE.SNP type	The aberration class this sample has here (majority vote over all SNP probes in the interval).
P016.TI.FFPE.SNP #major	The number of copies of the major allele this sample has here (average over all SNP probes in the interval).
P016.TI.FFPE.SNP #minor	The number of copies of the minor allele this sample has here (average over all SNP probes in the interval).
P018.TI.FFPE.SNP type	The aberration class this sample has here (majority vote over all SNP probes in the interval).
P018.TI.FFPE.SNP #major	The number of copies of the major allele this sample has here (average over all SNP probes in the interval).
P018.TI.FFPE.SNP #minor	The number of copies of the minor allele this sample has here (average over all SNP probes in the interval).
P019.TI.FFPE.SNP type	The aberration class this sample has here (majority vote over all SNP probes in the interval).
P019.TI.FFPE.SNP #major	The number of copies of the major allele this sample has here (average over all SNP probes in the interval).
P019.TI.FFPE.SNP #minor	The number of copies of the minor allele this sample has here (average over all SNP probes in the interval).
P020.TI.FFPE.SNP type	The aberration class this sample has here (majority vote over all SNP probes in the interval).
P020.TI.FFPE.SNP #major	The number of copies of the major allele this sample has here (average over all SNP probes in the interval).
P020.TI.FFPE.SNP #minor	The number of copies of the minor allele this sample has here (average over all SNP probes in the interval).
P021.TI.FFPE.SNP type	The aberration class this sample has here (majority vote over all SNP probes in the interval).
P021.TI.FFPE.SNP #major	The number of copies of the major allele this sample has here (average over all SNP probes in the interval).
P021.TI.FFPE.SNP #minor	The number of copies of the minor allele this sample has here (average over all SNP probes in the interval).
P022.TI.FFPE.SNP type	The aberration class this sample has here (majority vote over all SNP probes in the interval).
P022.TI.FFPE.SNP #major	The number of copies of the major allele this sample has here (average over all SNP probes in the interval).
P022.TI.FFPE.SNP #minor	The number of copies of the minor allele this sample has here (average over all SNP probes in the interval).
P023.TI.FFPE.SNP type	The aberration class this sample has here (majority vote over all SNP probes in the interval).
P023.TI.FFPE.SNP #major	The number of copies of the major allele this sample has here (average over all SNP probes in the interval).
P023.TI.FFPE.SNP #minor	The number of copies of the minor allele this sample has here (average over all SNP probes in the interval).
P028.TI.FFPE.SNP type	The aberration class this sample has here (majority vote over all SNP probes in the interval).
P028.TI.FFPE.SNP #major	The number of copies of the major allele this sample has here (average over all SNP probes in the interval).
P028.TI.FFPE.SNP #minor	The number of copies of the minor allele this sample has here (average over all SNP probes in the interval).
P032.TI.FFPE.SNP type	The aberration class this sample has here (majority vote over all SNP probes in the interval).
P032.TI.FFPE.SNP #major	The number of copies of the major allele this sample has here (average over all SNP probes in the interval).
P032.TI.FFPE.SNP #minor	The number of copies of the minor allele this sample has here (average over all SNP probes in the interval).
P033.TI.FFPE.SNP type	The aberration class this sample has here (majority vote over all SNP probes in the interval).
P033.TI.FFPE.SNP #major	The number of copies of the major allele this sample has here (average over all SNP probes in the interval).
P033.TI.FFPE.SNP #minor	The number of copies of the minor allele this sample has here (average over all SNP probes in the interval).
P034.TI.FFPE.SNP type	The aberration class this sample has here (majority vote over all SNP probes in the interval).
P034.TI.FFPE.SNP #major	The number of copies of the major allele this sample has here (average over all SNP probes in the interval).
P034.TI.FFPE.SNP #minor	The number of copies of the minor allele this sample has here (average over all SNP probes in the interval).
P036.TI.FFPE.SNP type	The aberration class this sample has here (majority vote over all SNP probes in the interval).
P036.TI.FFPE.SNP #major	The number of copies of the major allele this sample has here (average over all SNP probes in the interval).
P036.TI.FFPE.SNP #minor	The number of copies of the minor allele this sample has here (average over all SNP probes in the interval).
P038.TI.FFPE.SNP type	The aberration class this sample has here (majority vote over all SNP probes in the interval).
P038.TI.FFPE.SNP #major	The number of copies of the major allele this sample has here (average over all SNP probes in the interval).
P038.TI.FFPE.SNP #minor	The number of copies of the minor allele this sample has here (average over all SNP probes in the interval).
P039.TI.FFPE.SNP type	The aberration class this sample has here (majority vote over all SNP probes in the interval).
P039.TI.FFPE.SNP #major	The number of copies of the major allele this sample has here (average over all SNP probes in the interval).
P039.TI.FFPE.SNP #minor	The number of copies of the minor allele this sample has here (average over all SNP probes in the interval).
S002.TI.frozen.SNP type	The aberration class this sample has here (majority vote over all SNP probes in the interval).
S002.TI.frozen.SNP #major	The number of copies of the major allele this sample has here (average over all SNP probes in the interval).
S002.TI.frozen.SNP #minor	The number of copies of the minor allele this sample has here (average over all SNP probes in the interval).
S003.TI.frozen.SNP type	The aberration class this sample has here (majority vote over all SNP probes in the interval).
S003.TI.frozen.SNP #major	The number of copies of the major allele this sample has here (average over all SNP probes in the interval).
S003.TI.frozen.SNP #minor	The number of copies of the minor allele this sample has here (average over all SNP probes in the interval).
S004.TI.frozen.SNP type	The aberration class this sample has here (majority vote over all SNP probes in the interval).
S004.TI.frozen.SNP #major	The number of copies of the major allele this sample has here (average over all SNP probes in the interval).
S004.TI.frozen.SNP #minor	The number of copies of the minor allele this sample has here (average over all SNP probes in the interval).
S005.TI.frozen.SNP type	The aberration class this sample has here (majority vote over all SNP probes in the interval).
S005.TI.frozen.SNP #major	The number of copies of the major allele this sample has here (average over all SNP probes in the interval).
S005.TI.frozen.SNP #minor	The number of copies of the minor allele this sample has here (average over all SNP probes in the interval).
S006.TI.frozen.SNP type	The aberration class this sample has here (majority vote over all SNP probes in the interval).
S006.TI.frozen.SNP #major	The number of copies of the major allele this sample has here (average over all SNP probes in the interval).
S006.TI.frozen.SNP #minor	The number of copies of the minor allele this sample has here (average over all SNP probes in the interval).
S007.TI.frozen.SNP type	The aberration class this sample has here (majority vote over all SNP probes in the interval).
S007.TI.frozen.SNP #major	The number of copies of the major allele this sample has here (average over all SNP probes in the interval).
S007.TI.frozen.SNP #minor	The number of copies of the minor allele this sample has here (average over all SNP probes in the interval).
S008.TI.frozen.SNP type	The aberration class this sample has here (majority vote over all SNP probes in the interval).
S008.TI.frozen.SNP #major	The number of copies of the major allele this sample has here (average over all SNP probes in the interval).
S008.TI.frozen.SNP #minor	The number of copies of the minor allele this sample has here (average over all SNP probes in the interval).
S024.TI.frozen.SNP type	The aberration class this sample has here (majority vote over all SNP probes in the interval).
S024.TI.frozen.SNP #major	The number of copies of the major allele this sample has here (average over all SNP probes in the interval).
S024.TI.frozen.SNP #minor	The number of copies of the minor allele this sample has here (average over all SNP probes in the interval).
S025.TI.frozen.SNP type	The aberration class this sample has here (majority vote over all SNP probes in the interval).
S025.TI.frozen.SNP #major	The number of copies of the major allele this sample has here (average over all SNP probes in the interval).
S025.TI.frozen.SNP #minor	The number of copies of the minor allele this sample has here (average over all SNP probes in the interval).
S027.TI.frozen.SNP type	The aberration class this sample has here (majority vote over all SNP probes in the interval).
S027.TI.frozen.SNP #major	The number of copies of the major allele this sample has here (average over all SNP probes in the interval).
S027.TI.frozen.SNP #minor	The number of copies of the minor allele this sample has here (average over all SNP probes in the interval).
S028.TI.frozen.SNP type	The aberration class this sample has here (majority vote over all SNP probes in the interval).
S028.TI.frozen.SNP #major	The number of copies of the major allele this sample has here (average over all SNP probes in the interval).
S028.TI.frozen.SNP #minor	The number of copies of the minor allele this sample has here (average over all SNP probes in the interval).
S031.TI.frozen.SNP type	The aberration class this sample has here (majority vote over all SNP probes in the interval).
S031.TI.frozen.SNP #major	The number of copies of the major allele this sample has here (average over all SNP probes in the interval).
S031.TI.frozen.SNP #minor	The number of copies of the minor allele this sample has here (average over all SNP probes in the interval).
S033.TI.frozen.SNP type	The aberration class this sample has here (majority vote over all SNP probes in the interval).
S033.TI.frozen.SNP #major	The number of copies of the major allele this sample has here (average over all SNP probes in the interval).
S033.TI.frozen.SNP #minor	The number of copies of the minor allele this sample has here (average over all SNP probes in the interval).
S035.TI.frozen.SNP type	The aberration class this sample has here (majority vote over all SNP probes in the interval).
S035.TI.frozen.SNP #major	The number of copies of the major allele this sample has here (average over all SNP probes in the interval).
S035.TI.frozen.SNP #minor	The number of copies of the minor allele this sample has here (average over all SNP probes in the interval).
S036.TI.frozen.SNP type	The aberration class this sample has here (majority vote over all SNP probes in the interval).
S036.TI.frozen.SNP #major	The number of copies of the major allele this sample has here (average over all SNP probes in the interval).
S036.TI.frozen.SNP #minor	The number of copies of the minor allele this sample has here (average over all SNP probes in the interval).
S038.TI.frozen.SNP type	The aberration class this sample has here (majority vote over all SNP probes in the interval).
S038.TI.frozen.SNP #major	The number of copies of the major allele this sample has here (average over all SNP probes in the interval).
S038.TI.frozen.SNP #minor	The number of copies of the minor allele this sample has here (average over all SNP probes in the interval).

## Sheet: CNAs
Common CNAs in subcohort "all FL patients having a SNP sample, 147 in total"
Location	chromosome	cytoband	GISTIC CNA	type	GISTIC class	FDR	FDR.residual	Interval	GISTIC region	region start pos	region end pos	GISTIC CI	75%-CI start pos	75%-CI end pos	GISTIC MCR peak	cytoband for peak start pos	cytoband for peak end pos	narrow peak (MCR) start pos	narrow peak (MCR) end pos	robust MCR ext.	robust peak start pos	robust peak end pos		Genes	#genes	RefSeq genes	other genes	COSMIC Cancer Gene Census	VDJ region? (masked in plots)	Aggregation over 147 SNP samples	amplification	#samples	avg. probe-level amp freq.	gain	#samples	avg. probe-level gain freq.	normal	#samples	avg. probe-level normal freq.	LOH	#samples	avg. probe-level LOH freq.	deletion	#samples	avg. probe-level del freq.	loss	#samples	avg. probe-level loss freq.	gain or amp.
	(desc...)	(desc...)		(desc...)	(desc...)	(desc...)	(desc...)			(desc...)	(desc...)		(desc...)	(desc...)		(desc...)	(desc...)	(desc...)	(desc...)		(desc...)	(desc...)			(desc...)	(desc...)	(desc...)	(desc...)	(desc...)			(desc...)	(desc...)		(desc...)	(desc...)		(desc...)	(desc...)		(desc...)	(desc...)		(desc...)	(desc...)		(desc...)	(desc...)
	14	14q11.2		del	Peak	2.7696e-170	2.7696e-170			21830895	22641971		22279130	22465665		14q11.2	14q11.2	22343206	22359442		21949175	22492867	./robust peak extensions/delPeakExt_fromChr14=22343206-22359442.pdf		16	LOC105370401	TRA, TRAV38-2DV8, TRAV39, TRAV40, TRAV41, TRD, TRDC, TRDD1, TRDD2, TRDD3, TRDJ1, TRDJ2, TRDJ3, TRDJ4, TRDV2	TRA, TRD	TRUE			0	0		1	0.00680272		32.6111	0.221844		0	0		16.2778	0.110733		97.1111	0.66062
	14	14q32.33		del	Peak	1.2088e-83	1.9289e-83			105602682	107043718		105876668	105904511		14q32.33	14q32.33	105880706	105901890		105745962	106475343	./robust peak extensions/delPeakExt_fromChr14=105880706-105901890.pdf		18		IGH, IGHD1-14, IGHD1-20, IGHD1-26, IGHD2-15, IGHD2-21, IGHD3-10, IGHD3-16, IGHD3-22, IGHD4-11, IGHD4-17, IGHD4-23, IGHD5-12, IGHD5-18, IGHD5-24, IGHD6-13, IGHD6-19, IGHD6-25	IGH	TRUE			13	0.0884354		2	0.0136054		61.8	0.420408		0	0		32.4	0.220408		37.8	0.257143
	7	7p12.2		amp	Peak	7.9917e-37	7.9917e-37			50083658	50656431		50188694	50319941		7p12.2	7p12.2	50306539	50310670		50130814	50440165			1	IKZF1		IKZF1	FALSE			22.7692	0.154893		28.6923	0.195186		94.5385	0.643119		0	0		0	0		1	0.00680272
	2	2p11.2		del	Peak	9.7609e-29	9.7609e-29			88825619	89843752		88904511	89003233		2p11.2	2p11.2	88928357	88993332		88846221	89204213	./robust peak extensions/delPeakExt_fromChr2=88928357-88993332.pdf		5		IGK, IGKV1-5, IGKV1-6, IGKV1-8, IGKV3-7	IGK	TRUE			11	0.0748299		3	0.0204082		94.3529	0.641857		1	0.00680272		22.8824	0.155662		14.7647	0.10044
	1	1q23.1		amp	Peak	6.8274e-35	1.2433e-28			121852401	164649636		157534016	157561792		1q23.1	1q23.1	157538871	157558227		157476105	157855986			1	FCRL5			FALSE			14.6667	0.0997732		34.1667	0.232426		97.1667	0.660998		0	0		0	0		1	0.00680272
	10	10q21.2		amp	Peak	1.3481e-27	1.3481e-27			61691239	62297442		61896115	62122256		10q21.2	10q21.2	61948249	62101840		61773166	62228697			1	ARID5B			FALSE			17.8462	0.121402		18	0.122449		107.154	0.728938		0	0		0	0		4	0.0272109
	11	11q24.3		amp	Peak	1.3481e-27	2.0466e-27			127975193	128894640		128365558	128747335		11q24.3	11q24.3	128459510	128704277		128155371	128798945			6	ETS1, FLI1, LOC101929517, LOC101929538, MIR6090, SENCR		FLI1	FALSE			16.9494	0.115302		20.6076	0.140188		103.658	0.705158		0	0		1	0.00680272		4.78481	0.0325497
	6	6q25.3		amp	Peak	5.0983e-26	5.0983e-26			158735896	159259960		158843943	159144262		6q25.3	6q25.3	158916988	159129820		158801512	159177599			3	C6orf99, RSPH3, TAGAP			FALSE			15.9048	0.108196		14.6667	0.0997732		99.4286	0.676385		0	0		0	0		17	0.115646
	22	22q11.22		amp	Peak	1.5692e-25	1.5692e-25			22017241	23205811		22154040	22178374		22q11.22	22q11.22	22160032	22171213		22112189	22913385	./robust peak extensions/ampPeakExt_fromChr22=22160032-22171213.pdf		2		IGL, IGLV4-60	IGL	TRUE			11.6667	0.0793651		29.6667	0.201814		100.667	0.684807		0	0		2	0.0136054		3	0.0204082
	16	16p12.1		amp	Peak	1.7176e-20	1.7176e-20			27133814	27501438		27172554	27408820		16p12.1	16p12.1	27205919	27401092		27156800	27462893			5	FLJ21408, IL21R, IL4R, KDM8, NSMCE1		IL21R	FALSE			13.8421	0.094164		15.9474	0.108485		109.368	0.744003		5	0.0340136		0	0		2.84211	0.019334
	2	2p16.1		amp	Peak	1.2764e-20	3.0947e-20			56411722	62426485		60558803	60908993		2p16.1	2p16.1	60671529	60755710		59732711	61111627			3	LINC01185, PAPOLG, REL		REL	FALSE			11.1429	0.0758017		24.5357	0.16691		110.321	0.750486		0	0		0	0		1	0.00680272
	14	14q32.33		amp	Peak	8.2439e-22	1.1885e-19			105567588	107043718		106116295	106256129		14q32.33	14q32.33	106146082	106248461		105837365	106689997	./robust peak extensions/ampPeakExt_fromChr14=106146082-106248461.pdf		8		IGH, IGHV1-18, IGHV3-11, IGHV3-13, IGHV3-15, IGHV3-16, IGHV3-20, IGHV3-21	IGH	TRUE			15.92	0.108299		6.72	0.0457143		62.88	0.427755		1	0.00680272		21.48	0.146122		39	0.265306
	9	9p13.2		amp	Peak	2.7208e-19	2.7208e-19			36863674	37671455		37087000	37349073		9p13.2	9p13.2	37100698	37343117		36869259	37573333			1	ZCCHC7			FALSE			14.7647	0.10044		10.9412	0.0744298		110.235	0.7499		0	0		0	0		11.0588	0.0752301
	12	12q21.33		amp	Peak	4.2773e-20	2.1779e-18			91481639	92691220		91972410	92430816		12q21.33	12q22	92108068	92412420		91824933	92608419			5	BTG1, CLLU1, CLLU1OS, LINC01619, LOC101928617		BTG1	FALSE			14.9318	0.101577		20.4091	0.138837		108.818	0.74026		1	0.00680272		0	0		1.84091	0.0125232
	12	12p11.21		amp	Peak	4.5966e-17	5.785e-17			31394341	32090449		31714923	31984630		12p11.21	12p11.21	31792689	31968341		31668327	32011096			4	AMN1, H3F3C, KIAA1551, LINC02422			FALSE			12.9412	0.0880352		26.4118	0.179672		107.647	0.732293		0	0		0	0		0	0
	5	5q33.3		amp	Peak	2.5072e-17	7.9281e-17			158657461	159393813		158834156	159162069		5q33.3	5q33.3	158847484	159147377		158688870	159315006			3	EBF1, LINC02202, RNF145		EBF1	FALSE			11.9091	0.0810142		18.9091	0.128633		109.364	0.74397		0	0		0	0		6.81818	0.0463822
	11	11p13		amp	Peak	2.0384e-16	2.0384e-16			34916267	35393098		35020722	35168752		11p13	11p13	35029693	35152588		34961774	35267693			3	CD44, LOC100507144, SNORD164			FALSE			14.7778	0.100529		8.77778	0.0597128		118.444	0.805745		1	0.00680272		0	0		4	0.0272109
	13	13q14.11		amp	Peak	2.0384e-16	2.0384e-16			39776928	41641426		40615007	40661670		13q14.11	13q14.11	40621275	40656003		39943979	41091820			1	FOXO1		FOXO1	FALSE			7	0.047619		29.5556	0.201058		103.389	0.703326		0	0		0	0		7.05556	0.047997
	2	2p11.2		amp	Peak	4.2732e-16	4.2732e-16			88839119	89142412		88846222	89128437		2p11.2	2p11.2	88855563	88864260		88855562	89127208	./robust peak extensions/ampPeakExt_fromChr2=88855563-88864260.pdf		20		IGK, IGKC, IGKJ1, IGKJ2, IGKJ3, IGKJ4, IGKJ5, IGKV1-12, IGKV1-13, IGKV1-16, IGKV1-17, IGKV1-5, IGKV1-6, IGKV1-8, IGKV1-9, IGKV3-11, IGKV3-15, IGKV3-7, IGKV4-1, IGKV5-2	IGK	TRUE			10.65	0.072449		3.05	0.0207483		97.075	0.660374		1	0.00680272		20.9	0.142177		14.325	0.097449
	8	8p11.22		del	Peak	4.5479e-16	1.4289e-15			38401964	41278249		39310151	39581998		8p11.22	8p11.22	39329339	39562040		38481540	39858179			1	LOC100130964			FALSE			1.29412	0.00880352		3.88235	0.0264106		110.235	0.7499		0	0		10.5882	0.0720288		21	0.142857
	18	18q21.32		amp	Peak	1.1844e-15	8.1243e-15			58494882	59106212		58591653	58711896		18q21.31	18q21.32	58614129	58709767		58535842	58960366			4	ALPK2, LOC101927322, MALT1, SNORA108		MALT1	FALSE			13.9286	0.0947522		19.9286	0.135569		108.143	0.735666		0	0		0	0		5	0.0340136
	1	1q23.3		amp	Peak	8.2439e-22	1.7373e-14			121852401	164649636		160753467	160827532		1q23.3	1q23.3	160777826	160820620		160236604	161771484			2	LY9, SLAMF7			FALSE			8.33333	0.0566893		29	0.197279		108.667	0.739229		0	0		0	0		1	0.00680272
	6	6q27		amp	Peak	1.9859e-14	1.9859e-14			166865844	167222059		167060198	167119201		6q27	6q27	167066826	167111409		166944745	167166189			1	CCR6			FALSE			11	0.0748299		11.5	0.0782313		110.25	0.75		1	0.00680272		0	0		13.25	0.0901361
	13	13q32.3		amp	Peak	8.0594e-14	8.0594e-14			98993597	99617974		99240635	99385978		13q32.3	13q32.3	99252420	99372615		99024396	99506436			5	FKSG29, GPR18, GPR183, MIR623, UBAC2			FALSE			11.8462	0.0805861		12.8462	0.0873888		112.308	0.763998		0	0		2	0.0136054		8	0.0544218
	6	6q15		amp	Peak	2.5827e-13	2.5827e-13			89797614	90717242		90135318	90321485		6q15	6q15	90145611	90309584		89808468	90657606			2	BACH2, MIR4464			FALSE			6.83333	0.0464853		19.0833	0.129819		101.083	0.687642		0	0		0	0		20	0.136054
	9	9q33.2		amp	Peak	1.0406e-12	2.7262e-12			120638621	121346680		120934048	121152027		9q33.2	9q33.2	121015871	121094806		120650285	121232398			3	C5, C5-OT1, CNTRL		CNTRL	FALSE			7	0.047619		19.2174	0.130731		115.783	0.787637		0	0		0	0		5	0.0340136
	9	9q22.2		amp	Peak	1.3303e-12	4.3151e-12			89285642	91048109		89355563	89528053		9q22.2	9q22.2	89376155	89514555		89293868	90983099			2	SECISBP2, SEMA4D			FALSE			5.7	0.0387755		21.6	0.146939		117.5	0.79932		0	0		0	0		2.2	0.014966
	12	12p13.2		amp	Peak	1.0406e-12	4.9396e-12			11702691	11841698		11759963	11769541		12p13.2	12p13.2	11760427	11768370		11724486	11807908			1	ETV6		ETV6	FALSE			9.85714	0.0670554		21.8571	0.148688		113.286	0.770651		0	0		0	0		2	0.0136054
	7	7p21.3		amp	Peak	1.0406e-12	5.9319e-12			7729733	8269138		7876937	8137092		7p21.3	7p21.3	7908332	8125490		7798488	8198181			4	GLCCI1, ICA1, LOC100505921, UMAD1			FALSE			11.7647	0.080032		27.8235	0.189276		105.353	0.716687		0	0		0	0		2.05882	0.0140056
	3	3q26.1		amp	Peak	1.5559e-11	1.5559e-11			162778450	163008643		162828810	162922708		3q26.1	3q26.1	162843505	162901481		162783076	162972579			0				FALSE			9	0.0612245		10.8	0.0734694		122.2	0.831293		0	0		1	0.00680272		4	0.0272109
	5	5q23.1		amp	Peak	1.9725e-11	1.9725e-11			119170991	119564906		119289247	119416415		5q23.1	5q23.1	119303576	119395371		119196339	119508791			1	TNFAIP8			FALSE			9.77778	0.0665155		13.1111	0.0891912		118.111	0.803477		1	0.00680272		1	0.00680272		4	0.0272109
	14	14q24.1		amp	Peak	1.9725e-11	5.9645e-11			68232654	68894795		68276591	68352258		14q24.1	14q24.1	68279711	68305892		68244959	68834988			1	RAD51B		RAD51B	FALSE			9.89474	0.0673111		10.9474	0.0744719		122.421	0.832796		0	0		0.631579	0.00429646		3.10526	0.0211242
	3	3q25.2		amp	Peak	7.26e-11	7.26e-11			152136327	152576948		152141577	152499106		3q25.1	3q25.2	152156194	152472531		152156193	152526941			3	LOC101928166, MBNL1, MBNL1-AS1			FALSE			10.6364	0.0723562		8.40909	0.0572047		124.318	0.845702		0	0		0	0		3.63636	0.0247372
	2	2q31.3		amp	Peak	1.5559e-11	1.0718e-10			181007089	181609866		181278938	181423521		2q31.3	2q31.3	181302374	181408691		181045282	181559991			2	LINC01934, MIR4437			FALSE			9.88889	0.0672714		19.7778	0.134543		113.333	0.770975		2	0.0136054		0	0		2	0.0136054
	9	9q33.3		amp	Peak	5.7509e-11	1.4987e-10			123070601	123513433		123281732	123372262		9q33.3	9q33.3	123294186	123361864		123094753	123426360			1	CRB2			FALSE			7.83333	0.053288		15.6667	0.106576		118.833	0.80839		0	0		0	0		4.66667	0.031746
	8	8p21.2		amp	Peak	2.0763e-10	2.0763e-10			27298986	27460873		27350610	27407434		8p21.2	8p21.2	27354394	27404677		27302319	27436348			1	PTK2B			FALSE			11.8333	0.0804989		11	0.0748299		114.083	0.776077		0	0		0	0		10.0833	0.0685941
	14	14q12		amp	Peak	7.26e-11	2.1707e-10			23937098	24419041		24108808	24249308		14q12	14q12	24122684	24235264		23953157	24378745			20	CHMP4A, DCAF11, EMC9, FITM1, GMPR2, IPO4, IRF9, MDP1, MIR7703, NEDD8, NEDD8-MDP1, NRL, PSME1, PSME2, REC8, RNF31, TGM1, TINF2, TM9SF1, TSSK4			FALSE			9.75	0.0663265		10	0.0680272		124.25	0.845238		0	0		0	0		3	0.0204082
	8	8q22.2		amp	Peak	5.7509e-11	3.1075e-10			100083332	100805624		100156031	100221897		8q22.2	8q22.2	100161959	100214484		100138127	100562983			1	SPAG1			FALSE			6	0.0408163		26.25	0.178571		113.75	0.77381		0	0		0	0		1	0.00680272
	8	8q12.2		amp	Peak	2.0763e-10	3.3567e-10			60491407	61092212		60685251	60837442		8q12.2	8q12.2	60700467	60813429		60507169	61035536			1	CHD7			FALSE			7.11111	0.0483749		22.8889	0.155707		112.444	0.764928		0	0		0	0		4.55556	0.0309902
	1	1q24.3		amp	Peak	1.9859e-14	4.0598e-10			168920320	175085281		172750897	172820624		1q24.3	1q24.3	172764631	172791386		172311449	173095139			0				FALSE			7	0.047619		22.3333	0.151927		113.667	0.773243		1	0.00680272		0	0		3	0.0204082
	13	13q22.1		amp	Peak	9.6446e-10	9.6446e-10			73811707	74243778		73881040	74151180		13q22.1	13q22.1	73944074	73992265		73832157	74243779			1	KLF12			FALSE			8.35294	0.0568227		10.2353	0.0696279		119.529	0.813125		1	0.00680272		0	0		7.88235	0.0536214
	3	3q29		amp	Peak	9.6446e-10	2.1229e-09			195102342	195614165		195291167	195447410		3q29	3q29	195301806	195423253		195239234	195551669			1	ACAP2			FALSE			7.77778	0.0529101		12	0.0816327		126.222	0.858655		0	0		0	0		1	0.00680272
	8	8q13.1		amp	Peak	2.5e-09	4.3199e-09			65625665	66082911		65764805	66021384		8q13.1	8q13.1	65767349	66006887		65643583	66021385			3	DNAJC5B, MTFR1, PDE7A			FALSE			10.8824	0.0740296		12.8235	0.0872349		120.353	0.818727		0	0		0	0		2.94118	0.020008
	3	3q28		amp	Peak	1.5559e-11	5.0654e-09			187701941	188898962		188369841	188466551		3q28	3q28	188378944	188450915		186502309	188879937			1	LPP		LPP	FALSE			5.83333	0.0396825		20.8889	0.142101		116.722	0.794029		0	0		0.555556	0.00377929		3	0.0204082
	9	9q22.33		amp	Peak	2.5e-09	9.3095e-09			97886350	98246768		97904650	98060801		9q22.33	9q22.33	97919209	98044194		97904649	98197724			4	ANP32B, HEMGN, NANS, TRMO			FALSE			7	0.047619		14.3333	0.0975057		120.667	0.820862		0	0		0	0		5	0.0340136
	16	16q13		amp	Peak	1.1095e-08	1.1095e-08			56634345	57199124		56934128	56985619		16q13	16q13	56939550	56982179		56578790	57241121			2	CETP, HERPUD1		HERPUD1	FALSE			7	0.047619		13.8889	0.0944822		120.111	0.817082		0	0		0.888889	0.00604686		5.11111	0.0347695
	2	2q33.1		amp	Peak	4.0756e-12	2.1987e-08			195140788	197644226		197211941	197308811		2q33.1	2q33.1	197216861	197301328		195682681	197571379			2	ANKRD44, ANKRD44-IT1			FALSE			7.42857	0.0505345		18.1429	0.123421		114.429	0.778426		1.71429	0.0116618		1	0.00680272		4.28571	0.0291545
	1	1p22.2		amp	Peak	2.7599e-08	2.7599e-08			89034700	90050837		89649711	89786627		1p22.2	1p22.2	89660008	89772042		89035839	89982359			1	LRRC8C			FALSE			4.81818	0.0327767		17.9091	0.121831		121.091	0.823748		1	0.00680272		0	0		2.18182	0.0148423
	1	1p13.2		amp	Peak	2.7599e-08	2.7599e-08			110586848	111803486		111427098	111674338		1p13.2	1p13.2	111447644	111560809		110598788	111721918			8	ADORA3, ATP5PB, C1orf162, LINC01160, OVGP1, RAP1A, TMIGD3, WDR77			FALSE			5.875	0.039966		15.3125	0.104167		119.562	0.81335		1	0.00680272		0	0		5.25	0.0357143
	16	16p13.13		amp	Peak	2.7599e-08	2.7599e-08			10730524	12154522		10874616	12076665		16p13.13	16p13.13	10881455	10969078		10752134	12092519			22	BCAR4, CIITA, CLEC16A, DEXI, GSPT1, LITAF, LOC101927131, LOC105371083, MIR548H2, NPIPB2, PRM1, PRM2, PRM3, RMI2, RSL1D1, SNN, SNX29, SOCS1, TNFRSF17, TNP2, TXNDC11, ZC3H7A		CIITA, RMI2, SNX29, SOCS1, TNFRSF17	FALSE			3.12281	0.0212436		22.7281	0.154613		107.132	0.728786		5	0.0340136		0	0		9.01754	0.0613438
	2	2p23.1		amp	Peak	3.2445e-09	3.6297e-08			29928888	31149562		30156497	30616668		2p23.1	2p23.1	30158058	30383796		29962528	30803871			5	LBH, LCLAT1, LOC285043, SNORA10B, YPEL5			FALSE			6.96552	0.0473845		21.3793	0.145437		113.828	0.774337		1	0.00680272		0	0		3.82759	0.026038
	10	10q26.13		amp	Peak	3.7562e-08	3.7562e-08			124509319	124900632		124710359	124866000		10q26.13	10q26.13	124722447	124823678		124529519	124886641			4	ABRAXAS2, EEF1AKMT2, FAM53B, FAM53B-AS1			FALSE			6.25	0.042517		11.5	0.0782313		119.25	0.811224		0	0		0	0		10	0.0680272
	3	3p24.1		amp	Peak	9.6446e-10	7.113e-08			30562438	30681977		30583632	30663126		3p24.1	3p24.1	30630766	30660610		30579730	30666252			1	TGFBR2		TGFBR2	FALSE			8.96154	0.0609628		10.5	0.0714286		119.846	0.81528		0	0		2	0.0136054		5.69231	0.0387232
	3	3p14.1		amp	Peak	8.4706e-08	8.4706e-08			67593648	69325905		67689689	68120105		3p14.1	3p14.1	67705694	67937370		67607073	69274034			2	FAM19A1, SUCLG2-AS1			FALSE			3.5	0.0238095		21.6071	0.146987		118.893	0.808795		0	0		0	0		3	0.0204082
	15	15q26.1		amp	Peak	8.4706e-08	8.4706e-08			92801863	93046509		92826396	92992966		15q26.1	15q26.1	92842375	92977645		92826395	92992967			3	CHD2, LINC01578, MIR3175		CHD2	FALSE			9.9	0.0673469		4.9	0.0333333		125.5	0.853741		0	0		0	0		6.7	0.0455782
	14	14q32.33		amp	Peak	7.26e-11	8.5891e-08			105567588	107043718		106573035	106617079		14q32.33	14q32.33	106580707	106609322		105837365	106870940	./robust peak extensions/ampPeakExt_fromChr14=106580707-106609322.pdf		3		IGH, IGHV3-53, IGHV5-51	IGH	TRUE			5.33333	0.0362812		17.5	0.119048		103.667	0.705215		0	0		2.5	0.0170068		18	0.122449
	6	6p22.3		amp	Peak	1.6813e-09	1.0471e-07			24771242	25503506		24809544	25062597		6p22.3	6p22.3	24828263	25057200		24809543	25340582			1	RIPOR2			FALSE			7.64706	0.0520208		12	0.0816327		112.235	0.763505		7.11765	0.0484194		0.176471	0.00120048		7.82353	0.0532213
	4	4p14		amp	Peak	1.1672e-07	1.1672e-07			40138458	40377672		40171314	40335548		4p14	4p14	40177896	40314280		38878328	40335549			4	CHRNA9, LINC02265, N4BP2, RHOH		N4BP2, RHOH	FALSE			7.90909	0.0538033		7.90909	0.0538033		127.182	0.865182		0	0		0	0		4	0.0272109
	8	8q24.22		amp	Peak	7.5626e-10	1.4243e-07			132513123	134799372		132888008	133175473		8q24.22	8q24.22	132908274	133165126		132628076	133632300			4	MIR7848, PTCSC1, SLA, TG			FALSE			7.88889	0.0536659		21.5	0.146259		115.611	0.78647		0	0		0	0		2	0.0136054
	6	6p22.2		amp	Peak	2.5e-09	1.6927e-07			25939496	26633811		26102481	26325234		6p22.2	6p22.2	26112666	26318674		25975871	26584298	./robust peak extensions/ampPeakExt_fromChr6=26112666-26318674.pdf		32	HIST1H1D, HIST1H1E, HIST1H1T, HIST1H2AC, HIST1H2AD, HIST1H2AE, HIST1H2BC, HIST1H2BD, HIST1H2BE, HIST1H2BF, HIST1H2BG, HIST1H2BH, HIST1H2BI, HIST1H3D, HIST1H3E, HIST1H3F, HIST1H3G, HIST1H4C, HIST1H4D, HIST1H4E, HIST1H4F, HIST1H4G, HIST1H4H	TRQ-TTG3-1, TRQ-TTG3-2, TRR-TCG2-1, TRR-TCG4-1, TRS-GCT6-1, TRS-TGA3-1, TRW-CCA3-1, TRX-CAT1-2, TRX-CAT1-3		TRUE			7.92857	0.0539359		15.9286	0.108358		105.643	0.718659		8	0.0544218		0.928571	0.00631681		8.57143	0.058309
	3	3p25.3		amp	Peak	2.5e-09	1.7136e-07			11186132	11536676		11230963	11361759		3p25.3	3p25.3	11249486	11354266		11205574	11392669			2	ATG7, HRH1			FALSE			9.66667	0.0657596		12.1111	0.0823885		122.222	0.831444		0	0		0	0		3	0.0204082
	1	1p36.32		del	Peak	3.3983e-15	2.1267e-07			1	9714427		2050398	2533889		1p36.33	1p36.32	2189519	2459148		1	8474469			10	FAAP20, HES5, MORN1, PANK4, PEX10, PLCH2, PRKCZ, PRKCZ-AS1, RER1, SKI		SKI	FALSE			0.1	0.000680272		3.5	0.0238095		102.86	0.699728		8.02	0.0545578		1	0.00680272		31.52	0.214422
	4	4q24		amp	Peak	2.6802e-07	2.6802e-07			101559566	101960399		101787841	101874687		4q24	4q24	101803350	101862193		101187907	101972166			1	BANK1			FALSE			4.6	0.0312925		14.8	0.10068		126.6	0.861224		0	0		0	0		1	0.00680272
	10	10p12.2		amp	Peak	2.6802e-07	2.6802e-07			22277729	22847164		22590104	22691728		10p12.2	10p12.2	22593104	22657031		22209280	22821868			1	PIP4K2A			FALSE			5.94872	0.0404675		13.6154	0.0926217		121.436	0.826095		0	0		0	0		6	0.0408163
	12	12p13.31		amp	Peak	4.3855e-08	2.8998e-07			9619989	9855161		9752676	9808805		12p13.31	12p13.31	9753256	9791103		9634111	9791104			1	CD69			FALSE			7	0.047619		13.3333	0.0907029		121.333	0.825397		0	0		1	0.00680272		4.33333	0.0294785
	2	2q22.1		amp	Peak	6.302e-08	3.8644e-07			133805671	136514338		136032714	136384929		2q21.3	2q22.1	136078796	136353008		133818885	136407927			1	CXCR4		CXCR4	FALSE			5.85	0.0397959		17	0.115646		118.15	0.803741		2	0.0136054		0	0		4	0.0272109
	7	7q22.1		amp	Peak	3.7562e-08	4.507e-07			100072483	100773793		100124644	100293903		7q22.1	7q22.1	100219256	100229524		100104017	100585068			11	C7orf43, CASTOR3, CNPY4, GAL3ST4, GPC2, LAMTOR4, MBLAC1, MIR4658, PVRIG, STAG3, TAF6			FALSE			4.95	0.0336735		27.05	0.184014		112.1	0.762585		0	0		0	0		2.9	0.0197279
	1	1q31.3		amp	Peak	8.3666e-09	5.5129e-07			198102595	199170300		198515080	198701518		1q31.3	1q32.1	198519361	198701425		198168803	198973323			2	ATP6V1G3, PTPRC		PTPRC	FALSE			7.5	0.0510204		15	0.102041		114.583	0.779478		2	0.0136054		0	0		7.91667	0.0538549
	8	8q22.1		amp	Peak	1.1672e-07	7.6506e-07			94879129	95332198		95107994	95271337		8q22.1	8q22.1	95127390	95256060		94905730	95271338			6	C8orf37, C8orf37-AS1, LINC01298, NDUFAF6, PLEKHF2	TRS-AGA2-5		FALSE			7.8	0.0530612		14	0.0952381		124.2	0.844898		0	0		0	0		1	0.00680272
	5	5q31.1		amp	Peak	2.5796e-06	2.5796e-06			131023523	131743594		131239721	131437840		5q31.1	5q31.1	131245503	131435343		131042334	131710142			2	CDC42SE2, RAPGEF6			FALSE			3.92308	0.0266876		18	0.122449		124.077	0.844061		0	0		0	0		1	0.00680272
	19	19p13.3		del	Peak	1.1825e-07	2.6158e-06			4913060	8145041		5927086	6014620		19p13.3	19p13.3	5942080	6000301		5000811	6363482			3	LOC100128568, RANBP3, RFX2			FALSE			0	0		1	0.00680272		121.4	0.82585		0	0		0	0		24.6	0.167347
	17	17q25.3		amp	Peak	2.5796e-06	4.3764e-06			80539833	80742382		80588841	80617626		17q25.3	17q25.3	80591703	80617410		80544083	80730818			1	RPTOR			FALSE			5	0.0340136		14.7273	0.100186		124.273	0.845393		0	0		0	0		3	0.0204082
	11	11q13.3		amp	Peak	2.5796e-06	5.8282e-06			69666351	69749998		69667746	69692373		11q13.3	11q13.3	69674475	69682974		69667745	69731961			1	ORAOV1			FALSE			7.97143	0.0542274		7.25714	0.0493683		125.429	0.853256		0	0		0	0		6.34286	0.0431487
	3	3p14.2		amp	Peak	2.5796e-06	6.5096e-06			59287702	60344981		59935922	60109343		3p14.2	3p14.2	60005883	60019842		59302489	60292565			1	FHIT		FHIT	FALSE			0.935484	0.00636384		25.3548	0.172482		117.71	0.800746		0	0		0	0		3	0.0204082
	7	7p15.3		amp	Peak	3.8356e-07	9.2417e-06			23295174	24318877		23464136	23607758		7p15.3	7p15.3	23484125	23606869		23340566	24285390			3	CCDC126, IGF2BP3, TRA2A			FALSE			8.75	0.0595238		24.25	0.164966		114	0.77551		0	0		0	0		0	0
	1	1p36.23		del	Peak	5.8048e-14	1.0585e-05			1	9714427		7211413	7746955		1p36.23	1p36.23	7282047	7698699		2459149	8509847			2	CAMTA1, LOC102725193		CAMTA1	FALSE			0	0		0.2	0.00136054		111.057	0.755491		4	0.0272109		2.97143	0.0202138		28.7714	0.195724
	11	11q13.2		amp	Peak	6.0409e-07	1.0796e-05			67488407	67608472		67518605	67573289		11q13.2	11q13.2	67526728	67571604		66035007	67625090			1	CABP2			FALSE			5.875	0.039966		8.0625	0.0548469		131.062	0.891582		1	0.00680272		0	0		1	0.00680272
	11	11q13.3		amp	Peak	7.9691e-06	1.7476e-05			69546619	69638737		69613765	69634961		11q13.3	11q13.3	69614737	69621023		69546618	69635626			0				FALSE			7.24138	0.0492611		6.72414	0.0457424		126.241	0.858785		0	0		0	0		6.7931	0.0462116
	16	16q24.1		del	Peak	2.2316e-05	2.2316e-05			85031480	85322522		85105568	85240295		16q24.1	16q24.1	85128831	85225870		85048347	85280056			3	FAM92B, GSE1, LINC02139			FALSE			0.125	0.00085034		4	0.0272109		122.125	0.830782		1	0.00680272		1	0.00680272		18.75	0.127551
	3	3q13.11		amp	Peak	2.2813e-05	2.2813e-05			105688901	105946421		105685188	105898174		3q13.11	3q13.11	105805800	105879579		105697703	105929964			1	CBLB		CBLB	FALSE			3.87179	0.0263387		14.2564	0.0969824		127.615	0.868132		0	0		0	0		1.25641	0.00854701
	13	13q12.3		amp	Peak	2.2813e-05	2.2813e-05			30129503	30818249		30352594	30735692		13q12.3	13q12.3	30504704	30648732		30129502	30767298			7	ALOX5AP, HMGB1, LINC00426, LINC01058, UBE2L5, USPL1	TRN-GTT2-4		FALSE			5.96	0.0405442		9.28	0.0631293		121.04	0.823401		0	0		0	0		10.72	0.0729252
	7	7q11.23		del	Peak	1.5884e-07	2.819e-05			72806110	74718078		73961838	74074591		7q11.23	7q11.23	73978274	74010907		72825927	74402741			1	ELN		ELN	FALSE			1	0.00680272		11	0.0748299		114.444	0.778534		0	0		3.11111	0.021164		17.4444	0.11867
	12	12q13.3		amp	Peak	8.4706e-08	3.0798e-05			57201284	70881602		57640565	57710714		12q13.3	12q14.1	57685399	57709263		57633298	57719532			1	OS9			FALSE			3.94872	0.026862		30.8205	0.209663		111.231	0.756672		1	0.00680272		0	0		0	0
	11	11p15.4		del	Peak	1.4207e-05	4.2352e-05			6205854	6718175		6595586	6663279		11p15.4	11p15.4	6597319	6657000		6220537	6663280			5	DCHS1, ILK, RRP8, TAF10, TPP1			FALSE			0	0		6	0.0408163		124.087	0.844129		1	0.00680272		9.73913	0.0662526		6.17391	0.0419994
	2	2q32.3		amp	Peak	2.5e-09	4.3507e-05			195140788	197644226		195508252	195637661		2q32.3	2q32.3	195522901	195613221		195153047	197552135			1	SLC39A10			FALSE			3.875	0.0263605		27.75	0.188776		112.375	0.764456		2	0.0136054		0	0		1	0.00680272
	22	22q11.22		del	Peak	4.4132e-05	4.4132e-05			22376216	22913384		22454374	22870626		22q11.22	22q11.22	22660916	22773692		22329054	22901885	./robust peak extensions/delPeakExt_fromChr22=22660916-22773692.pdf		23	GGTLC2, LL22NC03-63E9.3, MIR650, PRAME, ZNF280A, ZNF280B	IGL, IGLV2-11, IGLV2-14, IGLV2-18, IGLV2-23, IGLV2-33, IGLV2-8, IGLV3-10, IGLV3-12, IGLV3-16, IGLV3-19, IGLV3-21, IGLV3-22, IGLV3-25, IGLV3-27, IGLV3-32, IGLV3-9	IGL	TRUE			2	0.0136054		19.0385	0.129513		110.885	0.754317		0	0		6.96154	0.0473574		8.11538	0.0552067
	1	1p36.13		amp	Peak	4.8685e-05	4.8685e-05			17443403	17561467		17446664	17531104		1p36.13	1p36.13	17447984	17520425		17304858	17554928			1	ARHGEF10L		ARHGEF10L	FALSE			3.92857	0.026725		6.78571	0.0461613		120.571	0.820214		4.92857	0.0335277		0.857143	0.0058309		9.92857	0.0675413
	4	4q35.1		amp	Peak	6.4347e-05	6.4347e-05			184281972	184593186		184281972	184554424		4q35.1	4q35.1	184297361	184476960		184281971	184561724			4	IRF2, LINC02362, LINC02363, LINC02427			FALSE			4.94118	0.0336134		11.5294	0.0784314		129.529	0.881152		0	0		0	0		1	0.00680272
	11	11q14.1		amp	Peak	6.4347e-05	6.4347e-05			82869787	83240480		82869787	83016848		11q14.1	11q14.1	82872916	82999846		82869786	83261962			3	DDIAS, PRCP, RAB30			FALSE			5	0.0340136		11.7778	0.0801209		128.222	0.87226		0	0		0	0		2	0.0136054
	12	12p13.33		amp	Peak	6.4347e-05	6.4347e-05			282444	515780		304688	417315		12p13.33	12p13.33	308468	410626		275626	447131			2	CCDC77, KDM5A		KDM5A	FALSE			3.85	0.0261905		20.9	0.142177		121.25	0.82483		0	0		0	0		1	0.00680272
	6	6p21.33		del	Peak	7.4812e-05	7.4812e-05			30659440	31802973		31567707	31700060		6p21.33	6p21.33	31570837	31656547		30659439	31786794			18	ABHD16A, AIF1, APOM, BAG6, C6orf47, CSNK2B, GPANK1, LOC100287329, LST1, LTA, LTB, LY6G5B, LY6G5C, MIR6832, NCR3, PRRC2A, SNORA38, TNF			FALSE			1	0.00680272		12.5152	0.0851371		106.727	0.726036		7	0.047619		0	0		19.7576	0.134405
	6	6p21.32		amp	Peak	3.7979e-06	8.5027e-05			32076409	33514488		32372460	33168044		6p21.32	6p21.32	32772635	32931518		31543216	33512658			27	BRD2, BTNL2, COL11A2, HCG23, HCG24, HLA-DMA, HLA-DMB, HLA-DOA, HLA-DOB, HLA-DPA1, HLA-DPB1, HLA-DQA1, HLA-DQA2, HLA-DQB1, HLA-DQB1-AS1, HLA-DQB2, HLA-DRA, HLA-DRB1, HLA-DRB5, LOC100294145, LOC101929163, MIR3135B, PSMB8, PSMB8-AS1, PSMB9, TAP1, TAP2			FALSE			5.05172	0.0343655		13.8621	0.0942998		107.207	0.729299		7.82759	0.0532489		0.482759	0.00328407		12.569	0.0855032
	4	4q32.2		amp	Peak	9.773e-05	9.773e-05			163506834	163690791		163538856	163612089		4q32.2	4q32.3	163545819	163608676		163468398	163619649			1	MARCH1			FALSE			5.88889	0.0400605		3.88889	0.026455		134.222	0.913076		0	0		0	0		3	0.0204082
	11	11q13.3		del	Peak	0.00011157	0.00011157			69634963	69669879		69635910	69663415		11q13.3	11q13.3	69639037	69660997		69635626	69666350			1	CCND1		CCND1	FALSE			0.111111	0.000755858		3.14815	0.021416		127	0.863946		0	0		0	0		16.7407	0.113883
	7	7q36.1		amp	Peak	2.2813e-05	0.00011891			150311770	150825476		150456726	150738384		7q36.1	7q36.1	150581502	150717483		150317897	150786424			8	GIMAP1, GIMAP1-GIMAP5, GIMAP2, GIMAP4, GIMAP5, GIMAP6, GIMAP7, GIMAP8			FALSE			6.59091	0.0448361		24.2273	0.164811		114.182	0.776747		0	0		0	0		2	0.0136054
	11	11q24.1		amp	Peak	6.4347e-05	0.0001378			121267483	121592214		121287392	121497211		11q23.3	11q24.1	121290333	121470552		121250792	121578810			2	SC5D, SORL1			FALSE			4.95	0.0336735		11.7	0.0795918		125.35	0.852721		0	0		0	0		5	0.0340136
	7	7q11.21		del	Peak	1.1031e-06	0.00016529			67012678	69510227		67206933	67308757		7q11.21	7q11.21	67207290	67261286		67022700	69438598			1	TYW1			FALSE			1	0.00680272		16	0.108844		109.2	0.742857		0	0		0.8	0.00544218		20	0.136054
	10	10q25.2		amp	Peak	0.00017045	0.00017045			110060554	111053466		110819542	110989350		10q25.2	10q25.2	110897450	110981792		109844288	111017431			7	BBIP1, MIR4680, MIR548E, PDCD4, PDCD4-AS1, RBM20, SHOC2			FALSE			3.95	0.0268707		12.55	0.0853741		125.5	0.853741		0	0		0	0		5	0.0340136
	10	10p13		del	Peak	0.00024672	0.00024672			12272999	13102032		12426139	12941626		10p13	10p13	12482639	12940924		12250455	13049122			5	CAMK1D, CCDC3, MIR4480, MIR4481, MIR548Q			FALSE			0	0		2.14706	0.0146058		127.088	0.864546		0	0		0	0		17.7647	0.120848
	12	12q12		amp	Peak	6.4347e-05	0.00030234			43430240	43649628		43415391	43561679		12q12	12q12	43430240	43536411		43431612	43586656			1	ADAMTS20			FALSE			3.44444	0.0234316		19.8889	0.135299		123.667	0.84127		0	0		0	0		0	0
	19	19p13.2		amp	Peak	0.00033488	0.00033488			10157061	10311327		10160466	10228560		19p13.2	19p13.2	10168779	10212989		10142508	10524520			2	DNMT1, S1PR2			FALSE			3.85714	0.0262391		6.85714	0.0466472		126.857	0.862974		0	0		0	0		9.42857	0.0641399
	16	16q24.3		amp	Peak	1.713e-05	0.00036453			89746210	89848099		89763488	89804504		16q24.3	16q24.3	89768254	89799634		89746209	89814274			1	FANCA		FANCA	FALSE			4.85714	0.0330418		9.14286	0.0621963		128	0.870748		1	0.00680272		0	0		4	0.0272109
	2	2q12.2		amp	Peak	0.00017045	0.00040679			105733350	105997148		105790217	105919677		2q12.2	2q12.2	105795735	105906471		105678280	105946839			1	NCK2			FALSE			3.75	0.0255102		14.875	0.10119		123.375	0.839286		2	0.0136054		0	0		3	0.0204082
	12	12p13.33		del	Peak	0.00021911	0.00041141			1	275625		1	226755		12p13.33	12p13.33	1	212650		1	266129			6	FAM138D, IQSEC3, LOC101929384, LOC574538, SLC6A12, SLC6A13			FALSE			2	0.0136054		13	0.0884354		117.091	0.796537		0	0		4.90909	0.0333952		10	0.0680272
	3	3p24.3		amp	Peak	7.9691e-06	0.00045868			16256042	18918463		17685887	17749534		3p24.3	3p24.3	17712310	17737914		16269350	18538739			2	LOC105376975, TBC1D5			FALSE			2.33333	0.015873		21	0.142857		121.667	0.827664		0	0		0	0		2	0.0136054
	1	1p31.3		amp	Peak	0.00045994	0.00045994			66908436	67146115		66908436	67045173		1p31.3	1p31.3	66938105	67028774		66908435	67110719			3	MIER1, SLC35D1, WDR78			FALSE			4.6	0.0312925		9	0.0612245		126.4	0.859864		1	0.00680272		0	0		6	0.0408163
	6	6p25.3		amp	Peak	0.00045994	0.00045994			1	422630		1	273929		6p25.3	6p25.3	1	253860		1	412741			2	LINC00266-3, LOC285766			FALSE			1	0.00680272		19.9167	0.135488		112.25	0.763605		6	0.0408163		1	0.00680272		6.83333	0.0464853
	18	18q23		amp	Peak	0.00045994	0.00045994			79007071	79600656		79326760	79388698		18q23	18q23	79343772	79380873		78752308	80373285			1	ATP9B			FALSE			5.66667	0.0385488		15.6667	0.106576		121.333	0.825397		0	0		0	0		4.33333	0.0294785
	18	18q21.33		amp	Peak	3.4617e-05	0.00049949			63095880	63354881		63129829	63156320		18q21.33	18q21.33	63135699	63148819		63127421	63330545			1	BCL2		BCL2	FALSE			7	0.047619		12.6	0.0857143		124	0.843537		0	0		0	0		3.4	0.0231293
	8	8q24.3		del	Peak	0.00050287	0.00050287			144375708	145138636		144693742	145138636		8q24.3	8q24.3	144821852	145138636		143934538	145138636			13	ARHGAP39, C8orf33, COMMD5, LOC100130027, MIR6850, RPL8, ZNF16, ZNF250, ZNF251, ZNF252P-AS1, ZNF34, ZNF517, ZNF7			FALSE			1	0.00680272		11.2083	0.0762472		119.167	0.810658		0	0		0	0		15.625	0.106293
	6	6q15		del	Peak	6.7376e-05	0.00055792			68469581	101840142		92012792	93157825		6q15	6q16.1	92289273	92685082		90554552	94567794			0				FALSE			0	0		0	0		127.434	0.866899		0	0		0.986842	0.00671321		18.5789	0.126387
	6	6q23.3		del	Peak	5.8514e-06	0.00061069			134295812	162180083		135243238	142049548		6q23.3	6q24.1	138064345	138336545		135094070	139041965			43	ABRACL, AHI1, ARFGEF3, BCLAF1, CCDC28A, CITED2, ECT2L, FILNC1, FLJ46906, GVQW2, HEBP2, HECA, IFNGR1, IL20RA, IL22RA2, LINC00271, LINC01625, LINC02528, LINC02539, LOC100130476, LOC100507477, LOC101928429, LOC101928461, LOC102723649, LOC103352541, LOC644135, MAP3K5, MAP7, MIR3145, MIR3668, MIR4465, MTFR2, NHEG1, NHSL1, OLIG3, PBOV1, PDE7B, PERP, PEX7, REPS1, SLC35D3, TNFAIP3, TXLNB		BCLAF1, ECT2L, TNFAIP3	FALSE			0	0		1.1722	0.00797414		127.093	0.864581		0	0		2.60581	0.0177266		16.1286	0.109719
	17	17p11.2		amp	Peak	0.00069104	0.00069104			17244312	17382502		17265320	17342995		17p11.2	17p11.2	17274150	17320536		17247827	17376690			2	COPS3, NT5M			FALSE			5	0.0340136		9.6	0.0653061		127.4	0.866667		1	0.00680272		0	0		4	0.0272109
	1	1p36.13		del	Peak	7.8717e-05	0.00070162			17554929	17748206		17668356	17687106		1p36.13	1p36.13	17671976	17682919		17557862	17708093			1	ARHGEF10L		ARHGEF10L	FALSE			0	0		0	0		124.333	0.845805		3	0.0204082		0.833333	0.00566893		18.8333	0.128118
	12	12q23.1		amp	Peak	6.4347e-05	0.00073444			96170748	96595565		96253710	96378938		12q23.1	12q23.1	96279987	96362998		96192843	96548588			2	CDK17, ELK3			FALSE			6.71429	0.0456754		17.1429	0.116618		122.143	0.830904		1	0.00680272		0	0		0	0
	4	4p16.3		amp	Peak	0.00045994	0.0007477			2466025	2803651		2466025	2746935		4p16.3	4p16.3	2485640	2732697		2456351	3187820			3	FAM193A, RNF4, TNIP2			FALSE			3.88889	0.026455		10	0.0680272		133.056	0.90514		0	0		0.0555556	0.000377929		0	0
	8	8q24.21		amp	Peak	2.5796e-06	0.00079265			129703265	130528339		130177998	130347397		8q24.21	8q24.21	130195698	130318765		129841201	130453476			2	ASAP1, ASAP1-IT1			FALSE			5.8	0.0394558		18	0.122449		122.2	0.831293		0	0		0	0		1	0.00680272
	3	3q27.3		amp	Peak	8.3617e-07	0.0010008			186488827	187484438		186758057	187101892		3q27.3	3q27.3	186779466	186923422		186502309	187757642			12	ADIPOQ, ADIPOQ-AS1, EIF4A2, LINC02043, MIR1248, RFC4, SNORA4, SNORA63, SNORA63B, SNORA81, SNORD2, ST6GAL1		EIF4A2	FALSE			3	0.0204082		20.3939	0.138734		123.606	0.840858		0	0		0	0		0	0
	3	3q13.2		amp	Peak	0.0011369	0.0011369			111927206	113071017		112199732	112584295		3q13.2	3q13.2	112425180	112488113		111927205	113035779			6	ATG3, BTLA, CD200, LOC105374042, SLC35A5, SLC9C1			FALSE			1.76	0.0119728		15.52	0.105578		127.72	0.868844		0	0		0	0		2	0.0136054
	15	15q13.3		amp	Peak	0.0011369	0.0011369			31192485	31521999		31192485	31457132		15q13.3	15q13.3	31214834	31433908		31192484	31485392			3	KLF13, LINC02352, LOC283710			FALSE			2.93333	0.0199546		9.86667	0.0671202		131.2	0.892517		0	0		0	0		3	0.0204082
	22	22q12.1		amp	Peak	0.0011369	0.0011369			26357766	26748106		26463121	26708741		22q12.1	22q12.1	26475020	26678721		26333407	26689528			10	CRYBA4, CRYBB1, HPS4, LOC100507599, MIAT, MIATNB, MIR548J, SRRD, TFIP11, TPST2			FALSE			3.8125	0.0259354		8.8125	0.059949		132.312	0.900085		0	0		0	0		2.0625	0.0140306
	16	16p13.3		del	Peak	0.00038308	0.0011662			2013481	2246161		2037658	2241219		16p13.3	16p13.3	2211938	2226795		2031702	2238344			20	BRICD5, CASKIN1, DNASE1L2, E4F1, ECI1, LOC105371049, MIR1225, MIR3180-5, MIR4516, MIR6511B1, MLST8, NTHL1, PGP, PKD1, RAB26, SLC9A3R2, SNHG19, SNORD60, TRAF7, TSC2		NTHL1, TRAF7, TSC2	FALSE			0	0		3.06452	0.020847		120.242	0.817972		6.01613	0.040926		0	0		17.6774	0.120255
	5	5q15		amp	Peak	0.0011369	0.0017215			96846913	97091993		96859578	97024207		5q15	5q15	96880470	97007847		96830323	97007848			3	ERAP1, ERAP2, LNPEP			FALSE			4.8	0.0326531		9.7	0.0659864		127.5	0.867347		1	0.00680272		0	0		4	0.0272109
	8	8p23.1		amp	Peak	0.0011369	0.0017215			8689339	9044410		8748123	8910808		8p23.1	8p23.1	8803029	8901750		8297953	9003384			2	ERI1, MFHAS1			FALSE			6.96154	0.0473574		7.65385	0.052067		126.385	0.859759		0	0		0	0		6	0.0408163
	16	16p13.13		del	Peak	0.00057472	0.0017382			4494505	10800303		10539234	10721372		16p13.13	16p13.13	10542082	10691069		10213681	10721373			2	EMP2, TEKT5			FALSE			0	0		5.2	0.0353741		118.05	0.803061		5	0.0340136		0	0		18.75	0.127551
	11	11p15.4		amp	Peak	0.0011369	0.0017551			2927756	3127354		3003155	3107084		11p15.4	11p15.4	3006911	3077369		2923862	3077370			3	CARS, CARS-AS1, OSBPL5		CARS	FALSE			4.6875	0.0318878		8.9375	0.0607993		130.312	0.88648		0	0		0	0		3.0625	0.0208333
	1	1q32.1		amp	Peak	6.4347e-05	0.0018144			204392360	207764266		206535393	206813580		1q32.1	1q32.1	206553813	206724381		204423129	207764267			6	DYRK3, EIF2D, IL10, IL19, MAPKAPK2, RASSF5			FALSE			2.88889	0.0196523		18.6111	0.126606		118.556	0.8065		1	0.00680272		0.222222	0.00151172		5.72222	0.0389267
	14	14q32.13		amp	Peak	0.00085705	0.0018309			95440727	95758711		95705515	95735812		14q32.13	14q32.13	95711987	95727217		95440726	95739733			2	LOC107984703, TCL1A		TCL1A	FALSE			5.8	0.0394558		3	0.0204082		133.2	0.906122		1	0.00680272		0	0		4	0.0272109
	17	17p13.1		del	Peak	0.0013433	0.0019349			7702016	7922255		7707228	7715285		17p13.1	17p13.1	7707618	7713968		7702336	7922256			1	EFNB3			FALSE			0	0		2	0.0136054		129.286	0.879495		0.142857	0.000971817		2.71429	0.0184645		12.8571	0.0874636
	14	14q23.2		amp	Peak	0.0011369	0.0023528			61398562	61772853		61432765	61750054		14q23.1	14q23.2	61694592	61749006		61383648	61909986			7	FLJ22447, HIF1A, HIF1A-AS1, HIF1A-AS2, LINC01303, LOC105370526, PRKCH		HIF1A	FALSE			4.97826	0.0338657		6.41304	0.0436261		132.609	0.9021		0	0		0	0		3	0.0204082
	2	2q12.3		amp	Peak	0.0011369	0.0024149			108468918	108775184		108488739	108640078		2q12.3	2q12.3	108538240	108633429		108486078	108699299			3	GCC2, GCC2-AS1, LIMS1			FALSE			5.88889	0.0400605		7.88889	0.0536659		126.222	0.858655		2	0.0136054		0	0		5	0.0340136
	10	10q25.2		del	Peak	0.00057472	0.0025751			112148303	114897940		112631630	113548696		10q25.2	10q25.3	112936174	113220645		112270962	114587170			5	LOC103344931, MIR4295, SNORA87, TCF7L2, VTI1A		TCF7L2, VTI1A	FALSE			0	0		1	0.00680272		129.726	0.882488		0	0		1	0.00680272		15.2742	0.103906
	19	19q13.33		amp	Peak	0.0026928	0.0026928			49297571	49465827		49312597	49441695		19q13.33	19q13.33	49333990	49419738		49312596	49594527			9	CCDC155, CD37, DKKL1, GFY, LOC101928295, PTH2, SLC17A7, SLC6A16, TEAD2			FALSE			2.57143	0.0174927		9.42857	0.0641399		131.857	0.896987		1	0.00680272		1	0.00680272		1.14286	0.00777454
	12	12p13.32		del	Peak	0.0017134	0.0027009			3120166	3431356		3305819	3368427		12p13.32	12p13.32	3315836	3345970		2564888	3607686			2	LINC02417, LOC100128253			FALSE			0	0		6	0.0408163		126.667	0.861678		0	0		1	0.00680272		13.3333	0.0907029
	2	2q14.1		del	Peak	0.0019349	0.0027382			113167162	113276607		113143737	113212538		2q14.1	2q14.1	113167162	113210729		113174854	113290390			1	PSD4			FALSE			0	0		5.11111	0.0347695		125.889	0.856387		2	0.0136054		2.66667	0.0181406		11.3333	0.0770975
	12	12q21.33		amp	Peak	3.4617e-05	0.0032104			89350997	90151110		89805751	89921417		12q21.33	12q21.33	89817059	89898080		89463646	90034670			0				FALSE			3.83333	0.0260771		18.3333	0.124717		123.833	0.842404		1	0.00680272		0	0		0	0
	3	3q22.1		del	Peak	0.0033087	0.0033087			133745653	134081626		133828147	134034123		3q22.1	3q22.2	133828373	134012087		133745652	134081627			3	C3orf36, RAB6B, SLCO2A1			FALSE			0	0		4.52381	0.0307742		127.714	0.868805		0	0		0	0		14.7619	0.100421
	10	10p11.23		del	Peak	0.0021527	0.0034371			28761356	30340296		28792164	30109189		10p12.1	10p11.23	28848157	30088518		28761355	30311297			9	C10orf126, JCAD, LINC00837, LINC01517, LYZL1, MIR604, MIR938, SVIL, SVIL-AS1			FALSE			0	0		1.16279	0.00791014		129.035	0.877788		0	0		0	0		16.8023	0.114302
	11	11q24.3		del	Peak	0.0036092	0.0036092			128831647	128955953		128842887	128947504		11q24.3	11q24.3	128864530	128939031		128822081	128945466			4	C11orf45, KCNJ1, KCNJ5, TP53AIP1		KCNJ5	FALSE			0.375	0.00255102		3.79167	0.0257937		130.083	0.884921		0	0		3.91667	0.026644		8.83333	0.0600907
	4	4p16.3		amp	Peak	0.0026928	0.0041535			1844297	2143992		1846186	2006471		4p16.3	4p16.3	1848817	1935020		1839495	2219808			5	LETM1, MIR943, NELFA, NSD2, SCARNA22		NSD2	FALSE			4.92857	0.0335277		5.57143	0.0379009		134.714	0.916424		0	0		0	0		1.78571	0.0121477
	17	17q23.1		amp	Peak	0.0026928	0.0042583			58560185	60351750		59491887	59678218		17q22	17q23.1	59530854	59623492		58405833	60302735			3	CLTC, DHX40, LINC01476		CLTC	FALSE			1	0.00680272		17.25	0.117347		126.75	0.862245		1	0.00680272		0	0		1	0.00680272
	19	19p13.3		del	Peak	0.0017134	0.0050059			872256	1741667		1163936	1335531		19p13.3	19p13.3	1224166	1265405		881413	1690896			9	ATP5F1D, C19orf24, CBARP, CIRBP, CIRBP-AS1, EFNA2, MIDN, SBNO2, STK11		STK11	FALSE			0	0		3	0.0204082		127.696	0.868678		0.771739	0.00524993		0	0		15.5326	0.105664
	10	10q23.32		del	Peak	0.0012734	0.0051681			90903104	98464584		91389464	91801452		10q23.32	10q23.32	91629587	91724114		91077006	98409630			5	HECTD2, HECTD2-AS1, PPP1R3C, TNKS2, TNKS2-AS1			FALSE			0	0		1.03704	0.00705467		129.185	0.878811		0	0		0.777778	0.00529101		16	0.108844
	7	7p22.3		del	Peak	0.0057097	0.0057097			461226	620826		497346	516184		7p22.3	7p22.3	499020	515210		1	605220			1	PDGFA			FALSE			1	0.00680272		12	0.0816327		119.25	0.811224		0	0		0	0		14.75	0.10034
	17	17q24.2		del	Peak	0.0057097	0.0057097			66603324	67171367		66630416	67111925		17q24.2	17q24.2	66712749	66896866		66435948	67120375			6	CACNG1, CACNG4, CACNG5, HELZ, MIR634, PRKCA			FALSE			0	0		7.6129	0.0517885		126.097	0.857801		0	0		0	0		13.2903	0.0904104
	12	12q21.2		amp	Peak	0.00017045	0.0057538			74690741	76746847		76317202	76594251		12q21.2	12q21.2	76330777	76450130		75878195	76679654			2	BBS10, OSBPL8			FALSE			3.88235	0.0264106		21.4118	0.145658		118.706	0.807523		2	0.0136054		0	0		1	0.00680272
	10	10p11.23		amp	Peak	0.0061161	0.0061161			30411400	30572656		30410337	30514956		10p11.23	10p11.23	30414585	30436407		30398638	30529895			1	MAP3K8			FALSE			2.25	0.0153061		10.6111	0.0721844		126.111	0.857899		0	0		0	0		8.02778	0.0546107
	15	15q22.31		amp	Peak	0.0061161	0.0061161			63448610	63926908		63658689	63874721		15q22.31	15q22.31	63672370	63836635		63159659	64784453			2	HERC1, MIR422A			FALSE			1	0.00680272		14.7692	0.100471		127.667	0.868481		0	0		0	0		3.5641	0.0242456
	18	18p11.32		amp	Peak	0.0061161	0.0061161			2533132	2912757		2526239	2720568		18p11.32	18p11.32	2533132	2699153		2548102	3542249			3	METTL4, NDC80, SMCHD1			FALSE			0.8	0.00544218		18	0.122449		123.5	0.840136		0	0		0	0		4.7	0.0319728
	20	20q13.2		amp	Peak	0.0061161	0.0061161			53576550	53835651		53580365	53740106		20q13.2	20q13.2	53587524	53728422		53576549	53955322			2	LOC105372672, ZNF217			FALSE			3.86667	0.0263039		8.06667	0.0548753		129.467	0.880726		0	0		1	0.00680272		4.6	0.0312925
	6	6q27		del	Peak	0.0001462	0.0068365			167187822	170805979		167347215	169237423		6q27	6q27	167917545	167999279		167832156	167975199			23	AFDN, AFDN-DT, DACT2, FRMD1, HGC6.3, KIF25, KIF25-AS1, LINC01558, LINC01615, LINC02487, LINC02538, LINC02544, LOC101929420, LOC101929460, LOC101929523, LOC102724357, LOC105378127, LOC105378137, LOC105378146, LOC441179, SMOC2, TCP10, THBS2		AFDN	FALSE			0.628571	0.004276		1.47143	0.0100097		128.493	0.874101		0.0214286	0.000145773		1.99286	0.0135569		14.3929	0.0979106
	1	1q24.2		amp	Peak	2.6802e-07	0.0069367			168920320	175085281		169614759	169729779		1q24.2	1q24.2	169622466	169725553		169539338	169725554			3	SELE, SELL, SELP			FALSE			5.77778	0.0393046		14.8889	0.101285		123.333	0.839002		1	0.00680272		0	0		2	0.0136054
	5	5q33.3		amp	Peak	0.0011369	0.0075233			157134738	157339028		157134738	157295804		5q33.3	5q33.3	157141500	157272118		157095577	157315178			4	CYFIP2, FAM71B, ITK, MED7		ITK	FALSE			4.86957	0.0331263		9	0.0612245		128.261	0.872523		0	0		0	0		4.86957	0.0331263
	7	7p13		amp	Peak	0.0038574	0.0075777			43564509	43798844		43564509	43728579		7p13	7p13	43569994	43688205		43564508	44511558			3	COA1, HECW1, STK17A			FALSE			6.7	0.0455782		20	0.136054		117.3	0.797959		0	0		0	0		3	0.0204082
	12	12q14.1		del	Peak	0.007892	0.007892			57719533	57779145		57719634	57776551		12q14.1	12q14.1	57728135	57774678		57719375	57774679			10	AGAP2, AGAP2-AS1, CDK4, CYP27B1, EEF1AKMT3, MARCH9, METTL1, MIR6759, OS9, TSPAN31		CDK4	FALSE			2	0.0136054		22.4091	0.152443		110.727	0.753247		1	0.00680272		7.74242	0.0526696		3.12121	0.0212327
	1	1p36.32		amp	Peak	0.0085487	0.0085487			3829224	3898177		3859542	3885453		1p36.32	1p36.32	3864421	3883677		3744618	3890824			1	DFFB			FALSE			3.88889	0.026455		4.88889	0.0332577		105.222	0.715797		5	0.0340136		2	0.0136054		26	0.176871
	1	1p12		amp	Peak	0.0085487	0.0085487			117594203	117737285		117594203	117700096		1p12	1p12	117605054	117680537		117594202	117737286			2	FAM46C, LOC100996263		TENT5C	FALSE			4.71429	0.03207		1.85714	0.0126336		136.429	0.928086		1	0.00680272		0	0		3	0.0204082
	12	12q14.1		amp	Peak	2.2813e-05	0.0085961			57201284	70881602		59659990	65258264		12q14.1	12q14.3	61244103	61308785		58205634	65143890			26	AVPR1A, C12orf56, C12orf66, DPY19L2, FAM19A2, GNS, LEMD3, LINC01465, LINC02231, LINC02389, MIR548C, MIR548Z, MIR6125, MIRLET7I, MON2, PPM1H, RASSF3, RXYLT1, RXYLT1-AS1, SLC16A7, SRGAP1, TBC1D30, TBK1, USP15, WIF1, XPOT		WIF1	FALSE			3.09898	0.0210815		24.3909	0.165924		118.31	0.804828		1	0.00680272		0	0		0.200508	0.001364
	11	11p15.5		amp	Peak	0.0061161	0.0098075			1655528	1852990		1655528	1815819		11p15.5	11p15.5	1670334	1796864		1629413	2023394			5	CTSD, FAM99A, FAM99B, IFITM10, KRTAP5-6			FALSE			2.9	0.0197279		11.8	0.0802721		130.3	0.886395		0	0		0	0		2	0.0136054
	9	9q32		amp	Peak	0.0026928	0.0099859			114475475	115019376		114484145	114973525		9q32	9q33.1	114785493	114934055		114430926	114973526			7	ATP6V1G1, TEX48, TEX53, TMEM268, TNFSF15, TNFSF8, WHRN			FALSE			0.970588	0.00660264		13.4412	0.0914366		128.324	0.872949		0	0		0	0		4.26471	0.0290116
	17	17q12		del	Peak	0.011051	0.011051			39678809	39788228		39690750	39757619		17q12	17q12	39696866	39731479		39611200	39797890			4	ERBB2, GRB7, MIEN1, MIR4728		ERBB2	FALSE			0	0		4.12308	0.0280481		130.385	0.88697		1.04615	0.00711669		3.15385	0.0214547		8.29231	0.0564103
	16	16q24.3		amp	Peak	0.00045994	0.011182			89326987	89525644		89318381	89374650		16q24.3	16q24.3	89326987	89372861		89303461	89498761			2	ANKRD11, LOC100287036			FALSE			4.5	0.0306122		9	0.0612245		127.9	0.870068		1	0.00680272		0	0		4.6	0.0312925
	12	12p13.1		amp	Peak	0.0061161	0.011431			14252954	14541942		14339583	14520780		12p13.1	12p13.1	14343413	14500932		14128681	14671912			2	ATF7IP, PLBD1			FALSE			5.72727	0.038961		15	0.102041		125.273	0.852195		0	0		0	0		1	0.00680272
	2	2q37.1		amp	Peak	0.0061161	0.012788			234310037	234564774		234339919	234515563		2q37.1	2q37.1	234354219	234503111		234297415	234503112			2	ARL4C, LINC01891			FALSE			4.81818	0.0327767		10	0.0680272		129.182	0.878788		2	0.0136054		0	0		1	0.00680272
	7	7q36.2		amp	Peak	0.0026928	0.013451			154931044	155101163		154997969	155068129		7q36.2	7q36.2	155021241	155066441		154615255	155123141			3	HTR5A-AS1, PAXIP1, PAXIP1-AS1			FALSE			5.33333	0.0362812		21	0.142857		120.667	0.820862		0	0		0	0		0	0
	1	1q32.1		amp	Peak	1.1703e-05	0.013734			204392360	207764266		204442815	204533163		1q32.1	1q32.1	204446887	204531128		204400747	205238384			4	MDM4, PIK3C2B	TRK-TTT3-1, TRK-TTT3-2	MDM4	FALSE			5.86957	0.039929		13	0.0884354		123.13	0.837622		1	0.00680272		0	0		4	0.0272109
	6	6q22.1		amp	Peak	0.013739	0.013739			114825779	115087700		114869898	115051895		6q22.1	6q22.1	114878482	115025181		114651136	115434369			0				FALSE			2	0.0136054		9.72727	0.0661719		123.182	0.837972		0	0		0	0		12.0909	0.0822511
	8	8p21.3		amp	Peak	0.013739	0.013739			22414483	22566975		22380518	22550914		8p21.3	8p21.3	22444761	22546692		22414482	22810126			3	PPP3CC, SLC39A14, SORBS3			FALSE			2.88462	0.0196232		12.7308	0.0866039		124.308	0.845631		0	0		0	0		7.07692	0.0481423
	11	11q22.2		amp	Peak	0.013739	0.013739			102295614	102613664		102289102	102577524		11q22.1	11q22.2	102507463	102566935		102289101	102577525			7	BIRC2, BIRC3, LOC101928424, LOC102723838, MMP20, MMP7, TMEM123		BIRC3	FALSE			4.06667	0.0276644		7.76667	0.0528345		130.167	0.885488		0	0		0	0		5	0.0340136
	8	8q23.1		amp	Peak	0.00045994	0.013988			108979409	109173391		108956383	109083403		8q23.1	8q23.1	108979409	109063128		108989851	109109349			0				FALSE			3.57143	0.0242954		14.5714	0.0991254		128.857	0.876579		0	0		0	0		0	0
	2	2p23.3		amp	Peak	0.0038574	0.015234			24321034	24859403		24409254	24679202		2p23.3	2p23.3	24420423	24652908		23725716	24833046			1	NCOA1		NCOA1	FALSE			1	0.00680272		17.7	0.120408		126.3	0.859184		1	0.00680272		0	0		1	0.00680272
	17	17q21.33		del	Peak	0.016114	0.016114			50607881	50643446		50611344	50639457		17q21.33	17q21.33	50615762	50637050		50553091	50686354			2	ABCC3, CACNA1G			FALSE			0	0		7.5	0.0510204		125.733	0.855329		2	0.0136054		0.866667	0.00589569		10.9	0.0741497
	4	4q26		amp	Peak	0.018602	0.018602			113555999	113838317		113555999	113782616		4q26	4q26	113577874	113757485		113516300	113788117			1	CAMK2D			FALSE			3.92857	0.026725		3.78571	0.0257532		136.286	0.927114		0	0		0	0		3	0.0204082
	17	17p13.3		amp	Peak	0.018602	0.018602			1307208	1458166		1323448	1399504		17p13.3	17p13.3	1330982	1396488		1165869	1449055			1	YWHAE		YWHAE	FALSE			3.875	0.0263605		7	0.047619		127	0.863946		2.125	0.0144558		0	0		7	0.047619
	7	7p22.3		amp	Peak	0.0061161	0.01965			2086308	2911711		2221834	2473806		7p22.3	7p22.3	2250799	2466959		1761060	2736410			8	CHST12, EIF3B, GRIFIN, MAD1L1, MIR6836, MRM2, NUDT1, SNX8			FALSE			3	0.0204082		26.7692	0.182104		114.385	0.778127		0.846154	0.00575615		1	0.00680272		1	0.00680272
	7	7q21.3		amp	Peak	0.0016485	0.019675			93743466	94598196		93977699	94183273		7q21.3	7q21.3	93989887	94158100		93259963	94645113			1	BET1			FALSE			3.84615	0.0261643		26	0.176871		116.154	0.790162		0	0		0	0		1	0.00680272
	7	7p12.3		amp	Peak	0.0061161	0.02124			47889592	48109912		47984158	48078496		7p12.3	7p12.3	48012083	48069258		47897079	48109913			2	C7orf57, SUN3			FALSE			6.66667	0.0453515		19.8333	0.134921		119.5	0.812925		0	0		0	0		1	0.00680272
	2	2q35		del	Peak	0.022236	0.022236			217774437	218075694		217770270	218038558		2q35	2q35	217774437	218015610		217774436	218038559			5	LOC105373878, MIR6809, RUFY4, SNORA115, TNS1			FALSE			0	0		6	0.0408163		128.167	0.871882		1	0.00680272		3.88889	0.026455		7.94444	0.0540438
	10	10q11.21		del	Peak	0.014591	0.022263			43807772	45194741		44509555	45149319		10q11.21	10q11.21	44902739	45069841		43562440	45493373			6	C10orf25, DEPP1, RASSF4, TMEM72, TMEM72-AS1, ZNF22			FALSE			0	0		0	0		133.805	0.910237		0	0		0	0		13.1951	0.0897627
	19	19p13.13		del	Peak	0.0041556	0.022558			13270893	13659679		13270893	13562607		19p13.13	19p13.13	13341462	13537015		13240960	13717502			1	CACNA1A			FALSE			0	0		0.277778	0.00188964		128.833	0.876417		1.27778	0.00869237		0	0		16.6111	0.113001
	16	16q21		del	Peak	0.023208	0.023208			65990559	66438720		65963397	66400071		16q21	16q21	66086856	66245283		65573628	66400072			1	CDH5			FALSE			0	0		2.10714	0.0143343		131.714	0.896016		0	0		0	0		13.1786	0.0896501
	14	14q23.3		amp	Peak	0.013739	0.02634			65073746	65355774		65068472	65304259		14q23.3	14q23.3	65073746	65280150		65053898	65733740			3	LINC02324, LOC100506321, MAX		MAX	FALSE			0.866667	0.00589569		11.7333	0.0798186		131.4	0.893878		0	0		0	0		3	0.0204082
	12	12q24.23		amp	Peak	0.013739	0.026715			118185032	118437670		118212570	118396037		12q24.23	12q24.23	118230310	118390949		117907316	118396038			2	SUDS3, TAOK3			FALSE			2.83333	0.0192744		17	0.115646		125.167	0.851474		2	0.0136054		0	0		0	0
	2	2p25.3		amp	Peak	0.030517	0.030517			1	371147		1	345888		2p25.3	2p25.3	1	189971		1	772153			5	ACP1, ALKAL2, FAM110C, LINC01865, SH3YL1			FALSE			2	0.0136054		16.48	0.112109		126.52	0.86068		1	0.00680272		0	0		1	0.00680272
	5	5p13.1		amp	Peak	0.030517	0.030517			38986263	39328403		38985168	39302827		5p13.1	5p13.1	39029500	39260423		38960290	39372048			3	C9, FYB1, RICTOR			FALSE			1	0.00680272		14.566	0.0990887		130.434	0.887306		0	0		0	0		1	0.00680272
	16	16p13.3		amp	Peak	0.030517	0.030517			1	543276		1	515370		16p13.3	16p13.3	1	493356		1	1194201			24	ARHGDIG, AXIN1, DECR2, FAM234A, HBA1, HBA2, HBM, HBQ1, HBZ, LOC100134368, LUC7L, MIR6859-4, MPG, MRPL28, NME4, NPRL3, PDIA2, POLR3K, RAB11FIP3, RGS11, RHBDF1, SNRNP25, TMEM8A, WASIR2		AXIN1	FALSE			1	0.00680272		12.9394	0.0880231		125	0.85034		5.0303	0.0342197		0	0		3.0303	0.0206143
	17	17q11.2		amp	Peak	0.030517	0.030517			29413689	30022076		29399619	29996480		17q11.2	17q11.2	29497127	29599495		29320612	30047041			8	ABHD15, ANKRD13B, CORO6, EFCAB5, GIT1, SSH2, TAOK1, TP53I13			FALSE			3.94737	0.0268528		7.13158	0.0485141		135.816	0.923917		0	0		0	0		0.105263	0.000716076
	21	21q22.13		amp	Peak	0.030517	0.030517			37365845	37489530		37362464	37477191		21q22.13	21q22.13	37371585	37471651		37371584	37477192			1	DYRK1A			FALSE			2.81818	0.0191713		12.6364	0.0859617		130.545	0.888064		0	0		0	0		1	0.00680272
	3	3p22.3		amp	Peak	0.00069104	0.034496			31842280	32174521		32003486	32091811		3p22.3	3p22.3	32007600	32066458		31729295	33699244			1	ZNF860			FALSE			5.5	0.037415		7.25	0.0493197		133.25	0.906463		0	0		0	0		1	0.00680272
	3	3p21.31		amp	Peak	0.0061161	0.036851			47007704	47097217		47013380	47083894		3p21.31	3p21.31	47019694	47082983		46988171	47082984			1	SETD2		SETD2	FALSE			1	0.00680272		17.8462	0.121402		126.154	0.858189		0	0		0	0		2	0.0136054
	1	1q42.13		amp	Peak	0.039509	0.039509			228222534	228282500		228231730	228271407		1q42.13	1q42.13	228238174	228268445		228224405	228271408			1	OBSCN			FALSE			2.85714	0.0194363		7.85714	0.05345		125.571	0.854227		4	0.0272109		0	0		6.71429	0.0456754
	11	11p15.3		del	Peak	0.014591	0.039741			11946950	13200113		12298646	13069407		11p15.3	11p15.3	12676494	12898723		11024712	13341701			5	LINC00958, MICALCL, PARVA, RASSF10, TEAD1			FALSE			0	0		6	0.0408163		128.76	0.875918		0	0		0	0		12.24	0.0832653
	11	11q13.2		amp	Peak	0.0016485	0.039899			66059453	66288670		66087681	66140492		11q13.1	11q13.2	66090876	66133305		66025983	67500577			1	PACS1			FALSE			3.5	0.0238095		7.25	0.0493197		133.25	0.906463		1	0.00680272		0	0		2	0.0136054
	2	2q14.2		del	Peak	0.024653	0.041189			120171480	120509983		120153445	120470600		2q14.2	2q14.2	120367831	120429388		118830134	122097081			5	EPB41L5, INHBB, LINC01101, RALB, TMEM185B			FALSE			0.45	0.00306122		4.85	0.0329932		128.7	0.87551		1	0.00680272		1	0.00680272		11	0.0748299
	7	7q36.3		amp	Peak	0.013739	0.043067			158272730	158607408		158449961	158574468		7q36.3	7q36.3	158478951	158560989		158082391	159345973			2	MIR595, PTPRN2			FALSE			3.85714	0.0262391		22.8571	0.155491		120.286	0.81827		0	0		0	0		0	0
	2	2p24.3		amp	Peak	0.030517	0.045542			11951313	12164260		11938713	12132966		2p25.1	2p24.3	11951313	12121523		11798820	12669318			1	MIR3681HG			FALSE			3.83333	0.0260771		12	0.0816327		127.167	0.865079		1	0.00680272		0	0		3	0.0204082
	1	1q32.1		del	Peak	0.046393	0.046393			201092650	201603992		201075621	201584266		1q32.1	1q32.1	201092650	201534226		201018670	202142817			11	ASCL5, CACNA1S, CSRP1, IGFN1, LAD1, NAV1, PHLDA3, PKP1, TMEM9, TNNI1, TNNT2			FALSE			2	0.0136054		5.125	0.0348639		127.906	0.870111		1.03125	0.00701531		0	0		10.9375	0.0744048
	5	5q14.3		amp	Peak	0.030517	0.047144			88708285	88974031		88697382	89478147		5q14.3	5q14.3	88708285	88885291		88666480	89844107			3	MEF2C, MEF2C-AS1, MEF2C-AS2			FALSE			2	0.0136054		11.7941	0.0802321		130.985	0.891056		0	0		0	0		2.22059	0.015106
	8	8p23.1		amp	Peak	0.030517	0.047144			11087930	11670400		11072560	11643937		8p23.1	8p23.1	11116734	11310989		10941979	11925527			8	BLK, FAM167A, FAM167A-AS1, LINC00208, LOC100129129, MTMR9, SLC35G5, XKR6			FALSE			1.97222	0.0134165		15.2778	0.10393		124.333	0.845805		0	0		0.277778	0.00188964		5.13889	0.0349584
	7	7q22.1		amp	Peak	0.0085487	0.048349			102331501	102461716		102331501	102436114		7q22.1	7q22.1	102331622	102426425		102331621	102470443			6	LOC100289561, LOC100630923, MIR548O, ORAI2, PRKRIP1, SPDYE6			FALSE			5.77778	0.0393046		17.1111	0.116402		123.444	0.839758		0	0		0	0		0.666667	0.00453515
	17	17p13.3		del	Peak	0.03541	0.054768			1459842	1580322		1462454	1541407		17p13.3	17p13.3	1466045	1534039		1453285	1737415			4	INPP5K, MYO1C, PITPNA, PITPNA-AS1			FALSE			0	0		3.07692	0.0209314		131.077	0.89168		0	0		0.923077	0.00627943		11.9231	0.0811094
	2	2q33.3		amp	Peak	0.013739	0.057742			207508544	207723329		207525665	207660874		2q33.3	2q33.3	207547369	207631990		207521300	207746553			2	CREB1, METTL21A		CREB1	FALSE			1.94737	0.0132474		14.9474	0.101683		126.105	0.857859		2	0.0136054		0	0		2	0.0136054
	15	15q15.1		del	Peak	0.059956	0.059956			40752693	40976106		40746017	40960003		15q15.1	15q15.1	40752693	40931925		40739577	45870687			13	C15orf62, CHAC1, DLL4, DNAJC17, GCHFR, LOC105370943, PPP1R14D, RHOV, RMDN3, SPINT1, SPINT1-AS1, VPS18, ZFYVE19			FALSE			0	0		0.210526	0.00143215		135.105	0.919083		0	0		0.947368	0.00644468		10.7368	0.0730397
	8	8p22		del	Peak	0.017896	0.060109			17434775	19560516		17312068	20750396		8p22	8p21.3	18048050	18743552		17277473	20717651			23	ASAH1, ATP6V1B2, CSGALNACT1, FGL1, INTS10, LOC100128993, LOC101929066, LPL, LZTS1, LZTS1-AS1, MIR548V, MTMR7, MTUS1, NAT1, NAT2, PCM1, PDGFRL, PSD3, SH2D4A, SLC18A1, SLC7A2, SNORD3F, VPS37A		PCM1	FALSE			0	0		3.63092	0.0247002		131.067	0.891615		0	0		1.58853	0.0108063		10.7132	0.072879
	14	14q11.2		amp	Peak	0.030517	0.06078			1	20062685		1	20012387		14p13	14q11.2	1	19972267		1	20052901			17	LINC01296, LINC02297, LOC100508046, LOC101929572, OR11H12, OR11H2, OR4K1, OR4K15, OR4K2, OR4K3, OR4K5, OR4M1, OR4N2, OR4Q2, OR4Q3, POTEG, POTEM			FALSE			3	0.0204082		5.91667	0.0402494		126.083	0.85771		0	0		2	0.0136054		10	0.0680272
	2	2q35		amp	Peak	0.030517	0.061501			218378140	218563575		218401701	218541437		2q35	2q35	218419493	218522175		218202257	218608455			4	CTDSP1, MIR26B, USP37, VIL1			FALSE			2	0.0136054		14.7	0.1		126.3	0.859184		1	0.00680272		0	0		3	0.0204082
	9	9p21.3		del	Peak	0.062782	0.062782			21965293	22009040		21965075	22007461		9p21.3	9p21.3	21965293	22005330		21838146	22207038			4	CDKN2A, CDKN2A-AS1, CDKN2B, CDKN2B-AS1		CDKN2A	FALSE			0	0		0	0		135.06	0.918776		0	0		3.94	0.0268027		8	0.0544218
	3	3p13		amp	Peak	0.065687	0.065687			71266087	71399905		71254725	71368048		3p13	3p13	71266087	71355253		70971339	71598130			2	FOXP1, FOXP1-AS1		FOXP1	FALSE			3.85714	0.0262391		7.85714	0.05345		130.286	0.886297		0	0		0	0		5	0.0340136
	4	4p16.1		amp	Peak	0.065687	0.065687			10506781	10700531		10501027	10673147		4p16.1	4p16.1	10506781	10649992		10498807	11178222			1	CLNK			FALSE			2.90909	0.0197897		5.90909	0.0401979		138.182	0.940012		0	0		0	0		0	0
	13	13q31.1		amp	Peak	0.065687	0.065687			86642199	86764020		86632157	86743034		13q31.1	13q31.1	86642199	86719662		86583547	86743035			0				FALSE			0.888889	0.00604686		10.4444	0.0710506		128.667	0.875283		1	0.00680272		0	0		6	0.0408163
	21	21q21.3		amp	Peak	0.065687	0.065687			25547105	25689252		25528665	25658159		21q21.3	21q21.3	25547105	25652765		25062414	25673655			5	JAM2, LINC00515, MIR155, MIR155HG, MRPL39			FALSE			2	0.0136054		14.5	0.0986395		130.5	0.887755		0	0		0	0		0	0
	12	12q13.11		amp	Peak	0.013739	0.067361			47083905	47476879		47069643	47445258		12q13.11	12q13.11	47232799	47395246		47069642	47886882			7	AMIGO2, LINC02156, LOC105369747, MIR4494, MIR4698, PCED1B, PCED1B-AS1			FALSE			2.79167	0.0189909		18.875	0.128401		125.333	0.852608		0	0		0	0		0	0
	19	19q13.2		del	Peak	0.074622	0.074622			40212285	40226037		40211207	40237178		19q13.2	19q13.2	40212285	40218683		40208786	40283890			4	AKT2, CNTD2, MAP3K10, TTC9B		AKT2	FALSE			0	0		1	0.00680272		136.077	0.925693		0	0		5.38462	0.03663		4.53846	0.0308739
	16	16q24.1		amp	Peak	0.013739	0.07473			85815677	86093835		85854776	86055110		16q24.1	16q24.1	85867434	86036013		85686052	86055111			2	IRF8, MIR6774			FALSE			3.83333	0.0260771		9	0.0612245		129.167	0.878685		1	0.00680272		0	0		4	0.0272109
	1	1q42.13		del	Peak	0.079984	0.079984			228906128	228976475		228884332	229139292		1q42.13	1q42.13	228906128	228943909		228733368	229183805			0				FALSE			0	0		4.72727	0.0321583		126.273	0.858998		4	0.0272109		0	0		12	0.0816327
	18	18q21.1		del	Peak	0.079984	0.079984			48924607	49085471		47649032	49092457		18q21.1	18q21.1	48924607	49026894		47225485	49258917			9	C18orf12, CTIF, DYM, LOC100129878, MIR4743, MIR4744, SMAD2, SMAD7, ZBTB7C		SMAD2	FALSE			4	0.0272109		10.9225	0.0743026		121.791	0.828508		0	0		0	0		10.2868	0.0699784
	14	14q32.33		del	Peak	0.046393	0.094163			104722720	104756822		104710445	104750043		14q32.33	14q32.33	104722720	104746721		104118926	104952301			2	ADSSL1, INF2			FALSE			0	0		1	0.00680272		133.143	0.905734		1	0.00680272		0	0		11.8571	0.0806608
	7	7q		amp	Arm	4.33e-15				60100000	159345973		0	0		7p22.3	7p22.3	0	0						0				FALSE			1.62826	0.0110766		17.4727	0.118862		123.796	0.842149		0.211202	0.00143675		0.121641	0.000827493		3.77035	0.0256487
	7	7p		amp	Arm	8.66e-15				0	60100000		0	0		7p22.3	7p22.3	0	0						0				FALSE			2.53653	0.0172553		19.5918	0.133277		123.09	0.837345		0.0244989	0.000166659		0.0285078	0.000193931		1.72895	0.0117616
	12	12p		amp	Arm	6.11e-07				0	35500000		0	0		12p13.33	12p13.33	0	0						0				FALSE			0.620133	0.00421859		14.1119	0.0959993		131.033	0.891381		0	0		0.0982112	0.000668103		1.13679	0.00773329
	12	12q		amp	Arm	3.31e-05				35500000	133275309		0	0		12p13.33	12p13.33	0	0						0				FALSE			1.11576	0.00759019		16.2303	0.11041		127.778	0.869236		1.22765	0.00835139		0.108699	0.000739446		0.539896	0.00367276
	2	2q		amp	Arm	0.0112				93900000	242193529		0	0		2p25.3	2p25.3	0	0						0				FALSE			0.291972	0.0019862		7.76234	0.052805		133.266	0.906574		1.98066	0.0134739		0.172392	0.00117274		3.52627	0.0239883
	2	2p		amp	Arm	0.0145				0	93900000		0	0		2p25.3	2p25.3	0	0						0				FALSE			1.32891	0.00904019		9.17227	0.0623964		133.718	0.909649		0.910914	0.0061967		0.146313	0.000995324		1.72316	0.0117222
	18	18q		amp	Arm	0.0164				18500000	80373285		0	0		18p11.32	18p11.32	0	0						0				FALSE			3.74038	0.0254448		9.03184	0.0614411		132.041	0.898239		0.0307386	0.000209106		0	0		2.1559	0.014666
	8	8q		amp	Arm	0.0518				45200000	145138636		0	0		8p23.3	8p23.3	0	0						0				FALSE			1.01237	0.00688686		10.8626	0.0738951		132.969	0.904552		0.297835	0.00202609		0.0131107	8.91884e-05		1.84502	0.0125512
	8	8p		amp	Arm	0.165				0	45200000		0	0		8p23.3	8p23.3	0	0						0				FALSE			0.506587	0.00344617		5.48618	0.0373209		132.816	0.903512		0.0467579	0.000318081		0.642728	0.0043723		7.50142	0.0510301
	18	18p		amp	Arm	0.165				0	18500000		0	0		18p11.32	18p11.32	0	0						0				FALSE			0.197946	0.00134657		7.38842	0.0502614		134.088	0.912162		0.0121382	8.25727e-05		0.181139	0.00123224		5.13259	0.0349156
	21	21q		amp	Arm	0.165				12000000	46709983		0	0		21p13	21p13	0	0						0				FALSE			0.281317	0.00191372		7.30782	0.0497131		138.637	0.943112		0.110731	0.000753273		0	0		0.662676	0.004508
	11	11p		amp	Arm	0.374				0	53400000		0	0		11p15.5	11p15.5	0	0						0				FALSE			0.782453	0.00532281		6.28548	0.0427584		135.657	0.922835		1.14906	0.00781677		0.112486	0.000765213		3.01375	0.0205017
	1	1q		amp	Arm	0.553				123400000	248956422		0	0		1p36.33	1p36.33	0	0						0				FALSE			1.27479	0.00867202		10.5305	0.0716361		129.878	0.883524		2.20782	0.0150192		0.0578042	0.000393226		3.051	0.0207551
	5	5q		amp	Arm	0.59				48800000	181538259		0	0		5p15.33	5p15.33	0	0						0				FALSE			0.20342	0.00138381		4.72359	0.0321332		139.721	0.950484		0.0786936	0.00053533		0.0613766	0.000417528		2.21175	0.0150459
	3	3p		amp	Arm	0.598				0	90900000		0	0		3p26.3	3p26.3	0	0						0				FALSE			0.823871	0.00560456		7.97303	0.0542383		134.272	0.913415		0.365206	0.00248439		0.122994	0.000836693		3.44289	0.023421
	5	5p		amp	Arm	0.635				0	48800000		0	0		5p15.33	5p15.33	0	0						0				FALSE			0.271406	0.0018463		6.24389	0.0424755		138.19	0.940069		0.11932	0.0008117		0.0216383	0.0001472		2.15363	0.0146506
	1	1p		amp	Arm	0.756				0	123400000		0	0		1p36.33	1p36.33	0	0						0				FALSE			0.152835	0.00103969		1.08741	0.00739733		136.058	0.925562		1.89688	0.0129039		0.0994248	0.000676359		7.70583	0.0524206
	3	3q		amp	Arm	0.756				90900000	198295559		0	0		3p26.3	3p26.3	0	0						0				FALSE			0.306744	0.00208669		6.08426	0.0413896		138.586	0.942765		0.222736	0.00151521		0.01079	7.34012e-05		1.78908	0.0121706
	11	11q		amp	Arm	0.756				53400000	135086622		0	0		11p15.5	11p15.5	0	0						0				FALSE			0.566651	0.00385477		4.23601	0.0288164		137.495	0.935339		0.121414	0.000825945		0.0511967	0.000348277		4.52988	0.0308155
	13	13q		amp	Arm	0.756				17700000	114364328		0	0		13p13	13p13	0	0						0				FALSE			0.298033	0.00202744		2.22756	0.0151535		135.955	0.924863		0.739284	0.00502914		0.336485	0.00228901		7.44377	0.0506379
	17	17q		amp	Arm	0.756				25100000	83257441		0	0		17p13.3	17p13.3	0	0						0				FALSE			0.274263	0.00186573		7.73835	0.0526418		135.614	0.922541		0.64985	0.00442075		0.152416	0.00103684		2.57161	0.017494
	20	20q		amp	Arm	0.756				28100000	64444167		0	0		20p13	20p13	0	0						0				FALSE			0.259053	0.00176226		3.51572	0.0239165		139.984	0.95227		0.0652606	0.00044395		0.0362117	0.000246338		3.14007	0.021361
	4	4p		amp	Arm	0.925				0	50000000		0	0		4p16.3	4p16.3	0	0						0				FALSE			0.200957	0.00136705		0.853469	0.00580591		144.19	0.980884		0.0394737	0.000268528		0.0203349	0.000138333		1.69587	0.0115366
	4	4q		amp	Arm	0.925				50000000	190214555		0	0		4p16.3	4p16.3	0	0						0				FALSE			0.0932304	0.00063422		0.585412	0.00398239		143.635	0.977108		0.154988	0.00105434		0.0939232	0.000638933		2.43755	0.016582
	6	6p		amp	Arm	0.925				0	59800000		0	0		6p25.3	6p25.3	0	0						0				FALSE			0.49787	0.00338687		7.00785	0.0476724		128.614	0.874928		5.72226	0.0389269		0.121273	0.000824988		5.03631	0.0342606
	6	6q		amp	Arm	0.925				59800000	170805979		0	0		6p25.3	6p25.3	0	0						0				FALSE			0.188234	0.0012805		1.19138	0.00810463		129.491	0.880893		0.00750514	5.10554e-05		0.702336	0.0047778		15.4193	0.104893
	9	9p		amp	Arm	0.925				0	43000000		0	0		9p24.3	9p24.3	0	0						0				FALSE			0.257205	0.00174969		0.933685	0.0063516		141.284	0.961113		0.0536102	0.000364695		0.16176	0.00110041		4.3102	0.0293211
	9	9q		amp	Arm	0.925				43000000	138394717		0	0		9p24.3	9p24.3	0	0						0				FALSE			0.209416	0.0014246		3.69228	0.0251175		138.004	0.938804		0.118832	0.000808384		0.0178908	0.000121706		4.95744	0.0337241
	10	10p		amp	Arm	0.925				0	39800000		0	0		10p15.3	10p15.3	0	0						0				FALSE			0.267442	0.00181933		2.86399	0.0194829		137.408	0.934746		0.15821	0.00107626		0.00739958	5.03373e-05		6.29528	0.042825
	10	10q		amp	Arm	0.925				39800000	133797422		0	0		10p15.3	10p15.3	0	0						0				FALSE			0.199212	0.00135519		2.22648	0.0151461		136.882	0.931167		0.0386466	0.000262902		0.162608	0.00110617		7.49147	0.0509624
	14	14q		amp	Arm	0.925				17200000	107043718		0	0		14p13	14p13	0	0						0				FALSE			0.582888	0.00396523		2.11521	0.0143892		138.489	0.942102		0.316429	0.00215258		0.683422	0.00464913		4.81302	0.0327416
	15	15q		amp	Arm	0.925				19000000	101991189		0	0		15p13	15p13	0	0						0				FALSE			0.715569	0.00486782		1.51164	0.0102833		139.642	0.949946		0.075682	0.000514843		0.288423	0.00196206		4.76663	0.0324261
	16	16p		amp	Arm	0.925				0	36800000		0	0		16p13.3	16p13.3	0	0						0				FALSE			0.38348	0.00260871		5.68276	0.0386582		126.022	0.857295		5.30966	0.0361201		0.00837989	5.7006e-05		9.59338	0.0652611
	16	16q		amp	Arm	0.925				36800000	90338345		0	0		16p13.3	16p13.3	0	0						0				FALSE			0.327736	0.0022295		4.63568	0.0315353		135.603	0.922467		0.842579	0.00573183		0.0728636	0.000495671		5.51844	0.0375404
	17	17p		amp	Arm	0.925				0	25100000		0	0		17p13.3	17p13.3	0	0						0				FALSE			0.261168	0.00177666		2.84593	0.0193601		136.68	0.929795		0.297251	0.00202211		0.298969	0.0020338		6.61684	0.0450125
	19	19p		amp	Arm	0.925				0	26200000		0	0		19p13.3	19p13.3	0	0						0				FALSE			0.0792453	0.000539084		1.86085	0.0126588		136.202	0.926543		0.302358	0.00205686		0.0599057	0.000407521		8.49575	0.0577942
	19	19q		amp	Arm	0.925				26200000	58617616		0	0		19p13.3	19p13.3	0	0						0				FALSE			0.082106	0.000558544		1.59757	0.0108678		141.688	0.963862		0.351988	0.00239448		0.494109	0.00336129		2.78645	0.0189554
	20	20p		amp	Arm	0.925				0	28100000		0	0		20p13	20p13	0	0						0				FALSE			0.107911	0.000734088		2.30031	0.0156483		139.569	0.949447		0.211598	0.00143944		0.0253456	0.000172419		4.7861	0.0325585
	22	22q		amp	Arm	0.925				15000000	50818468		0	0		22p13	22p13	0	0						0				FALSE			0.31987	0.00217599		2.34079	0.0159237		141.212	0.960626		0.452939	0.00308122		0.204832	0.00139342		2.46953	0.0167995
	1	1p		del	Arm	0.973				0	123400000		0	0		1p36.33	1p36.33	0	0						0				FALSE			0.152835	0.00103969		1.08741	0.00739733		136.058	0.925562		1.89688	0.0129039		0.0994248	0.000676359		7.70583	0.0524206
	1	1q		del	Arm	0.973				123400000	248956422		0	0		1p36.33	1p36.33	0	0						0				FALSE			1.27479	0.00867202		10.5305	0.0716361		129.878	0.883524		2.20782	0.0150192		0.0578042	0.000393226		3.051	0.0207551
	2	2p		del	Arm	0.973				0	93900000		0	0		2p25.3	2p25.3	0	0						0				FALSE			1.32891	0.00904019		9.17227	0.0623964		133.718	0.909649		0.910914	0.0061967		0.146313	0.000995324		1.72316	0.0117222
	2	2q		del	Arm	0.973				93900000	242193529		0	0		2p25.3	2p25.3	0	0						0				FALSE			0.291972	0.0019862		7.76234	0.052805		133.266	0.906574		1.98066	0.0134739		0.172392	0.00117274		3.52627	0.0239883
	3	3p		del	Arm	0.973				0	90900000		0	0		3p26.3	3p26.3	0	0						0				FALSE			0.823871	0.00560456		7.97303	0.0542383		134.272	0.913415		0.365206	0.00248439		0.122994	0.000836693		3.44289	0.023421
	3	3q		del	Arm	0.973				90900000	198295559		0	0		3p26.3	3p26.3	0	0						0				FALSE			0.306744	0.00208669		6.08426	0.0413896		138.586	0.942765		0.222736	0.00151521		0.01079	7.34012e-05		1.78908	0.0121706
	4	4p		del	Arm	0.973				0	50000000		0	0		4p16.3	4p16.3	0	0						0				FALSE			0.200957	0.00136705		0.853469	0.00580591		144.19	0.980884		0.0394737	0.000268528		0.0203349	0.000138333		1.69587	0.0115366
	4	4q		del	Arm	0.973				50000000	190214555		0	0		4p16.3	4p16.3	0	0						0				FALSE			0.0932304	0.00063422		0.585412	0.00398239		143.635	0.977108		0.154988	0.00105434		0.0939232	0.000638933		2.43755	0.016582
	5	5p		del	Arm	0.973				0	48800000		0	0		5p15.33	5p15.33	0	0						0				FALSE			0.271406	0.0018463		6.24389	0.0424755		138.19	0.940069		0.11932	0.0008117		0.0216383	0.0001472		2.15363	0.0146506
	5	5q		del	Arm	0.973				48800000	181538259		0	0		5p15.33	5p15.33	0	0						0				FALSE			0.20342	0.00138381		4.72359	0.0321332		139.721	0.950484		0.0786936	0.00053533		0.0613766	0.000417528		2.21175	0.0150459
	6	6p		del	Arm	0.973				0	59800000		0	0		6p25.3	6p25.3	0	0						0				FALSE			0.49787	0.00338687		7.00785	0.0476724		128.614	0.874928		5.72226	0.0389269		0.121273	0.000824988		5.03631	0.0342606
	6	6q		del	Arm	0.973				59800000	170805979		0	0		6p25.3	6p25.3	0	0						0				FALSE			0.188234	0.0012805		1.19138	0.00810463		129.491	0.880893		0.00750514	5.10554e-05		0.702336	0.0047778		15.4193	0.104893
	7	7p		del	Arm	0.973				0	60100000		0	0		7p22.3	7p22.3	0	0						0				FALSE			2.53653	0.0172553		19.5918	0.133277		123.09	0.837345		0.0244989	0.000166659		0.0285078	0.000193931		1.72895	0.0117616
	7	7q		del	Arm	0.973				60100000	159345973		0	0		7p22.3	7p22.3	0	0						0				FALSE			1.62826	0.0110766		17.4727	0.118862		123.796	0.842149		0.211202	0.00143675		0.121641	0.000827493		3.77035	0.0256487
	8	8p		del	Arm	0.973				0	45200000		0	0		8p23.3	8p23.3	0	0						0				FALSE			0.506587	0.00344617		5.48618	0.0373209		132.816	0.903512		0.0467579	0.000318081		0.642728	0.0043723		7.50142	0.0510301
	8	8q		del	Arm	0.973				45200000	145138636		0	0		8p23.3	8p23.3	0	0						0				FALSE			1.01237	0.00688686		10.8626	0.0738951		132.969	0.904552		0.297835	0.00202609		0.0131107	8.91884e-05		1.84502	0.0125512
	9	9p		del	Arm	0.973				0	43000000		0	0		9p24.3	9p24.3	0	0						0				FALSE			0.257205	0.00174969		0.933685	0.0063516		141.284	0.961113		0.0536102	0.000364695		0.16176	0.00110041		4.3102	0.0293211
	9	9q		del	Arm	0.973				43000000	138394717		0	0		9p24.3	9p24.3	0	0						0				FALSE			0.209416	0.0014246		3.69228	0.0251175		138.004	0.938804		0.118832	0.000808384		0.0178908	0.000121706		4.95744	0.0337241
	10	10p		del	Arm	0.973				0	39800000		0	0		10p15.3	10p15.3	0	0						0				FALSE			0.267442	0.00181933		2.86399	0.0194829		137.408	0.934746		0.15821	0.00107626		0.00739958	5.03373e-05		6.29528	0.042825
	10	10q		del	Arm	0.973				39800000	133797422		0	0		10p15.3	10p15.3	0	0						0				FALSE			0.199212	0.00135519		2.22648	0.0151461		136.882	0.931167		0.0386466	0.000262902		0.162608	0.00110617		7.49147	0.0509624
	11	11p		del	Arm	0.973				0	53400000		0	0		11p15.5	11p15.5	0	0						0				FALSE			0.782453	0.00532281		6.28548	0.0427584		135.657	0.922835		1.14906	0.00781677		0.112486	0.000765213		3.01375	0.0205017
	11	11q		del	Arm	0.973				53400000	135086622		0	0		11p15.5	11p15.5	0	0						0				FALSE			0.566651	0.00385477		4.23601	0.0288164		137.495	0.935339		0.121414	0.000825945		0.0511967	0.000348277		4.52988	0.0308155
	12	12p		del	Arm	0.973				0	35500000		0	0		12p13.33	12p13.33	0	0						0				FALSE			0.620133	0.00421859		14.1119	0.0959993		131.033	0.891381		0	0		0.0982112	0.000668103		1.13679	0.00773329
	12	12q		del	Arm	0.973				35500000	133275309		0	0		12p13.33	12p13.33	0	0						0				FALSE			1.11576	0.00759019		16.2303	0.11041		127.778	0.869236		1.22765	0.00835139		0.108699	0.000739446		0.539896	0.00367276
	13	13q		del	Arm	0.973				17700000	114364328		0	0		13p13	13p13	0	0						0				FALSE			0.298033	0.00202744		2.22756	0.0151535		135.955	0.924863		0.739284	0.00502914		0.336485	0.00228901		7.44377	0.0506379
	14	14q		del	Arm	0.973				17200000	107043718		0	0		14p13	14p13	0	0						0				FALSE			0.582888	0.00396523		2.11521	0.0143892		138.489	0.942102		0.316429	0.00215258		0.683422	0.00464913		4.81302	0.0327416
	15	15q		del	Arm	0.973				19000000	101991189		0	0		15p13	15p13	0	0						0				FALSE			0.715569	0.00486782		1.51164	0.0102833		139.642	0.949946		0.075682	0.000514843		0.288423	0.00196206		4.76663	0.0324261
	16	16p		del	Arm	0.973				0	36800000		0	0		16p13.3	16p13.3	0	0						0				FALSE			0.38348	0.00260871		5.68276	0.0386582		126.022	0.857295		5.30966	0.0361201		0.00837989	5.7006e-05		9.59338	0.0652611
	16	16q		del	Arm	0.973				36800000	90338345		0	0		16p13.3	16p13.3	0	0						0				FALSE			0.327736	0.0022295		4.63568	0.0315353		135.603	0.922467		0.842579	0.00573183		0.0728636	0.000495671		5.51844	0.0375404
	17	17p		del	Arm	0.973				0	25100000		0	0		17p13.3	17p13.3	0	0						0				FALSE			0.261168	0.00177666		2.84593	0.0193601		136.68	0.929795		0.297251	0.00202211		0.298969	0.0020338		6.61684	0.0450125
	17	17q		del	Arm	0.973				25100000	83257441		0	0		17p13.3	17p13.3	0	0						0				FALSE			0.274263	0.00186573		7.73835	0.0526418		135.614	0.922541		0.64985	0.00442075		0.152416	0.00103684		2.57161	0.017494
	18	18p		del	Arm	0.973				0	18500000		0	0		18p11.32	18p11.32	0	0						0				FALSE			0.197946	0.00134657		7.38842	0.0502614		134.088	0.912162		0.0121382	8.25727e-05		0.181139	0.00123224		5.13259	0.0349156
	18	18q		del	Arm	0.973				18500000	80373285		0	0		18p11.32	18p11.32	0	0						0				FALSE			3.74038	0.0254448		9.03184	0.0614411		132.041	0.898239		0.0307386	0.000209106		0	0		2.1559	0.014666
	19	19p		del	Arm	0.973				0	26200000		0	0		19p13.3	19p13.3	0	0						0				FALSE			0.0792453	0.000539084		1.86085	0.0126588		136.202	0.926543		0.302358	0.00205686		0.0599057	0.000407521		8.49575	0.0577942
	19	19q		del	Arm	0.973				26200000	58617616		0	0		19p13.3	19p13.3	0	0						0				FALSE			0.082106	0.000558544		1.59757	0.0108678		141.688	0.963862		0.351988	0.00239448		0.494109	0.00336129		2.78645	0.0189554
	20	20p		del	Arm	0.973				0	28100000		0	0		20p13	20p13	0	0						0				FALSE			0.107911	0.000734088		2.30031	0.0156483		139.569	0.949447		0.211598	0.00143944		0.0253456	0.000172419		4.7861	0.0325585
	20	20q		del	Arm	0.973				28100000	64444167		0	0		20p13	20p13	0	0						0				FALSE			0.259053	0.00176226		3.51572	0.0239165		139.984	0.95227		0.0652606	0.00044395		0.0362117	0.000246338		3.14007	0.021361
	21	21q		del	Arm	0.973				12000000	46709983		0	0		21p13	21p13	0	0						0				FALSE			0.281317	0.00191372		7.30782	0.0497131		138.637	0.943112		0.110731	0.000753273		0	0		0.662676	0.004508
	22	22q		del	Arm	0.973				15000000	50818468		0	0		22p13	22p13	0	0						0				FALSE			0.31987	0.00217599		2.34079	0.0159237		141.212	0.960626		0.452939	0.00308122		0.204832	0.00139342		2.46953	0.0167995
[truncated: 452 more columns]

## Sheet: COSMIC Cancer Census
Gene	GeneSymbol	Location	Name	EntrezGeneId	GenomeLocation	COSMIC	Main	Tier	Hallmark	ChrBand	Somatic	Germline	TumourTypes Somatic	TumourTypes Germline	CancerSyndrome	Details	TissueType	MolecularGenetics	RoleInCancer	MutationTypes	TranslocationPartner	OtherGermlineMut	OtherSyndrome	Synonyms	Web analysis	detailed analysis with paper links
	AFDN		myeloid/lymphoid or mixed-lineage leukemia (trithorax homolog, Drosophila); translocated to, 4 (AF6)	4301	6:167827635-167970232			1		27	yes		AL				L	Dom	oncogene, fusion	T	KMT2A			4301,AF-6,AF6,AFDN,ENSG00000130396.20,MLLT4		https://cancer.sanger.ac.uk/cosmic/gene/analysis?ln=AFDN
	AKT2		v-akt murine thymoma viral oncogene homolog 2	208	19:40230317-40285395			1		13.2	yes		ovarian, pancreatic				E	Dom	oncogene	A				208,AKT2,ENSG00000105221.16,P31751		https://cancer.sanger.ac.uk/cosmic/gene/analysis?ln=AKT2
	ARHGEF10L		Rho guanine nucleotide exchange factor 10 like	55160	1:17539835-17697869			2		36.13	yes		lymphoma				L		TSG	D				55160,ARHGEF10L,ENSG00000074964.16,FLJ10521,KIAA1626,Q9HCE6		https://cancer.sanger.ac.uk/cosmic/gene/analysis?ln=ARHGEF10L
	AXIN1		axin 1	8312	16:287440-352659			1	Yes	13.3	yes		colorectal, endometrial, prostate, hepatocellular carcinoma, hepatoblastoma, sporadic medulloblastoma				E, O	Rec	TSG	D, Mis, N, F, S				8312,AXIN1,ENSG00000103126.14,O15169,PPP1R49		https://cancer.sanger.ac.uk/cosmic/gene/analysis?ln=AXIN1
	BCL2		B-cell CLL/lymphoma 2	596	18:63123346-63320128			1		21.33	yes		NHL, CLL				L	Dom	oncogene, fusion	T	IGH			596,BCL2,Bcl-2,ENSG00000171791.12,P10415,PPP1R50		https://cancer.sanger.ac.uk/cosmic/gene/analysis?ln=BCL2
	BCLAF1		BCL2 associated transcription factor 1	9774	6:136256863-136289851			2		23.3	yes		melanoma, SCC				E			Mis				9774,BCLAF1,BTF,ENSG00000029363.16,KIAA0164,Q9NYF8		https://cancer.sanger.ac.uk/cosmic/gene/analysis?ln=BCLAF1
	BIRC3		baculoviral IAP repeat-containing 3	330	11:102317495-102337734			1	Yes	22.2	yes		CLL, MALT, MCL, MM				L	Dom	oncogene, TSG, fusion	D, F, N, T, Mis	MALT1			330,API2,BIRC3,ENSG00000023445.13,MALT2,MIHC,Q13489,RNF49,c-IAP2,cIAP2,hiap-1		https://cancer.sanger.ac.uk/cosmic/gene/analysis?ln=BIRC3
	BTG1		B-cell translocation gene 1, anti-proliferative	694	12:92140278-92145897			1		21.33	yes		B-CLL				L	Dom	TSG, fusion	T	MYC			694,APRO2,BTG1,ENSG00000133639.4,P62324		https://cancer.sanger.ac.uk/cosmic/gene/analysis?ln=BTG1
	CAMTA1		calmodulin binding transcription activator 1	23261	1:6785324-7769706			1	Yes	36.31	yes		epithelioid haemangioendothelioma				M	Dom	TSG, fusion	T	WWTR1			23261,CAMTA1,ENSG00000171735.18,KIAA0833,Q9Y6Y1		https://cancer.sanger.ac.uk/cosmic/gene/analysis?ln=CAMTA1
	CARS		cysteinyl-tRNA synthetase	833	11:3000922-3057437			1	Yes	15.4	yes		ALCL				L	Dom	TSG, fusion	T	ALK			833,CARS,CARS1,ENSG00000110619.17,P49589		https://cancer.sanger.ac.uk/cosmic/gene/analysis?ln=CARS
	CBLB		Cas-Br-M (murine) ecotropic retroviral transforming sequence b	868	3:105655461-105869043			1	Yes	13.11	yes		AML				L	Rec	TSG	Mis, S				868,CBLB,Cbl-b,ENSG00000114423.19,Q13191,RNF56		https://cancer.sanger.ac.uk/cosmic/gene/analysis?ln=CBLB
	CCND1		cyclin D1	595	11:69641087-69654474			1	Yes	13.3	yes		CLL, B-ALL, breast				L, E	Dom	oncogene, fusion	T	IGH, FSTL3			595,BCL1,CCND1,D11S287E,ENSG00000110092.3,P24385,PRAD1,U21B31		https://cancer.sanger.ac.uk/cosmic/gene/analysis?ln=CCND1
	CDK4		cyclin-dependent kinase 4	1019	12:57747727-57752521			1	Yes	14.1		yes		melanoma	familial malignant melanoma		E	Dom	oncogene	Mis				1019,CDK4,ENSG00000135446.16,P11802,PSK-J3		https://cancer.sanger.ac.uk/cosmic/gene/analysis?ln=CDK4
	CDKN2A		cyclin-dependent kinase inhibitor 2A (p16(INK4a)) gene	1029	9:21968056-21974866			1	Yes	21.3	yes	yes	melanoma, multiple other tumour types	melanoma, pancreatic	familial malignant melanoma		L, E, M, O	Rec	TSG	D, Mis, N, F, S				1029,ARF,CDK4I,CDKN2,CDKN2A,CMM2,ENSG00000147889.17,INK4,INK4a,MLM,MTS1,P42771,p14,p14ARF,p16,p16INK4a,p19,p19Arf		https://cancer.sanger.ac.uk/cosmic/gene/analysis?ln=CDKN2A
	CHD2		chromodomain helicase DNA binding protein 2	1106	15:92900320-93028005			2		26.1	yes		melanoma, large intestine, CLL, monoclonal B lymphocytosis				E, L		TSG	Mis, F, N				1106,CHD2,DKFZp547I1315,DKFZp686E01200,DKFZp781D1727,ENSG00000173575.20,FLJ38614,O14647		https://cancer.sanger.ac.uk/cosmic/gene/analysis?ln=CHD2
	CIITA		class II, major histocompatibility complex, transactivator	4261	16:10877198-10924983			1	Yes	13.13	yes		PMBL, Hodgkin lymphoma				L	Dom	TSG, fusion	T	C15orf55, CD274, PDCD1LG2, RALGDS, RUNDC2A, RMI2, BCL6			4261,C2TA,CIITA,ENSG00000179583.19,MHC2TA,NLRA		https://cancer.sanger.ac.uk/cosmic/gene/analysis?ln=CIITA
	CLTC		clathrin, heavy polypeptide (Hc)	1213	17:59619689-59696956			1	Yes	23.1	yes		ALCL, renal				L	Dom	TSG, fusion	T	ALK, TFE3			1213,CLTC,CLTCL2,ENSG00000141367.11,Hc		https://cancer.sanger.ac.uk/cosmic/gene/analysis?ln=CLTC
	CNTRL		centriolin	11064	9:121075012-121177608			1		33.2	yes		MPN, NHL				L	Dom	fusion	T	FGFR1			11064,CEP1,CEP110,CNTRL,ENSG00000119397.16,Q7Z7A1		https://cancer.sanger.ac.uk/cosmic/gene/analysis?ln=CNTRL
	CREB1		cAMP responsive element binding protein 1	1385	2:207529892-207603431			1		33.3	yes		clear cell sarcoma, angiomatoid fibrous histiocytoma				M	Dom	oncogene, fusion	T	EWSR1			1385,CREB1,ENSG00000118260.14,P16220		https://cancer.sanger.ac.uk/cosmic/gene/analysis?ln=CREB1
	CXCR4		C-X-C motif chemokine receptor 4	7852	2:136114349-136116243			1	Yes	22.1	yes	yes	WM				L	Dom	oncogene	Mis, N, F				7852,CD184,CXCR4,D2S201E,ENSG00000121966.6,HM89,HSY3RR,LESTR,NPY3R,NPYR,NPYY3R,P61073,fusin		https://cancer.sanger.ac.uk/cosmic/gene/analysis?ln=CXCR4
	EBF1		early B-cell factor 1	1879	5:158695920-159099761			1	Yes	33.3	yes		lipoma				M	Dom	TSG, fusion	T	HMGA2			1879,COE1,EBF,EBF1,ENSG00000164330.16,OLF1,Q9UH73		https://cancer.sanger.ac.uk/cosmic/gene/analysis?ln=EBF1
	ECT2L		epithelial cell transforming sequence 2 oncogene-like	345930	6:138796111-138904070			2		24.1	yes		ETP ALL				L	Rec		N, S, Mis				345930,ARHGEF32,C6orf91,ECT2L,ENSG00000203734.11,FBXO49,LFDH,Q008S8		https://cancer.sanger.ac.uk/cosmic/gene/analysis?ln=ECT2L
	EIF4A2		eukaryotic translation initiation factor 4A, isoform 2	1974	3:186783547-186789900			1	Yes	27.3	yes		NHL				L	Dom	fusion	T	BCL6			1974,BM-010,DDX2B,EIF4A,EIF4A2,EIF4F,ENSG00000156976.16,Q14240		https://cancer.sanger.ac.uk/cosmic/gene/analysis?ln=EIF4A2
	ELN		elastin	2006	7:74027789-74069907			2		11.23	yes		B-ALL				L	Dom	fusion	T	PAX5	yes	Supravalvular Aortic Stenosis, Cutis laxa , Williams-Beuren Syndrome	2006,ELN,ENSG00000049540.16,SVAS,WBS,WS		https://cancer.sanger.ac.uk/cosmic/gene/analysis?ln=ELN
	ERBB2		v-erb-b2 erythroblastic leukemia viral oncogene homolog 2, neuro/glioblastoma derived oncogene homolog (avian)	2064	17:39700080-39728662			1	Yes	12	yes		breast, ovarian, other tumour types, NSCLC, gastric				E	Dom	oncogene, fusion	A, Mis, O				2064,CD340,ENSG00000141736.13,ERBB2,HER-2,HER2,NEU,NGL,P04626		https://cancer.sanger.ac.uk/cosmic/gene/analysis?ln=ERBB2
	ETV6		ets variant gene 6 (TEL oncogene)	2120	12:11649854-11895402			1	Yes	13.2	yes		congenital fibrosarcoma, multiple different leukaemia and lymphoma tumour types including ALL, secretory breast, MDS				L, E, M	Dom	TSG, fusion	T	NTRK3, RUNX1, PDGFRB, ABL1, MN1, ABL2, ACSL6, CHIC2, ARNT, JAK2, MECOM, CDX2, RNF217-AS1, MNX1, MDS2, PER1, SYK, TTL, FGFR3, PAX5			2120,ENSG00000139083.10,ETV6,P41212,TEL		https://cancer.sanger.ac.uk/cosmic/gene/analysis?ln=ETV6
	FANCA		Fanconi anemia, complementation group A	2175	16:89737549-89816646			1		24.3		yes		AML, leukaemia	Fanconi anaemia A		L	Rec	TSG	D, Mis, N, F, S				2175,ENSG00000187741.14,FA-H,FAA,FACA,FAH,FANCA,FANCH,O15360		https://cancer.sanger.ac.uk/cosmic/gene/analysis?ln=FANCA
	FHIT		fragile histidine triad gene	2272	3:59751407-61251459			1	Yes	14.2	yes		pleomorphic salivary gland adenoma				E	Dom	TSG, fusion	T	HMGA2			2272,AP3Aase,ENSG00000189283.9,FHIT,FRA3B,P49789		https://cancer.sanger.ac.uk/cosmic/gene/analysis?ln=FHIT
	FLI1		Friend leukemia virus integration 1	2313	11:128693770-128813267			1		24.3	yes		Ewing sarcoma				M	Dom	oncogene, fusion	T	EWSR1			2313,ENSG00000151702.16,EWSR2,FLI1,Q01543,SIC-1		https://cancer.sanger.ac.uk/cosmic/gene/analysis?ln=FLI1
	FOXO1		forkhead box O1	2308	13:40555667-40666597			1		14.11	yes		alveolar rhabdomyosarcoma				M	Dom	oncogene, TSG, fusion	T	PAX3, PAX7			2308,ENSG00000150907.7,FKH1,FKHR,FOXO1,FOXO1A,Q12778		https://cancer.sanger.ac.uk/cosmic/gene/analysis?ln=FOXO1
	FOXP1		forkhead box P1	27086	3:70954715-71583989			1		13	yes		ALL				L	Dom	oncogene, fusion	T	PAX5			12CC4,27086,ENSG00000114861.19,FOXP1,HSPC215,Q9H334,QRF1,hFKH1B		https://cancer.sanger.ac.uk/cosmic/gene/analysis?ln=FOXP1
	HERPUD1		homocysteine-inducible, endoplasmic reticulum stress-inducible, ubiquitin-like domain member 1	9709	16:56932048-56944863			1		13	yes		prostate				E	Dom	fusion	T	ERG			9709,ENSG00000051108.14,HERP,HERPUD1,KIAA0025,Mif1,Q15011,SUP		https://cancer.sanger.ac.uk/cosmic/gene/analysis?ln=HERPUD1
	HIF1A		hypoxia inducible factor 1 alpha subunit	3091	14:61697622-61748259			1	Yes	23.2	yes		endometrioid carcinoma, glioblastoma, colorectal, renal, lung, pancreatic				E, O	Dom	oncogene	Mis, F, N				3091,ENSG00000100644.16,HIF-1alpha,HIF1,HIF1A,MOP1,PASD8,Q16665,bHLHe78		https://cancer.sanger.ac.uk/cosmic/gene/analysis?ln=HIF1A
	IGH		immunoglobulin heavy locus	3492	14:-			1	Yes	32.33	yes		MM, Burkitt lymphoma, NHL, CLL, B-ALL, MALT, MLCLS				L	Dom	fusion	T	MYC, FGFR3, PAX5, FCRL4, IRF4, CCND1, BCL9, BCL8, BCL6, BCL2, BCL3, BCL10, BCL11A. LHX4, DDX6, NFKB2, PAFAH1B2, PCSK7, CRLF2					https://cancer.sanger.ac.uk/cosmic/gene/analysis?ln=IGH
	IGK		immunoglobulin kappa locus	50802	2:-			1		12	yes		Burkitt lymphoma, B-NHL				L	Dom	fusion	T	MYC, KDSR					https://cancer.sanger.ac.uk/cosmic/gene/analysis?ln=IGK
	IGL		immunoglobulin lambda locus	3535	22:-			1		11.2	yes		Burkitt lymphoma				L	Dom	fusion	T	BCL9, MYC, CCND2					https://cancer.sanger.ac.uk/cosmic/gene/analysis?ln=IGL
	IKZF1		IKAROS family zinc finger 1	10320	7:50304669-50405101			1		12.2	yes		ALL, DLBCL				L	Dom/Rec	TSG, fusion	D,T	BCL6			10320,ENSG00000185811.18,Hs.54452,IKAROS,IKZF1,LyF-1,PPP1R92,ZNFN1A1,hIk-1		https://cancer.sanger.ac.uk/cosmic/gene/analysis?ln=IKZF1
	IL21R		interleukin 21 receptor	50615	16:27402162-27452042			1		12.1	yes		NHL				L	Dom	fusion	T	BCL6			50615,CD360,ENSG00000103522.15,IL21R,Q9HBE5		https://cancer.sanger.ac.uk/cosmic/gene/analysis?ln=IL21R
	ITK		IL2-inducible T-cell kinase	3702	5:157180826-157255191			1		33.3	yes		peripheral T-cell lymphoma				L	Dom	fusion	T	SYK			3702,EMT,ENSG00000113263.12,ITK,LYK,PSCTK2,Q08881		https://cancer.sanger.ac.uk/cosmic/gene/analysis?ln=ITK
	KCNJ5		potassium inwardly-rectifying channel; subfamily J; member 5	3762	11:128891356-128921035			1		24.3	yes		adrenal adenoma				E	Dom	oncogene	Mis		yes	Familial hyperaldosteronism type III, Long QT syndrome	3762,CIR,ENSG00000120457.11,GIRK4,KATP1,KCNJ5,Kir3.4,LQT13,P48544		https://cancer.sanger.ac.uk/cosmic/gene/analysis?ln=KCNJ5
	KDM5A		lysine (K)-specific demethylase 5A, JARID1A	5927	12:280129-389454			1		13.33	yes		AML				L	Dom	oncogene, fusion	T	NUP98			5927,ENSG00000073614.12,JARID1A,KDM5A,P29375,RBBP2		https://cancer.sanger.ac.uk/cosmic/gene/analysis?ln=KDM5A
	LPP		LIM domain containing preferred translocation partner in lipoma	4026	3:188212933-188890671			1		28	yes		lipoma, leukaemia				L, M	Dom	oncogene, fusion	T	HMGA2, KMT2A, C12orf9			4026,ENSG00000145012.13,LPP,Q93052		https://cancer.sanger.ac.uk/cosmic/gene/analysis?ln=LPP
	MALT1		mucosa associated lymphoid tissue lymphoma translocation gene 1	10892	18:58671386-58754477			1		21.32	yes		MALT				L	Dom	oncogene, fusion	T	BIRC3			10892,ENSG00000172175.12,MALT1,MLT,PCASP1,Q9UDY8		https://cancer.sanger.ac.uk/cosmic/gene/analysis?ln=MALT1
	MAX		Myc associated factor X	4149	14:65075544-65102470			1		23.3	yes	yes	pheochromocytoma, endometrioid carcinoma, colon carcinoma	pheochromocytoma			E, O	Rec	TSG	Mis, N, F				4149,ENSG00000125952.18,MAX,P61244,bHLHd4,bHLHd5,bHLHd6,bHLHd7,bHLHd8		https://cancer.sanger.ac.uk/cosmic/gene/analysis?ln=MAX
	MDM4		Mdm4 p53 binding protein homolog	4194	1:204516383-204558120			1		32.1	yes		glioblastoma, bladder, retinoblastoma				M	Dom	oncogene	A				4194,ENSG00000198625.12,HDMX,MDM4,MDMX,O15151		https://cancer.sanger.ac.uk/cosmic/gene/analysis?ln=MDM4
	N4BP2		NEDD4 binding protein 2	55728	4:40056826-40158252			2		14	yes		lung cancer				E		TSG	D				55728,B3BP,ENSG00000078177.13,N4BP2,Q86UW6		https://cancer.sanger.ac.uk/cosmic/gene/analysis?ln=N4BP2
	NCOA1		nuclear receptor coactivator 1	8648	2:24491932-24770702			1		23.3	yes		alveolar rhabdomyosarcoma				M	Dom	fusion	T	PAX3			8648,ENSG00000084676.15,F-SRC-1,KAT13A,NCOA1,NCoA-1,Q15788,RIP160,SRC1,bHLHe74		https://cancer.sanger.ac.uk/cosmic/gene/analysis?ln=NCOA1
	NSD2		Wolf-Hirschhorn syndrome candidate 1(MMSET)	7468	4:1892845-1982207			1		16.3	yes		MM				L	Dom	oncogene, fusion	T	IGH			7468,ENSG00000109685.17,KMT3G,MMSET,NSD2,O96028,WHSC1		https://cancer.sanger.ac.uk/cosmic/gene/analysis?ln=NSD2
	NTHL1		nth like DNA glycosylase 1	4913	16:2039815-2047866			2		13.3		yes	CRC		Familial adenomatous polyposis		E		TSG	N, S				4913,ENSG00000065057.7,NTH1,NTHL1,OCTS3,P78549		https://cancer.sanger.ac.uk/cosmic/gene/analysis?ln=NTHL1
	PCM1		pericentriolar material 1 (PTC4)	5108	8:17922840-18027968			1		22	yes		papillary thyroid, CML, MPN				E, L	Dom	fusion	T	RET, JAK2			5108,ENSG00000078674.17,PCM1,PTC4,Q15154		https://cancer.sanger.ac.uk/cosmic/gene/analysis?ln=PCM1
	PTPRC		protein tyrosine phosphatase, receptor type, C	5788	1:198639007-198757476			1		32.1	yes		T-ALL				L	Rec	TSG	Mis, N, S				5788,CD45,ENSG00000081237.19,GP180,LCA,P08575,PTPRC,T200		https://cancer.sanger.ac.uk/cosmic/gene/analysis?ln=PTPRC
	RAD51B		RAD51 paralog B	5890	14:67819779-68611565			1		24.1	yes		lipoma, uterine leiomyoma				M	Dom	TSG, fusion	T	HMGA2			5890,ENSG00000182185.18,R51H2,RAD51B,RAD51L1,REC2,hREC2		https://cancer.sanger.ac.uk/cosmic/gene/analysis?ln=RAD51B
	REL		v-rel reticuloendotheliosis viral oncogene homolog (avian)	5966	2:60881521-60931610			1		16.1	yes		Hodgkin lymphoma				L	Dom	oncogene	A				5966,ENSG00000162924.14,I-Rel,Q04864,REL,c-Rel		https://cancer.sanger.ac.uk/cosmic/gene/analysis?ln=REL
	RHOH		ras homolog family member H	399	4:40196907-40246967			1	Yes	14	yes		NHL				L	Dom	TSG, fusion	T	BCL6			399,ARHH,ENSG00000168421.12,Q15669,RHOH,RhoH,TTF		https://cancer.sanger.ac.uk/cosmic/gene/analysis?ln=RHOH
	RMI2		RecQ mediated genome instability 2	116028	16:11345431-11351762			1		13.13	yes		PMBL, Hodgkin lymphoma				L	Dom	TSG, fusion	T	CIITA			116028,BLAP18,C16orf75,ENSG00000175643.8,MGC24665,Q96E14,RMI2		https://cancer.sanger.ac.uk/cosmic/gene/analysis?ln=RMI2
	SETD2		SET domain containing 2	29072	3:47016689-47163967			1		21.31	yes		clear cell renal carcinoma				E	Rec	TSG	N, F, S, Mis				29072,ENSG00000181555.20,FLJ23184,HIF-1,HYPB,KIAA1732,KMT3A,Q9BYW2,SETD2		https://cancer.sanger.ac.uk/cosmic/gene/analysis?ln=SETD2
	SKI		SKI proto-oncogene	6497	1:2228695-2310119			2		36.33	yes		melanoma				E		oncogene	Mis				6497,ENSG00000157933.9,P12755,SKI		https://cancer.sanger.ac.uk/cosmic/gene/analysis?ln=SKI
	SMAD2		SMAD family member 2	4087	18:47808957-47930559			1	Yes	21.1	yes		colorectal carcinoma, hepatocellular carcinoma				E	Rec	TSG	Mis, N				4087,ENSG00000175387.15,JV18-1,MADH2,MADR2,Q15796,SMAD2		https://cancer.sanger.ac.uk/cosmic/gene/analysis?ln=SMAD2
	SNX29		RUN domain containing 2A	92017	16:11976738-12574289			2		13.13	yes		PMBL, Hodgkin lymphoma				L	Dom	fusion	T	CIITA			92017,ENSG00000048471.13,FLJ12363,Q8TEQ0,RUNDC2A,SNX29		https://cancer.sanger.ac.uk/cosmic/gene/analysis?ln=SNX29
	SOCS1		suppressor of cytokine signaling 1	8651	16:11254417-11256200			1		13.13	yes		Hodgkin lymphoma, PMBL				L	Rec	TSG	F, O				8651,Cish1,ENSG00000185338.5,JAB,SOCS-1,SOCS1,SSI-1,TIP3		https://cancer.sanger.ac.uk/cosmic/gene/analysis?ln=SOCS1
	STK11		serine/threonine kinase 11 gene (LKB1)	6794	19:1206464-1228435			1		13.3	yes	yes	NSCLC, pancreatic	jejunal hamartoma, ovarian, testicular, pancreatic	Peutz-Jeghers syndrome		E, M, O	Rec	TSG	D, Mis, N, F, S				6794,ENSG00000118046.14,LKB1,PJS,Q15831,STK11		https://cancer.sanger.ac.uk/cosmic/gene/analysis?ln=STK11
	TCF7L2		transcription factor 7-like 2	6934	10:112950407-113167493			1	Yes	25.3	yes		colorectal				E	Dom	oncogene, fusion	T	VTI1A			6934,ENSG00000148737.16,Q9NQB0,TCF-4,TCF4,TCF7L2		https://cancer.sanger.ac.uk/cosmic/gene/analysis?ln=TCF7L2
	TCL1A		T-cell leukemia/lymphoma 1A	8115	14:95709968-95714196			1	Yes	32.13	yes		T-CLL				L	Dom	oncogene, fusion	T	TRA			8115,ENSG00000100721.10,P56279,TCL1,TCL1A		https://cancer.sanger.ac.uk/cosmic/gene/analysis?ln=TCL1A
	TENT5C		family with sequence similarity 46, member C	54855	1:117605934-117628372			1		12	yes		MM				L	Rec	TSG	Mis, F, O				54855,ENSG00000183508.4,FAM46C,FLJ20202,Q5VWP2,TENT5C		https://cancer.sanger.ac.uk/cosmic/gene/analysis?ln=TENT5C
	TGFBR2		transforming growth factor beta receptor II	7048	3:30606601-30694142			1	Yes	24.1	yes	yes	head and neck, colorectal	colorectal	Hereditary Nonpolyposis Colorectal Cancer type 6		E	Rec	TSG	Mis, F, N		yes	Loeys-Dietz syndrome 2	7048,ENSG00000163513.17,MFS2,P37173,TBR-ii,TBRII,TGFBR2		https://cancer.sanger.ac.uk/cosmic/gene/analysis?ln=TGFBR2
	TNFAIP3		tumor necrosis factor, alpha-induced protein 3	7128	6:137867188-137883311			1	Yes	23.3	yes		marginal zone B-cell lymphomas, Hodgkin lymphoma, PMBL				L	Rec	TSG	D, N, F				7128,A20,ENSG00000118503.14,OTUD7C,P21580,TNFAIP3		https://cancer.sanger.ac.uk/cosmic/gene/analysis?ln=TNFAIP3
	TNFRSF17		tumor necrosis factor receptor superfamily, member 17	608	16:11965107-11968068			1		13.13	yes		intestinal T-cell lymphoma				L	Dom	oncogene, fusion	T	IL2			608,BCM,BCMA,CD269,ENSG00000048462.10,Q02223,TNFRSF13A,TNFRSF17		https://cancer.sanger.ac.uk/cosmic/gene/analysis?ln=TNFRSF17
	TRA		T cell receptor alpha locus	6955	14:-			1		11.2	yes		T-ALL				L	Dom	fusion	T	ATL,OLIG2, MYC, TCL1A, TCL6, MTCP1, TCL6					https://cancer.sanger.ac.uk/cosmic/gene/analysis?ln=TRA
	TRAF7		tumour necrosis factor receptor-associated factor 7	84231	16:2155765-2178129			1	Yes	13.3	yes		meningioma				O	Dom	TSG	Mis				84231,DKFZp586I021,ENSG00000131653.12,MGC7807,Q6Q0C0,RFWD1,RNF119,TRAF7		https://cancer.sanger.ac.uk/cosmic/gene/analysis?ln=TRAF7
	TRD		T cell receptor delta locus	6964	14:-			1		11.2	yes		T-cell leukaemia				L	Dom	fusion	T	TAL1, HOX11, TLX1, LMO1, LMO2, RANBP17					https://cancer.sanger.ac.uk/cosmic/gene/analysis?ln=TRD
	TSC2		tuberous sclerosis 2 gene	7249	16:2047465-2088720			1		13.3	yes	yes	pulmonary lymphangioleiomyomatosis (LAM), renal angiomyolipoma, HNSCC	hamartoma, renal cell carcinoma, tuberous sclerosis tuber	Tuberous sclerosis 2		E, O	Rec	TSG	D, Mis, N, F, S				7249,ENSG00000103197.17,LAM,P49815,PPP1R160,TSC2,TSC4,tuberin		https://cancer.sanger.ac.uk/cosmic/gene/analysis?ln=TSC2
	VTI1A		vesicle transport through interaction with t-SNAREs homolog 1A	143187	10:112447258-112818744			2		25.2	yes		colorectal				E	Dom	fusion	T	TCF7L2			143187,ENSG00000151532.13,MVti1,Q96AJ9,VTI1A,Vti1-rp2,Vti1a		https://cancer.sanger.ac.uk/cosmic/gene/analysis?ln=VTI1A
	WIF1		WNT inhibitory factor 1	11197	12:65050626-65121566			1	Yes	14.3	yes		pleomorphic salivary gland adenoma				E	Dom	TSG, fusion	T	HMGA2			11197,ENSG00000156076.9,Q9Y5W5,WIF1		https://cancer.sanger.ac.uk/cosmic/gene/analysis?ln=WIF1
	YWHAE		tyrosine 3-monooxygenase/tryptophan 5-monooxygenase activation protein, epsilon polypeptide (14-3-3 epsilon)	7531	17:1344272-1400378			1		13.3	yes		endometrial stromal sarcoma				M	Dom	TSG, fusion	T	NUTM2A, NUTM2B	yes	Miller-Dieker lissencephaly syndrome	7531,ENSG00000108953.16,FLJ45465,P62258,YWHAE		https://cancer.sanger.ac.uk/cosmic/gene/analysis?ln=YWHAE
